# Supplementary material for: Hamster Polyomavirus Research: Past, Present, and Future
Source: Viruses. 2021 May 13;13(5):907. doi: 10.3390/v13050907 (PMC8153644; doi:10.3390/v13050907)
Supplement: Supplementary file 1 [file viruses-13-00907-s001.zip]

Archive with 9 entries (6 files):
- Supplementary files/
- Supplementary files/.DS_Store
- Supplementary files/Jandrig_Supplementary-Figures1-2.pdf
- Supplementary files/Jandrig_Supplementary-TableS1.xlsx
- __MACOSX/
- __MACOSX/Supplementary files/
- __MACOSX/Supplementary files/._.DS_Store
- __MACOSX/Supplementary files/._Jandrig_Supplementary-Figures1-2.pdf
- __MACOSX/Supplementary files/._Jandrig_Supplementary-TableS1.xlsx
