# Supplementary material for: Hamster Polyomavirus Research: Past, Present, and Future
Source: Viruses. 2021 May 13;13(5):907. doi: 10.3390/v13050907 (PMC8153644; doi:10.3390/v13050907)
Supplement: Supplementary file 1 [file viruses-13-00907-s001.zip › Supplementary files/Jandrig_Supplementary-TableS1.xlsx]

## Sheet: Methods
Jandrig et al. Supplementary Material
Table S1: Methods and sequences used for phylogenetic analyses to get phylogenetic relationships of polyomaviruses based on LTAg/VP1 amino acid sequences.
Polyomavirus sequence data
For phylogenetic analyses, 1966 polyomavirus complete genome sequences were downloaded from databases. Downloaded complete sequences were filtered using CD-HIT [51] to 90 % identity level. Filtering resulted in 207 sequence clusters. Resulting clusters were analysed and 102 sequences from 100 clusters were selected according to polyomavirus species representatives accepted by ICTV. Remaining 107 …
Multiple sequence alignments
Protein sequences were aligned using MAFFT [52] (L-INS-i algorithm with „--ep 0.123“, which allow higher restrictions for gap extension, as suggested by Nainys et al. [12]. After observing alignments with UGENE viewer [53], some more sequence modifications were made to better fit alignments as provided in the Selected sequences & edits Tab. Final alignments were used for further analysis.
Phylogenetic analysis
Before phylogenetic analysis, aligned sequences were filtered by removing weak alignment positions from both alignments with GBLOCKS [54, 55] using mildest filtering parameters. Both GBLOCKS treated and untreated alignment versions were used for further analysis. Phylogenetic analysis was carried out in CIPRES gateway [56] using RAxML [57] maximum likelihood (ML) algorithm with PROTGAMMA+LG model…

## Sheet: Collapsed nodes
Collapsed nodes LTag (a):
1 - Rhynchobatus djiddensis polyomavirus 1 KP264963, Hipposideros pomona polyomavirus 1 LT605004, Centropristis striata polyomavirus 1 KP071318, Trematomus pennellii polyomavirus 1 KP768176, Trematomus bernacchii polyomavirus 1 MG800627, Sparus aurata polyomavirus 1 KX643371, Sarcophilus harrisii polyomavirus 1 MK513523, Pygoscelis adeliae polyomavirus 1 KP033140, Serinus canaria polyomavirus 1 G…
2 - Bovine polyomavirus 3 KM496326, Human polyomavirus 6 HM011560, Human polyomavirus 7 HM011566, Human polyomavirus 11 JX463183 Human polyomavirus 10 JQ898291, Procyon lotor polyomavirus 2 KY549442, Canis lupus polyomavirus 1 MG701355, Ailuropoda melanoleuca polyomavirus 1 KY612371;
3 - Pan troglodytes polyomavirus 7 JX159983, Tupaia belangeri polyomavirus 1 MK443498, Human polyomavirus 9 HQ696595, Pan troglodytes polyomavirus 6 JX159982, Macaca fascicularis polyomavirus 1 JX159986, Papio cynocephalus polyomavirus 1 AB767294, Chlorocebus pygerythrus polyomavirus 3 AB767297;
4 - Ateles paniscus polyomavirus 1 JX159987, Human polyomavirus 8 GU989205, Pongo pygmaeus polyomavirus 1 FN356900, Myotis horsfieldii polyomavirus 2 LC426675, Taphozous melanopogon polyomavirus 1 LC426710, Dobsonia moluccensis polyomavirus 1 AB972945, Acerodon celebensis polyomavirus 1 AB972940, Pteropus vampyrus polyomavirus 1 AB972944, Rhinolophus sp. polyomavirus 1 LC426698, Rhinolophus simul…
5 - Bovine polyomavirus 2 KM111535, Sus scrofa domesticus polyomavirus 1 KR065722, Human polyomavirus 14 KY404016, Procyon lotor polyomavirus 1 JQ178241, Pan troglodytes polyomavirus 2 HQ385746, Human polyomavirus 5 HM011556, Gorilla beringei graueri polyomavirus 2 KT184858, Gorilla gorilla polyomavirus 1 HQ385752, Pan troglodytes polyomavirus 3 HQ385748, Pan paniscus polyomavirus 1 KT184857, Eid…
6 - Tadarida brasiliensis polyomavirus 2 KM655869, Molossus molossus polyomavirus 1 JQ958893, Pipistrellus pipistrellus polyomavirus 1 LC426677, Scotophilus kuhlii polyomavirus 1 LC426706, Tadarida brasiliensis polyomavirus 1 KM655868, Otomops martiensseni polyomavirus 2 JX520658, Chaerephon sp. polyomavirus 1 JX520657, Sturnira lilium polyomavirus 1 JQ958888, Artibeus planirostris polyomavirus 2…
7 - Rabbit polyomavirus MT150088, Vicugna pacos polyomavirus 1 KU879245, Sus scrofa domesticus polyomavirus MH824513, Sus scrofa domesticus polyomavirus MN486202, Sus scrofa domesticus polyomavirus MG976810;
8 - Meles meles polyomavirus 1 KP644238, Leptonychotes weddellii polyomavirus 1 KX533457, Zalophus californianus polyomavirus 1 GQ331138, Desmodus rotundus polyomavirus 1 JQ958892, Artibeus planirostris polyomavirus 3 JQ958890, Pteronotus parnellii polyomavirus 1 JQ958891, Pteronotus davyi polyomavirus 1 JX520662;
9 - Rhinolophus blasii polyomavirus 1 LC269976, Rhinolophus hildebrandtii polyomavirus 1 LC185217, Rhinolophus pusillus polyomavirus 1 KJ641705, Rhinolophus affinis polyomavirus 4 LC426688, Rhinolophus ferrumequinum polyomavirus 3 LC426692, Rhinolophus thomasi polyomavirus 1 LC426699, Rhinolophus affinis polyomavirus 3 LC426684, Rhinolophus thomasi polyomavirus 2 LC426700, Rhinolophus simulator p…
10 - Dobsonia moluccensis polyomavirus 3 AB972946, Rousettus leschenaultii polyomavirus 2 LC426705, Pteropus sp. polyomavirus AB972942, Acerodon celebensis polyomavirus 2 AB972941, Rousettus leschenaultii polyomavirus 1 LC426704, Rousettus aegyptiacus polyomavirus 1 LC185218, Dobsonia moluccensis polyomavirus 2 AB972947;
Collapsed nodes VP1 (b):
1 - Rhynchobatus djiddensis polyomavirus 1 KP264963, Hipposideros pomona polyomavirus 1 LT605004, Trematomus pennellii polyomavirus 1 KP768176, Trematomus bernacchii polyomavirus 1 MG800627, Centropristis striata polyomavirus 1 KP071318, Sparus aurata polyomavirus 1 KX643371;
2 - Pan troglodytes troglodytes polyomavirus 1 KT184855, Pan troglodytes polyomavirus 8 KT884050, Human polyomavirus 2 J02226 Cercopithecus erythrotis polyomavirus 1 JX159985, Chlorocebus pygerythrus polyomavirus 2 AB767299, Papio anubis polyomavirus 1 KJ577598, Papio cynocephalus polyomavirus 2 AB767295;
3 - Myotis horsfieldii polyomavirus 2 LC426675, Tupaia belangeri polyomavirus 1 MK443498, Pan troglodytes polyomavirus 7 JX159983, Pan troglodytes polyomavirus 6 JX159982, Human polyomavirus 9 HQ696595, Macaca fascicularis polyomavirus 1 JX159986, Papio cynocephalus polyomavirus 1 AB767294, Chlorocebus pygerythrus polyomavirus 3 AB767297;
4 - Dobsonia moluccensis polyomavirus 1 AB972945, Pteropus vampyrus polyomavirus 1 AB972944, Acerodon celebensis polyomavirus 1 AB972940, Procyon lotor polyomavirus 2 KY549442, Canis lupus polyomavirus 1 MG701355, Ailuropoda melanoleuca polyomavirus 1 KY612371;
5 - Rhinolophus pearsonii polyomavirus 1 LC426694, Rhinolophus affinis polyomavirus 1 LC426678, Rhinolophus ferrumequinum polyomavirus 1 LC426690, Rhinolophus sp. polyomavirus 1 LC426698, Rhinolophus simulator polyomavirus 3 LC269980, Rhinolophus ferrumequinum polyomavirus 2 LC426691, Rhinolophus blasii polyomavirus 2 LC269977, Rhinolophus simulator polyomavirus 1 LC269978, Rhinolophus pearsonii …
6 - Procyon lotor polyomavirus 1 JQ178241, Human polyomavirus 14 KY404016, Sus scrofa domesticus polyomavirus 1 KR065722, Bovine polyomavirus 2 KM111535, Eidolon helvum polyomavirus 1 JX520660, Pan troglodytes polyomavirus 2 HQ385746, Human polyomavirus 5 HM011556, Gorilla beringei graueri polyomavirus 2 KT184858, Gorilla gorilla polyomavirus 1 HQ385752, Pan troglodytes polyomavirus 3 HQ385748, P…
7 - Philantomba monticola polyomavirus 1 MG654482, Tupaia glis polyomavirus 1 MG721015, Human polyomavirus 13 KF954417, Pan troglodytes polyomavirus 1 FR692334, Chlorocebus pygerythrus polyomavirus 1 AB767298, Piliocolobus badius polyomavirus 1 KX509984, Piliocolobus rufomitratus polyomavirus 1 JX159984, Artibeus planirostris polyomavirus 2 JQ958886, Sturnira lilium polyomavirus 1 JQ958888, Scoto…
8 - Anser anser polyomavirus 1 AY140894, Cracticus torquatus polyomavirus 1 KF360862, Erythrura gouldiae polyomavirus 1 KT302407, Corvus monedula polyomavirus 1 DQ192570, Serinus canaria polyomavirus 1 GU345044, Aves polyomavirus 1 AF241168, Pyrrhula pyrrhula polyomavirus 1 DQ192571, Lonchura maja polyomavirus 1 KX756154;
9 - Meles meles polyomavirus 1 KP644238, Zalophus californianus polyomavirus 1 GQ331138, Leptonychotes weddellii polyomavirus 1 KX533457, Potamochoerus porcus polyomavirus 1 MG654481, Capra aegagrus polyomavirus 1 MG654480, Bos taurus polyomavirus 1 D13942;
10 - Pteronotus davyi polyomavirus 1 JX520662, Pteronotus parnellii polyomavirus 1 JQ958891, Artibeus planirostris polyomavirus 3 JQ958890, Desmodus rotundus polyomavirus 1 JQ958892;
11 - Pteronotus davyi polyomavirus 1 JX520662, Pteronotus parnellii polyomavirus 1 JQ958891, Artibeus planirostris polyomavirus 3 JQ958890, Desmodus rotundus polyomavirus 1 JQ958892.

## Sheet: Primary dataset
Primary sequence dataset, complete genomes, n=1966
>X59849.1 Mouse plasmid LFI gene for large T antigen, middle T antigen and small T antigen	GGGGGCCCCTGCCGTCCGGCTTACTCTGGAGAAAAAGGAGAGAGGCCTTGTAGAGGCTTCCAGAGGCAACTTGTCAAAACAGGACTGGCGCCTTGGAGGCGCTGTGGGGCCACCCAAATTGATATAATTAAGCCCCAACCGCCTCTTCCCGCCTCATTTCAGCCTCACCACCATCATGGATAGAGTTCTGAGCAGAGCAGACAAAGAAAGGCTGCTAGAACTTCTAAAACTTCCCAGACAGCTATGGGGGGATTTTGGAAGAATGCAGCAGGCATATAAGCAGCAGTCACTGCTACTGCACCCAGACAAAGGTGGAAGTCATGCTTTAATGCAGGAATTGAACAGTCTCTGGGGAACATTTAAAACTGAAGTATACAATCTGAGAATGAATCTAGGAGG…
>X02449.1 Hamster polyomavirus (HapV) genome	CCCCTTGCCTCCTTAGCTCTCAAGTAGAAAAGGAAGAGAGGCTTTTGGGGCTTTTTGGCTTTAAGCCTCATTTTATGAGCAGGAGGAGCTTGTTGCAACTTGAGAGGCGTTTTGAGGCTTCCAGGCAGAGAATACTCACAGACCCCACACAGTCTAGACGCTCAGAAGCATCTCTAGCTGCAACAAGCAAGATGGATAGAATTCTTACTAAAGAAGAAAAGCAAGCCTTAATAAGTTTACTAGATTTGGAGCCACAATATTGGGGAGACTATGGACGAATGCAGAAATGCTACAAGAAAAAGTGTCTTCAACTGCATCCTGATAAAGGTGGCAATGAAGAGCTCATGCAACAGCTTAATACCCTGTGGACCAAACTAAAAGATGGTCTTTACAGAGTTA…
>V01108.1 Human BK virus (strain Dunlop) genome. (Closely related to SV40.)	TTTTGCAAAAATTGCAAAAGAATAGGGATTTCCCCAAATAGTTTTGCTAGGCCTCAGAAAAAGCCTCCACACCCTTACTACTTGAGAGAAAGGGTGGAGGCAGAGGCGGCCTCGGCCTCTTATATATTATAAAAAAAAAGGCCACAGGGAGGAGCTGCTTACCCATGGAATGCAGCCAAACCATGACCTCAGGAAGGAAAGTGCATGACTCACAGGGGAATGCAGCCAAACCATGACCTCAGGAAGGAAAGTGCATGACTCACAGGGAGGAGCTGCTTACCCATGGAATGCAGCCAAACCATGACCTCAGGAAGGAAAGTGCATGACAGACATGTTTTGCGAGCCTAGGAATCTTGGCCTTGTCCCCAGTTAAACTGGACAAAGGCCATGGTTCTGCGC…
>V01109.1 Human BK virus (strain MM) genome. (Closely related to SV40.)	AATTCCCCTCCCCAATTTAAATGAGGACCTAACCTGTGGAAATCTACTGATGTGGGAGGCTGTAACTGTACAAACAGAGGTTATTGGAATAACTAGCATGCTTAACCTTCATGCAGGGTCACAAAAAGTGCATGAGCATGGTGGAGGAAAACCTATTCAAGGCAGTAATTTCCACTTCTTTGCTGTTGGTGGAGACCCCTTGGAAATGCAGGGAGTGCTAATGAATTACAGGACAAAGTACCCAGATGGTACTATAACCCCTAAAAACCCAACAGCCCAGTCCCAGGTAATGAATACTGACCATAAGGCCTATTTGGACAAAAACAATGCTTATCCAGTTGAGTGCTGGGTTCCTGATCCTAGTAGAAATGAAAATACTAGGTATTTTGGGACTTTCAC…
>D13942.1 Bovine polyomavirus DNA, complete genome	TTTCCTCTTTTAGGGCGCGCCTCGGAGGCCTGTCCACTACTTCTGTAGAACAGGTTGGAGGCTTAAGCCTCCGGCCTCAGCTATATAGAAAAAAAATTACAGGGTGGCTCCGCCCAGACTCCGCCCATCTCTCCGCCCCATCTCTCCGCCCAGTCTCCGCCTAAGGGAAACCAGTCCCATCCGCAGGAGTCCCTCAGGACAAGAAACAATAGGAACAACATGGCCTTACAATGGGTGTGGCTGTGTCTTAGAAAAAGTTTAAGAAACAACAAATTAATGATGTGTAGAATATTGATTGAACTATTGAAAATATTGTTAGATGTTCTGGACAGTGGGGACTATGCTGATGGGCCCTCAGATAACCCTGGTACAGGTATTGCTAAGGAGGAGATTGTGAAA…
>J02288.1 Murine polyomavirus strain A2, complete genome	GGGGGCCCCTGGCCTCCGCTTACTCTGGAGAAAAAGAAGAGAGGCATTGTAGAGGCTTCCAGAGGCAACTTGTCAAAACAGGACTGGCGCCTTGGAGGCGCTGTGGGGCCACCCAAATTGATATAATTAAGCCCCAACCGCCTCTTCCCGCCTCATTTCAGCCTCACCACCATCATGGATAGAGTTCTGAGCAGAGCTGACAAAGAAAGGCTGCTAGAACTTCTAAAACTTCCCAGACAACTATGGGGGGATTTTGGAAGAATGCAGCAGGCATATAAGCAGCAGTCACTGCTACTGCACCCAGACAAAGGTGGAAGCCATGCCTTAATGCAGGAATTGAACAGTCTCTGGGGAACATTTAAAACTGAAGTATACAATCTGAGAATGAATCTAGGAGGA…
>J02289.1 Murine polyomavirus strain A3 small t-antigen, middle t-antigen, large t-antigen, VP1 protein (major capsid protein), VP3 protein (capsid protein), and VP2 protein (capsid protein) genes, complete cds	TTTTTTTTAGTATTAAGCAGAGGCCGGGGGCCCCTGGCCTCCGCTTACTCTGGAGAAAAAGAAGAGAGGCTTCCAGAGGCAACTTGTCAAAACAGGACTGGCGCCTTGGAGGCGCTGTGGGGCCACCCAAATTGATATAATTAAGCCCCAACCGCCTCTTCCCGCCTCATTTCAGCCTCACCACCATCATGGATAGAGTTCTGAGCAGAGCTGACAAAGAAAGGCTGCTAGAACTTCTAAAACTTCCCAGACAACTATGGGGGGATTTTGGAAGAATGCAGCAGGCATATAAGCAGCAGTCACTGCTACTGCACCCAGACAAAGGTGGAAGCCATGCCTTAATGCAGGAATTGAACAGTCTCTGGGGAACATTTAAAACTGAAGTATACAATCTGAGAA…
>M23122.1 BK polyomavirus strain AS, complete genome	GCCTCGGCCTCTTATATATTATAAAAAAAAAGGCCACAGGGAGGAGCTGCTTACCCATGGAATGCAGCCAAACCATGACCTCAAGAAGCAAGTGCATGACTGGGCAGCCAGCCAGTGGCAGTTAATAGTGAAACCCCGCCCCTAACATTCTCAAATAAACACAAGAGGAAGTGGAAACTGTCCAAAGGAGTGGAAAGCAGCCAGACAGACATGTTTTGCGAGCCTAAGAATCTTGTGGTTTTGCGCCAGCTGTCACGACAAGCTTCAGTGAAAGTTGGTAAAACCTGGACTGGAACTAAAAAAAGAGCTCAGAGGATTTTTATTTTTATTTTAGAGCTTTTGCTGGAATTTTGTAGAGGTGAAGACAGTGTAGACGGGAAAAACAAAAGTACCACTGCT…
>K02737.1 Mouse polyomavirus (strain Crawford small-plaque) small-plaque variant, complete genome	TTTTTTTTAGTATTAAGCAGAGGCCGGGGCCCCTGGCCTCCGCTTACTCTTGGAGAAAAAGAGGAGAGGCCTTGTAGAGGCTTCCAGAGGCAACTTGTCAAAACAGGACTGGCGCCTTGGAGGCGCTGTGGGGCCACCCAAATTGATATAATTAAGCCCCAACCGCCTCTTCCCGCCTCATTTCAGCCTCACCACCATCATGGATAGAGTTCTGAGCAGAGCTGACAAAGAAAGGCTGCTAGAACTTCTAAAACTTCCCAGACAGCTATGGGGGGATTTTGGAAGAATGCAGCAGGCATATAAGCAGCAGTCACTGCTACTGCACCCAGACAAAGGTGGAAGCCATGCTTTAATGCAGGAATTGAACAGTCTCTGGGGAACATTTAAAACTGAAGTATA…
>M30540.1 Monkey B-lymphotropic papovavirus complete genome	CCCCTAGCCTCCTCCTCTTCTTTCAACAAAGAGAGAGGCTTTGGAGGCTTTTCCAAAAACTCATTAGGTAAGCTGCCCTGAGATATTTTCCCATATAATTAAGTATTAAGGCCACCTAGGTAATTAAATTTATTCCATTTTATTCACAGCCATGGACCAAACGCTGTCTAAGGAGGAGAGAAATGAGCTTATGGATTTATTGCAAATAACTAGAGCTGCATGGGGAAATCTTTCTATGATGAAAAAAGCCTATAAAAATGTCTCCAAGCTCTACCATCCTGATAAAGGAGGAGATTCAGCTAAAATGCAGCGGCTCAATGAATTATTTCAAAGGGTCCAGGTTACCTTGATGGAGATAAGGAGTCAATGTGGATCCTCTTCTTCCCAGGTAGCTTGGTT…
>M20775.1 Budgerigar fledgling polyomavirus, complete genome	GGTATAGCTTTTTTCTCTGTATAGTGCACTGGCATGCCAGAGCGCGATTTATAAAAACAAGGGAAGTGCTGAGCAATCGTTACATAACATGCATTCCAAATAAGGGAATGCGGAAATCCATACTTGGGACTTACATAACATGCATTCCATATAAGGAATACGGATATGCCCATGTTTGTATCCAAACAGGCGGTCTCCCAGACTCCGCCTATCGTCCCATATTACGTGCCGCTCCATAAAAGGGAGGCGTACGTGACCTTTTTACAGGATATTACGCCCTAGCAACAGGATGTCTACTCCAGCGCGAGATCCAAACACGGCGGGCACTGCGGTAAGTTCCCCCATTTAAATTCAAATGTTTGCGCGCGAAACGTAACAATGCCTAACGGAACGCCTACC…
>M26281.1 Hamster polyomavirus, complete genome	CCCCTTGCCTCCTTAGCTCTCAAGTAGAAAAGGAAGAGAGGCTTTTGGGGCTTTTTGGCTTTAAGCCTCATTTTATGAGCAGGAGGAGCTTGTTGCAACTTGAGAGGCGTTTTGAGGCTTCCAGGCAGAGAATACTCACAGACCCCACACAGTCTAGACGCTCAGAAGCATCTCTAGCTGCAACAAGCAAGATGGATAGAATTCTTACTAAAGAAGAAAAGCAAGCCTTAATAAGTTTACTAGATTTGGAGCCACAATATTGGGGAGACTATGGACGAATGCAGAAATGCTACAAGAAAAAGTGTCTTCAACTGCATCCTGATAAAGGTGGCAATGAAGAGCTCATGCAACAGCTTAATACCCTGTGGACCAAACTAAAAGATGGTCTTTACAGAGTTA…
>U27812.1 Murine polyomavirus strain PTA, complete genome	GAATTCAAATGCCTGGTCCATTATGAGGAGGGGGGCATGCTGTTCTTTCTAACTATGACTAAGCACAGGGTTTCAGCAGTTAAGAATTATTGCTCTAAGCTTTGCAGCGTCAGCTTCCTAATGTGTAAGGCAGTCACCAAGCCTATGGAATGCTATCAAGTTGTAACCGCAGCACCATTTCAGTTAATAACAGAAAATAAGCCAGGCCTCCACCAATTCGAGTTTACAGACGAGCCAGAAGAACAGAAAGCAGTAGACTGGATTATGGTAGCAGACTTTGCACTAGAAAACAACCTTGATGATCCCTTGCTAATTATGGGGTATTATCTTGATTTTGCCAAAGAGGTTCCTTCATGCATAAAGTGTAGCAAAGAGGAAACCCGCCTCCAAATACATTGG…
>U27813.1 Murine polyomavirus strain LID, complete genome	GAATTCAAATGCCTGGTCCATTATGAGGAGGGGGGCATGCTGTTCTTTCTAACTATGACTAAGCACAGGGTTTCAGCAGTTAAGAATTATTGCTCTAAGCTTTGCAGCGTCAGCTTCCTAATGTGTAAGGCAGTCACCAAGCCTATGGAATGCTATCAAGTTGTAACCGCAGCACCATTTCAGTTAATAACAGAAAATAAGCCAGGCCTCCACCAATTCGAGTTTACAGACGAGCCAGAAGAACAGAAAGCAGTAGACTGGATTATGGTAGCAGACTTTGCACTAGAAAACAACCTTGATGATCCCCTGTTAATTATGGGGTATTATCTTGATTTTGCCAAAGAGGTTCCTTCATGCATAAAGTGTAGCAAAGAGGAAACCCGCCTCCAAATACATTGG…
>J02400.1 Simian virus 40 complete genome	GCCTCGGCCTCTGCATAAATAAAAAAAATTAGTCAGCCATGGGGCGGAGAATGGGCGGAACTGGGCGGAGTTAGGGGCGGGATGGGCGGAGTTAGGGGCGGGACTATGGTTGCTGACTAATTGAGATGCATGCTTTGCATACTTCTGCCTGCTGGGGAGCCTGGGGACTTTCCACACCTGGTTGCTGACTAATTGAGATGCATGCTTTGCATACTTCTGCCTGCTGGGGAGCCTGGGGACTTTCCACACCCTAACTGACACACATTCCACAGCTGGTTCTTTCCGCCTCAGAAGGTACCTAACCAAGTTCCTCTTTCAGAGGTTATTTCAGGCCATGGTGCTGCGCCGGCTGTCACGCCAGGCCTCCGTTAAGGTTCGTAGGTCATGGACTGAAAGTAA…
>J02226.1 JC virus complete genome	GCCTCGGCCTCCTGTATATATAAAAAAAAGGGAAGGGATGGCTGCCAGCCAAGCATGAGCTCATACCTAGGGAGCCAACCAGCTAACAGCCAGTAAACAAAGCACAAGGCTGTATATATAAAAAAAAGGGAAGGGATGGCTGCCAGCCAAGCATGAGCTCATACCTAGGGAGCCAACCAGCTAACAGCCAGTAAACAAAGCACAAGGGGAAGTGGAAAGCAGCCAAGGGAACATGTTTTGCGAGCCAGAGCTGTTTTGGCTTGTCACCAGCTGGCCATGGTTCTTCGCCAGCTGTCACGTAAGGCTTCTGTGAAAGTTAGTAAAACCTGGAGTGGAACTAAAAAAAGAGCTCAAAGGATTTTAATTTTTTTGTTAGAATTTTTGCTGGACTTTTGCACA…
>U61771.1 Human JC virus complete genome	GCCTCGGCCTCCTGTATATATAAAAAAAAGGGAAGGTAGGGAGGAGCTGGCTAAAACTGGATGGCTGCCAGCCAAGCATGAGCTCATACCTAGGGAGCCAACCAGCTGACAGCCAGAGGGAGCCCTGGCTGCATGCCACTGGCAGTTATAGTGAAACCCCTCCCATAGTCCTTAATCACAAGTAAACACAAGGGGAAGTGGAAAGCAGCCAGCATGTTTTGCGAGCCAGAGCTGTTTTGGCTTGTCACCAGCTGGCCATGGTTCTTCGCCAGCTGTCACGTAAGGCTTCTGTGAAAGTTAGTAAAACCTGGAGTGGAACTAAAAAAAGAGCTCAAAGGATTTTAATTTTTTTGTTAGAATTTTTGCTGGACTTTTGCACAGGTGAAGACAGAGTAGACG…
>U73500.1 JC virus type 3, #308, complete genome	GCCTCGGCCTCCTGTATATATAAAAAAAAGGGAAGGTAGGGAGGAGCTGGCTAAAACTGGATGGCTGCCAGCCAAGCATGAGCTCATACCTAGGGAGCCAACCAGCTAACAGCCAGAGGGAGCCCTGGCTGCCTGCCACTGGCAGTTATAGTGAAACCCCTCCCATAGTCCTTAATCACAAGTAAACAAAGCACAAGGGGAAGTGGAAAGCAGCCAGGGGAACATGTTTTGCGAGCCAGAGCTGTTTTGGCTTGTCACCAGCTGGCCATGGTTCTTCGCCAGCTGTCACGTAAGGCTTCTGTGAAAGTTAGTAAAACCTGGAGTGGAACTAAAAAAAGAGCTCAAAGGATTTTAATTTTTTTGTTAGAATTTTTGCTGGACTTTTGCACAGGTGAAGAC…
>U73501.1 JC virus type 3, #311, complete genome	GCCTCGGCCTCCTGTATATATAAAAAAAAGGGAAGGTAGGGAGGAGCTGGCTAAAACTGGATGGCTGCCAGCCAAGCATGAGCTCATACCTAGGGAGCCAACCAGCTTACAGCCAGAGGGAGCCCTGGCTGCATGCCACTGGCAGTTATAGTGAAACCCCTCCCATAGTCCTTAATCACAAGTAAACAGAGCACAAGGGGAAGTGGAAAGCAGCCAGGGGAACATGTTTTGCGAGCCAGAGCTGTTTTGGCTTGTCACCAGCTGGCCATGGTTCTTCGCCAGCTGTCACGTAAGGCTTCTGTGAAAGTTAGTAAAACCTGGAGTGGAACTAAAAAAAGAGCTCAAAGGATTTTAATTTTTTTGTTAGAATTTTTGCTGGACTTTTGCACAGGTGAAGAC…
>U73502.1 JC virus type 3, #312, complete genome	GCCTCGGCCTCCTGTATATATAAAAAAAAGGGAAGGTAGGGAGGAGCTGGCTAAAACTGGATGGCTGCCAGCCAAGCATGAGCTCATACCTAGGGAGCCAACCAGCTGACAGCCAGAGGGAGCCCTGGCTGCCTGCCACTGGCAGTTATAGTGAAACCCCTCCCATAGTCCTTAATCACAAGTAAACAGAGCACAAGGGGAAGTGGAAAGCAGCCAGGGGAACATGTTTTGCGAGCCAGAGCTGTTTTGGCTTGTCACCAGCTGGCCATGGTTCTTCGCCAGCTGTCACGTAAGGCTTCTGTGAAAGTTAGTAAAACCTGGAGTGGAACTAAAAAAAGAGCTCAAAGGATTTTAATTTTTTTGTTAGAATTTTTGCTGGACTTTTGCACAGGTGAAGAC…
>AF004349.1 JC virus variant GS/K, complete genome	GAATTCCACTACCCAATCTAAATGAGGATCTAACCTGTGGAAATATACTAATGTGGGAGGCTGTTACCTTAAAAACTGAGGTTATAGGGGTGACAACTTTGATGAATGTGCACTCCAATGGTCAAGCAGCTCATGACAATGGTGCAGGAAAGCCAGTGCAGGGCACCAGCTTTCATTTTTTTTCTGTTGGGGGGGAGGCTTTAGAATTACAAGGAGTGGTTTTTAATTACAGAACAAAGTACCCAGATGGAACAATTTTTCCAAAGAATGCAACAGTGCAATCTCAAGTCATGAACACAGAGCACAAGGCGTACCTAGATAAGAACAAAGCATATCCTGTTGAATGTTGGGTTCCTGATCCCACCAGAAATGAAAACACAAGATATTTTGGGACACTAA…
>AF004350.1 JC virus variant GS/B, complete genome	GAATTCCACTACCCAATCTAAATGAGGATCTAACCTGTGGAAATATACTAATGTGGGAGGCTGTTACCTTAAAAACTGAGGTTATAGGGGTGACAACTTTGATGAATGTGCACTCCAATGGTCAAGCAGCTCATGACAATGGTGCAGGAAAGCCAGTGCAGGGCACCAGCTTTCATTTTTTTTCTGTTGGGGGGGAGGCTTTAGAATTACAAGGAGTGGTTTTTAATTACAGAACAAAGTACCCAGATGGAACAATTTTTCCAAAGAATGCAACAGTGCAATCTCAAGTCATGAACACAGAGCACAAGGCGTACCTAGATAAGAACAAAGCATATCCTGTTGAATGTTGGGTTCCTGATCCCACCAGAAATGAAAACACAAGATATTTTGGGACACTAA…
>AF038616.1 Simian virus 40 strain K661, complete genome	GCCTCGGCCTCTGCATAAATAAAAAAAATTAGTCAGCCATGGGGCGGAGAATGGGCGGAACTGGGCGGAGTTAGGGGCGGGACTATGGTTGCTGACTAATTGAGATGCATGCTTTGCATACTTCTGCCTGCTGGGGAGCCTGGGGACTTTCCACACCCTAACTGACACACATTCCACAGCTGGTTCTTTCCGCCTCAGAAGGTACCTAACCAAGTTCCTCTTTCAGAGGTTATTTCAGGCCATGGTGCTGCGCCGGCTGTCACGCCAGGCCTCCGTTAAGGTTCGTAGGTCATGGACTGAAAGTAAAAAAACAGCTCAACGCCTTTTTGTGTTTGTTTTAGAGCTTTTGCTGCAATTTTGTGAAGGGGAAGATACTGTTGACGGGAAACGCAAAAAACC…
>AF015526.1 JC virus type 1A, #124 agnoprotein, VP2, VP3, VP1, large T antigen, and small t antigen genes, complete cds	ATGGTTCTTCGCCAGCTGTCACGTAAGGCTTCTGTGAAAGTTAGTAAAACCTGGAGTGGAACTAAAAAAAGAGCTCAAAGGATTTTAATTTTTTTGTTAGAATTTTTGCTGGACTTTTGCACAGGTGAAGACAGTGTAGACGGGAAAAAAAGACAGAGACACAGTGGTTTGACTCAGCAGACATACAGTGCTTTGCCTGAACCAAAAGCTACATAGGTAAGTAATGTTTTTTTTTGTGTTTTCAGGTTCATGGGTGCCGCACTTGCACTTTTGGGGGACCTAGTTGCTACTGTTTCTGAGGCTGCTGCTGCCACAGGATTTTCAGTAGCTGAAATTGCTGCTGGAGAGGCTGCTGCTACTATAGAAGTTGAAATTGCATCCCTTGCTACTGTAGAGGGG…
>AF015527.1 JC virus type 1B, #123 agnoprotein, VP2, VP3, VP1, large T antigen, and small t antigen genes, complete cds	ATGGTTCTTCGCCAGCTGTCACGTAAGGCTTCTGTGAAAGTTAGTAAAACCTGGAGTGGAACTAAAAAAAGAGCTCAAAGGATTTTAATTTTTTTGTTAGAATTTTTGCTGGACTTTTGCACAGGTGAAGACAGTGTAGACGGGAAAAAAAGACAGAGACACAGTGGTTTGACTGAGCAGACATACAGTGCTTTGCCTGAACCAAAAGCTACATAGGTAAGTAATGTTTTTTTTTGTGTTTTCAGGTTCATGGGTGCCGCACTTGCACTTTTGGGGGACCTAGTTGCTACTGTTTCTGAGGCTGCTGCTGCCACAGGATTTTCAGTAGCTGAAATTGCTGCTGGAGAGGCTGCTGCTACTATAGAAGTTGAAATTGCATCCCTTGCTACTGTAGAGGGG…
>AF015528.1 JC virus type 4, #402 agnoprotein, VP2, VP3, VP1, large T antigen, and small t antigen genes, complete cds	ATGGTTCTTCGCCAGCTGTCACGTAAGGCTTCTGTGAAAGTTAGTAAAACCTGGAGTGGAACTAAAAAAAGAGCTCAAAGGATTTTAATTTTTTTGTTAGAATTTTTGCTGGACTTTTGCACAGGTGAAGACAGTGTAGACGGGAAAAAAAGACAGAGACACAGTGGTTTGACTGAGCAGACATACAGTGCTTTGCCTGAACCAAAAGCTACATAGGTAAGTAATGTTTTTTTTTGTGTTTTCAGGTTCATGGGTGCCGCACTTGCACTTTTGGGGGACCTAGTTGCTACTGTTTCTGAGGCTGCTGCTGCCACAGGATTTTCAGTAGCTGAAATTGCTGCTGGAGAGGCTGCTGCTACTATAGAAGTTGAAATTGCATCCCTTGCTACTGTAGAGGGG…
>AF015537.1 JC virus type 6, #601 agnoprotein, VP2, VP3, VP1, large T antigen, and small t antigen genes, complete cds	ATGGTTCTTCGCCAGCTGTCACGTAAGGCTTCTGTGAAAGTTAGTAAAACCTGGAGTGGAACTAAAAAAAGAGCTCAAAGGATTTTAATTTTTTTGTTAGAATTTTTGCTGGAGTTTTGCACAGGTGAAGACAGTGTAGACGGGAAAAAAAGACAGAAACACAGTGGTTTGACTGAGCAGACATACAGTGCTTTGCCTGAACCAAAAGCTACATAGGTAAGTAATGTTTTTTTTTGTGTTTTCAGGTTCATGGGTGCCGCACTTGCACTTTTGGGGGACCTAGTTGCTACTGTTTCTGAGGCTGCTGCTGCCACAGGATTTTCAGTAGCTGAAATTGCTGCTGGAGAGGCTGCTGCTACTATAGAAGTTGAAATTGCATCCCTTGCTACTGTAGAGGGG…
>AF015529.1 JC virus type 2A, #224 agnoprotein, VP2, VP3, VP1, large T antigen, and small t antigen genes, complete cds	ATGGTTCTTCGCCAGCTGTCACGTAAGGCTTCTGTGAAAGTTAGTAAAACCTGGAGTGGAACTAAAAAAAGAGCTCAAAGGATTTTAATTTTTTTGTTAGAATTTTTGCTGGATTTTTGCACAGGTGAAGACAGTGTAGACGGGAAAAAAAGACAGAAACACAGTGGTTTGACTCACCAGACATACAGTGCTTTGCCTGAACCAAAAGCTACATAGGTAAGTAATGTTTTTTTTTTGTGTTTTCAGGTTCATGGGTGCCGCACTTGCACTTTTGGGGGACCTAGTTGCTACTGTTTCTGAGGCTGCTGCTGCCACAGGATTTTCAGTAGCTGAAATTGCTGCTGGAGAGGCTGCTGCTACTATAGAAGTTGAAATTGCATCCCTTGCTACTGTAGAGGG…
>AF015530.1 JC virus type 2A, #225 agnoprotein, VP2, VP3, VP1, large T antigen, and small t antigen genes, complete cds	ATGGTTCTTCGCCAGCTGTCACGTAAGGCTTCTGTGAAAGTTAGTAAAACCTGGAGTGGAACTAAAAAAAGAGCTCAAAGGATTTTAATTTTTTTGTTAGAATTTTTGCTGGATTTTTGCACAGGTGAAGACAGTGTAGACGGGAAAAAAAGACAGAAACACAGTGGTTTGACTCAGCAGACATACAGTGCTTTGCCTGAACCAAAAGCTACATAGGTAAGTAATGTTTTTTTTTGTGTTTTCAGGTTCATGGGTGCCGCACTTGCACTTTTGGGGGACCTAGTTGCTACTGTTTCTGAGGCTGCTGCTGCCACAGGATTTTCAGTAGCTGAAATTGCTGCTGGAGAGGCTGCTGCTACTATAGAAGTTGAAATTGCATCCCTTGCTACTGTAGAGGGG…
>AF015531.1 JC virus type 2A, #226 agnoprotein, VP2, VP3, VP1, large T antigen, and small t antigen genes, complete cds	ATGGTTCTTCGCCAGCTGTCACGTAAGGCTTCTGTGAAAGTTAGTAAAACCTGGAGTGGAACTAAAAAAAGAGCTCAAAGGATTTTAATTTTTTTGTTAGAATTTTTGCTGGATTTTTGCACAGGTGAAGACAGTGTAGACGGGAAAAAAAGACAGAAACACAGTGGTTTGACTCAGCAGACATACAGTGCTTTGCCTGAACCAAAAGCTACATAGGTAAGTAATGTTTTTTTTTGTGTTTTCAGGTTCATGGGTGCCGCACTTGCACTTTTGGGGGACCTAGTTGCTACTGTTTCTGAGGCTGCTGCTGCCACAGGATTTTCAGTAGCTGAAATTGCTGCTGGAGAGGCTGCTGCTACTATAGAAGTTGAAATTGCATCCCTTGCTACTGTAGAGGGG…
>AF015532.1 JC virus type 2B, #223 agnoprotein, VP2, VP3, VP1, large T antigen, and small t antigen genes, complete cds	ATGGTTCTTCGCCAGCTGTCACGTAAGGCTTCTGTGAAAGTTAGTAAAACCTGGAGTGGAACTAAAAAAAGAGCTCAAAGGATTTTAATTTTTTTGTTAGAATTTTTGCTGGACTTTTGCACAGGTGAAGACAGTGTAGACGGGAAAAAAAGACAGAGACACAGTGGTTTGACTGAGCAGAGATACAGTGCTTTGCCTGAACCAAAAGCTACATAGGTAAGTAATGTTTTTTTTTGTGTTTTCAGGTTCATGGGTGCCGCACTTGCACTTTTGGGGGACCTAGTTGCTACTGTTTCTGAGGCTGCTGCTGCCACAGGATTTTCAGTAGCTGAAATTGCTGCTGGAGAGGCTGCTGCTACTATAGAAGTTGAAATTGCATCCCTTGCTACTGTAGAGGGG…
>AF015533.1 JC virus type 2B, #227 agnoprotein, VP2, VP3, VP1, large T antigen, and small t antigen genes, complete cds	ATGGTTCTTCGCCAGCTGTCACGTAAGGCTTCTGTGAAAGTTAGTAAAACCTGGAGTGGAACTAAAAAAAGAGCTCAAAGGATTTTAATTTTTTTGTTAGAATTTTTGCTGGACTTTTGCACAGGTGAAGACAGTGTAGACGGGAAAAAAAGACAGAGACACAGTGGTTTGACTGAGCAGAGATACAGTGCTTTGCCTGAACCAAAAGCTACATAGGTAAGTAATGTTTTTTTTTGTGTTTTCAGGTTCATGGGTGCCGCACTTGCACTTTTGGGGGACCTAGTTGCTACTGTTTCTGAGGCTGCTGCTGCCACAGGATTTTCAGTAGCTGAAATTGCTGCTGGAGAGGCTGCTGCTACTATAGAAGTTGAAATTGCATCCCTTGCTACTGTAGAGGGG…
>AF015534.1 JC virus type 2C, #228 agnoprotein, VP2, VP3, VP1, large T antigen, and small t antigen genes, complete cds	ATGGTTCTTCGCCAGCTGTCACGTAAGGCTTCTGTGAAAGTTAGTAAAACCTGGAGTGGAACTAAAAAAAGAGCTCAAAGGATTTTAATTTTTTTGTTAGAATTTTTGCTGGATTTTTGCACAGGTGAAGACAGTGTAGACGGGAAAAAAAGACAGAAACACAGTGGTTTGACTCAGCAGACATACAGTGCTTTGCCTGAACCAAAAGCTACATAGGTAAGTAATGTTTTTTTTTGTGTTTTCAGGTTCATGGGTGCCGCACTTGCACTTTTGGGGGACCTAGTTGCTACTGTTTCTGAGGCTGCTGCTGCCACAGGATTTTCAGTAGCTGAAATTGCTGCTGGAGAGGCTGCTGCTACTATAGAAGTTGAAATTGCATCCCTTGCTACTGTAGAGGGG…
>AF015535.1 JC virus type 2C, #229 agnoprotein, VP2, VP3, VP1, large T antigen, and small t antigen genes, complete cds	ATGGTTCTTCGCCAGCTGTCACGTAAGGCTTCTGTGAAAGTTAGTAAAACCTGGAGTGGAACTAAAAAAAGAGCTCAAAGGATTTTAATTTTTTTGTTAGAATTTTTGCTGGATTTTTGCACAGGTGAAGACAGTGTAGACGGGAAAAAAAGACAGAAACACAGTGGTTTGACTCAGCAGACATACAGTGCTTTGCCTGAACCAAAAGCTACATAGGTAAGTAATGTTTTTTTTTGTGTTTTCAGGTTCATGGGTGCCGCACTTGCACTTTTGGGGGACCTAGTTGCTACTGTTTCTGAGGCTGCTGCTGCCACAGGATTTTCAGTAGCTGAAATTGCTGCTGGAGAGGCTGCTGCTACTATAGAAGTTGAAATTGCATCCCTTGCTACTGTAGAGGGG…
>AF015536.1 JC virus type 2D, #230 agnoprotein, VP2, VP3, VP1, large T antigen, and small t antigen genes, complete cds	ATGGTTCTTCGCCAGCTGTCACGTAAGGCTTCTGTGAAAGTTAGTAAAACCTGGAGTGGAACTAAAAAAAGAGCTCAAAGGATTTTAATTTTTTTGTTAGAATTTTTGCTGGATTTTTGCACAGGTGAAGACAGTGTAGACGGGAAAAAAAGACAGAAACACAGTGGTTTGACTGAGCAGACATACAGTGCTTTGCCTGAACCAAAAGCTACATAGGTAAGTAATGTTTTTTTTTGTGTTTTCAGGTTCATGGGTGCCGCACTTGCACTTTTGGGGGACCTAGTTGCTACTGTTTCTGAGGCTGCTGCTGCCACAGGATTTTCAGTAGCTGAAATTGCTGCTGGAGAGGCTGCTGCTACTATAGAAGTTGAAATTGCATCCCTTGCTACTGTAGAGGGG…
>AF030085.1 JC virus strain Tokyo-1, complete genome	GCCTCGGCCTCCTGTATATATAAAAAAAAGGGAAGGGATGGCTGCCAGCCAAGCATGAGCTCATACCTAGGGAGCCAACCAGCAGACCACAAGTAAACAAAGCACAAGGGGACCATGGTTCTTCGCCAGCTGCATGGCTGCCAGCCAAGCATGAGCTCATACCTAGGGAGCCAACCAGCAGACCACAAGTAAACAAAGCACAAGGGGAAGTGGAAAGCAGCCAAGGGAACATGTTTTGCGAGCCAGAGCTGTTTTGGCTTGTCACCAGCTGGCCATGGTTCTTCGCCAGCTGTCACGTAAGGCTTCTGTGAAAGTTAGTAAAACCTGGAGTGGAACTAAAAAAAGAGCTCAAAGGATTTTAATTTTTTTGTTAGAATTTTTGCTGGATTTTTGCACAGG…
>AF118150.1 Budgerigar fledgling polyomavirus, complete genome	GGTATAGCTTTTTTCTCTGTATAGTGCACTGGCTTGCCAGAGCGCGATTTATAAAAACAAGGGAAGTGCTGAGCAATCGTTACATAACATGCATTCCAAATAAGGGAATGCGGAAATCCATACTTGGGACTTACATAACATGCATTCCATATAAGGAATACGGATATGCCCATGTTTGTATCCAAACAGGCGGTCTCCCAGACTCCGCCTATCGTCCCATATTACGTGCCGCTCCATAAAAGGGAGGCGTACGTGACCTTTTTACAGGATATTACGCCCTAGCAACAGGATGTCTACTCCAGCGCGAGATCCAAACACGGCGGGCACTGCGGTAAGTTCCCCCATTTAAATTCAAATGTTTGCGCGCGAAAGCTAACAATGCCTAACGGAACGCCTACC…
>AF156105.1 Simian virus 40 strain VA45-54-2, complete genome	GCCTCGGCCTCTGCATAAATAAAAAAAATTAGTCAGCCATGGGGCGGAGAATGGGCGGAACTGGGCGGAGTTAGGGGCGGGATGGGCGGAGTTAGGGGCGGGACTATGGTTGCTGACTAATTGAGATGCATGCTTTGCATACTTCTGCCTGCTGGGGAGCCTGGGGACTTTCCACACCCTAACTGACACACATTCCACATGGTTGCTGACTAATTGAGATGCATGCTTTGCATACTTCTGCCTGCTGGGGAGCCTGGGGACTTTCCACACCCTAACTGACACACATTCCACAGCTGGTTCTTTCCGCCTCAGAAGGTACCTAACCAAGTTCCTCTTTCAGAGGTTATTTCAGGCCATGGTGCTGCGCCGGCTGTCACGCCAGGCCTCCGTTAAGGTTCG…
>AF156107.1 Simian virus 40 strain VA45-54-1, complete genome	GCCTCGGCCTCTGCATAAATAAAAAAAATTAGTCAGCCATGGGGCGGAGAATGGGCGGAACTGGGCGGAGTTAGGGGCGGGATGGGCGGAGTTAGGGGCGGGACTATGGTTGCTGACTAATTGAGATGCATGCTTTGCATACTTCTGCCTGCTGGGGAGCCTGGGGACTTTCCACACCCTAACTGACACACATTCCACAGCTGGTTCTTTCCGCCTCAGAAGGTACCTAACCAAGTTCCTCTTTCAGAGGTTATTTCAGGCCATGGTGCTGCGCCGGCTGTCACGCCAGGCCTCCGTTAAGGTTCGTAGGTCATGGACTGAAAGTAAAAAAACAGCTCAACGCCTTTTTGTGTTTGTTTTAGAGCTTTTGCTGCAATTTTGTGAAGGGGAAGATACTGT…
>AF156108.1 Simian virus 40 strain CPC/MEN, complete genome	GCCTCGGCCTCTGCATAAATAAAAAAAATTAGTCAGCCATGGGGCGGAGAATGGGCGGAACTGGGCGGAGTTAGGGGCGGGATGGGCGGAGTTAGGGGCGGGACTATGGTTGCTGACTAATTGAGATGCATGCTTTGCATACTTCTGCCTGCTGGGGAGCCTGGGGACTTTCCACACCCTAACTGACACACATTCCACAGCTGGTTCTTTCCGCCTCAGAAGGTACCTAACCAAGTTCCTCTTTCAGAGGTTATTTCAGGCCATGGTGCTGCGCCGGCTGTCACGCCAGGCCTCCGTTAAGGTTCGTAGGTCATGGACTGAAAGTAAAAAAACAGCTCAACGCCTTTTTGTGTTTGTTTTAGAGCTTTTGCTGCAATTTTGTGAAGGGGAAGATACTGT…
>AF155358.1 Simian virus 40 strain B-2, complete genome	GCCTCGGCCTCTGCATAAATAAAAAAAATTAGTCAGCCATGGGGCGGAGAATGGGCGGAACTGGGCGGAGTTAGGGGCGGGTGGGCGGAGTTAGGGGCGGGACTATGGTTGCTGACTAATTGAGATGCATGCTTTGCATACTTTTGCCTGCTGGGGAGCCTGGGGACTTTCCACACTATGGTTGCTGACTAATTGAGATGCATGCTTTGCATACTTTTGCCTGCTGGGGAGCCTGGGGACTTTCCACACCCTAACTGACACACATTCCACAGCTGGTTCTTTCCGCCTCAGAAGGTACCTAACCAAGTTCCTCTTTCAGAGGTTATTTCAGGCCATGGTGCTGCGCCGGCTGTCACGCCAGGCCTCCGTTAAGGTTCGTAGGTCATGGACTGAAAGTAA…
>AF155359.1 Simian virus 40 strain B-1, complete genome	GCCTCGGCCTCTGCATAAATAAAAAAAATTAGTCAGCCATGGGGCGGAGAATGGGCGGAACTGGGCGGAGTTAGGGGCGGGTGGGCGGAGTTAGGGGCGGGACTATGGTTGCTGACTAATTGAGATGCATGCTTTGCATACTTTTGCCTGCTGGGGAGCCTGGGGACTTTCCACACCCTAACTGACACACATTCCACAGCTGGTTCTTTCCGCCTCAGAAGGTACCTAACCAAGTTCCTCTTTCAGAGGTTATTTCAGGCCATGGTGCTGCGCCGGCTGTCACGCCAGGCCTCCGTTAAGGTTCGTAGGTCATGGACTGAAAGTAAAAAAACAGCTCAACGCCTTTTTGTGTTTGTTTTAGAGCTTTTGCTGCAATTTTGTGAAGGGGAAGATACTGTT…
>AF180737.1 Simian virus 40 strain MC-028846B, complete genome	GCCTCGGCCTCTGCATAAATAAAAAAAATTAGTCAACCATGGGGCGGAGAATGGGCGGAACTGGGCGGAGTTAGGGGCGGGATGGGCGGAGTTAGGGGCGGGACTATGGTTGCTGACTAATTGAGATGCATGCTTTGCATACTTCTGCCTGCTGGGGAGCCTGGGGACTTTCCACACCCTAACTGACACACATTCCACAGCTGGTTCTTTCCGCCTCAGAAGGTACCTAACCAAGTTCCTCTTTCAGAGGTTATTTCAGGCCATGGTGCTGCGCCGGCTGTCACGCCAGGCCTCCGTTAAGGTTCGTAGGTCATGGACTGAAAGTAAAAAAACAGCTCAACGCCTTTTTGTGTTTGTTTTAGAGCTTTTGCTGCAATTTTGTGAAGGGGAAGATACTGT…
>NC_001442.1 Bovine polyomavirus, complete genome	TTTCCTCTTTTAGGGCGCGCCTCGGAGGCCTGTCCACTACTTCTGTAGAACAGGTTGGAGGCTTAAGCCTCCGGCCTCAGCTATATAGAAAAAAAATTACAGGGTGGCTCCGCCCAGACTCCGCCCATCTCTCCGCCCCATCTCTCCGCCCAGTCTCCGCCTAAGGGAAACCAGTCCCATCCGCAGGAGTCCCTCAGGACAAGAAACAATAGGAACAACATGGCCTTACAATGGGTGTGGCTGTGTCTTAGAAAAAGTTTAAGAAACAACAAATTAATGATGTGTAGAATATTGATTGAACTATTGAAAATATTGTTAGATGTTCTGGACAGTGGGGACTATGCTGATGGGCCCTCAGATAACCCTGGTACAGGTATTGCTAAGGAGGAGATTGTGAAA…
>NC_001538.1 BK polyomavirus, complete genome	TTTTGCAAAAATTGCAAAAGAATAGGGATTTCCCCAAATAGTTTTGCTAGGCCTCAGAAAAAGCCTCCACACCCTTACTACTTGAGAGAAAGGGTGGAGGCAGAGGCGGCCTCGGCCTCTTATATATTATAAAAAAAAAGGCCACAGGGAGGAGCTGCTTACCCATGGAATGCAGCCAAACCATGACCTCAGGAAGGAAAGTGCATGACTCACAGGGGAATGCAGCCAAACCATGACCTCAGGAAGGAAAGTGCATGACTCACAGGGAGGAGCTGCTTACCCATGGAATGCAGCCAAACCATGACCTCAGGAAGGAAAGTGCATGACAGACATGTTTTGCGAGCCTAGGAATCTTGGCCTTGTCCCCAGTTAAACTGGACAAAGGCCATGGTTCTGCGC…
>NC_001669.1 Simian virus 40 complete genome	GCCTCGGCCTCTGCATAAATAAAAAAAATTAGTCAGCCATGGGGCGGAGAATGGGCGGAACTGGGCGGAGTTAGGGGCGGGATGGGCGGAGTTAGGGGCGGGACTATGGTTGCTGACTAATTGAGATGCATGCTTTGCATACTTCTGCCTGCTGGGGAGCCTGGGGACTTTCCACACCTGGTTGCTGACTAATTGAGATGCATGCTTTGCATACTTCTGCCTGCTGGGGAGCCTGGGGACTTTCCACACCCTAACTGACACACATTCCACAGCTGGTTCTTTCCGCCTCAGAAGGTACCTAACCAAGTTCCTCTTTCAGAGGTTATTTCAGGCCATGGTGCTGCGCCGGCTGTCACGCCAGGCCTCCGTTAAGGTTCGTAGGTCATGGACTGAAAGTAA…
>NC_001699.1 JC polyomavirus, complete genome	GCCTCGGCCTCCTGTATATATAAAAAAAAGGGAAGGGATGGCTGCCAGCCAAGCATGAGCTCATACCTAGGGAGCCAACCAGCTAACAGCCAGTAAACAAAGCACAAGGCTGTATATATAAAAAAAAGGGAAGGGATGGCTGCCAGCCAAGCATGAGCTCATACCTAGGGAGCCAACCAGCTAACAGCCAGTAAACAAAGCACAAGGGGAAGTGGAAAGCAGCCAAGGGAACATGTTTTGCGAGCCAGAGCTGTTTTGGCTTGTCACCAGCTGGCCATGGTTCTTCGCCAGCTGTCACGTAAGGCTTCTGTGAAAGTTAGTAAAACCTGGAGTGGAACTAAAAAAAGAGCTCAAAGGATTTTAATTTTTTTGTTAGAATTTTTGCTGGACTTTTGCACA…
>AF241168.1 Budgerigar fledgling disease virus - 1 agnoprotein genes, complete cds, alternatively spliced; and virus protein 2, virus protein 3, virus protein 1, large T antigen, and small t antigen genes, complete cds	GGTATAGCTTTTTTCTCTGTATAGTGCACTGGCATGCCAGAGCGCGATTTATAAAAACAAGGGAAGTGCTGAGCAATCGTTACATAACATGCATTCCAAATAAGGGAATGCGGAAATCCATACTTGGGACTTACATAACATGCATTCCATATAAGGAATACGGATATGCCCATGTTTGTATCCAAACAGGCGGTCTCCCAGACTCCGCCTATCGTCCCATATTACGTGCCGCTCCATAAAAGGGAGGCGTACGTGACCTTTTTACAGGATATTACGCCCTAGCAACAGGATGTCTACTCCAGCGCGAGATCCAAACACGGCGGGCACTGCGGTAAGTTCCCCCATTTAAATTCAAATGTTTGCGCGCGAAACGTAACAATGCCTAACGGAACGCCTACC…
>AF241169.1 Budgerigar fledgling disease virus - 4 agnoprotein 1b, agnoprotein 1a, virus protein 2, virus protein 3, virus protein 1, large T antigen, and small t antigen genes, complete cds	GGTATAGCTTTTTTCTCTGTATAGTGCACTGGCTTGCCAGAGCGCGATTTATAAAAACAAGGGAAGTGCTGAGCAATCGTTACATAACATGCATTCCAAATAAGGGAATGCGGAAATCCATACTTGGGACTTACATAACATGCATTCCATATAAGGAATACGGATATGCCCATGTTTGTATCCAAACAGGCGGTCTCCCAGACTCCGCCTATCGTCCCATATTACGTGCCGCTCCATAAAAGGGAGGCGTACGTGACCTTTTTACAGGATATTACGCCCTAGCAACAGGATGTCTACTCCAGCGCGAGATCCAAACACGGCGGGCACTGCGGTAAGTTCCCCCATCTAAATTCAAATGTTTGCGCGCGAAACGTAACAATGCCTAACGGAACGCCTACC…
>AF241170.1 Budgerigar fledgling disease virus - 5 agnoprotein 1b, agnoprotein 1a, virus protein 2, virus protein 3, virus protein 1, large T antigen, and small t antigen genes, complete cds	GGTATAGCTTTTTTCTCTGTATAGTGCACTGGCTTGCCAGAGCGCGATTTATAAAAACAAGGGAAGTGCTGAGCAATCGTTACATAACATGCATTCCAAATAAGGGAATGCGGAAATCCATACTTGGGACTTACATAACATGCATTCCATATAAGGAATACGGATATGCCCATGTTTGTATCCAAACAGGCGGTCTCCCAGACTCCGCCTATCGTCCCATATTACGTGCCGCTCCATAAAAGGGAGGCGTACGTGACCTTTTTACAGGATATTACGCCCTAGCAACAGGATGTCTACTCCAGCGCGAGATCCAAACACGGCGGGCACTGCGGTAAGTTCCCCCATTTAAATTCAAATGTTTGCGCGCGAAACGTAACAATGCCTAACGGAACGCCTACC…
>AB038249.1 JC polyomavirus DNA, complete genome, isolate: CY	GCCTCGGCCTCCTGTATATATAAAAAAAAGGGAAGGTAGGGAGGAGCTGGCTAAAACTGGATGGCTGCCAGCCAAGCATGAGCTCATACCTAGGGAGCCAACCAGCTGACAGCCAGAGGGAGCCCTGGCTGCATGCCACTGGCAGTTATAGTGAAACCCCTCCCATAGTCCTTAATCACAAGTAAACAAAGCACAAGGGGAAGTGGAAAGCAGCCAGGGGAACATGTTTTGCGAGCCAGAGCTGTTTTGGCTTGTCACCAGCTGGCCATGGTTCTTCGCCAGCTGTCACGTAAGGCTTCTGTGAAAGTTAGTAAAACCTGGAGTGGAACTAAAAAAAGAGCTCAAAGGATTTTAATTTTTTTGTTAGAATTTTTGCTGGACTTTTGCACAGGTGAAGAC…
>AB038250.1 JC polyomavirus DNA, complete genome, isolate: MY	GCCTCGGCCTCCTGTATATATAAAAAAAAGGGAAGGTAGGGAGGAGCTGGCTAAAACTGGATGGCTGCCAGCCAAGCATGAGCTCATACCTAGGGAGCCAACCAGCAGACAGCCAGAGGGAGCCCTGGCTGCATGCCACTGGCAGTTATAGTGAAACCACTCCCATAGTCCTTAATCACAAGTAAACAAAGCACAAGGGGAAGTGGAAAGCAGCCAAGGGAACATGTTTTGCGAGCCAGAGCTGTTTTGGCTTGTCACCAGCTGGCCATGGTTCTTCGCCAGCTGTCACGTAAGGCTTCTGTGAAAGTTAGTAAAACCTGGAGTGGAACTAAAAAAAGAGCTCAAAGGATTTTAATTTTTTTGTTAGAATTTTTGCTGGATTTTTGCACAGGTGAAGAC…
>AB038251.1 JC polyomavirus DNA, complete genome, isolate: G2	GCCTCGGCCTCCTGTATATATAAAAAAAAGGGAAGGTAGGGAGGAGCTGGCTAAAACTGGATGGCTGCCAGCCAAGCATGAGCTCATACCTAGGGAGCCAACCAGCTAACAGCCAGAGGGAGCCCTGGCTGCATGCCACTGGCAGTTATAGTGAAACCCCTCCCATAGTCCTTAATCACAAGTAAACAAAGCACAAGGGGAAGTGGAAAGCAGCCAAGGGAACATGTTTTGCGAGCCAGAGCTGTTTTGGCTTGTCACCAGCTGGCCATGGTTCTTCGCCAGCTGTCACGTAAGGCTTCTGTGAAAGTTAGTAAAACCTGGAGTGGAACTAAAAAAAGAGCTCAAAGGATTTTAATTTTTTTGTTAGAATTTTTGCTGGACTTTTGCACAGGTGAAGAC…
>AB038252.1 JC polyomavirus DNA, complete genome, isolate: GH-1	GCCTCGGCCTCCTGTATATATAAAAAAAAGGGAAGGTAGGGAGGAGCTGGCTGGCTGCCAGCCAAGCATGAGCTCATACCTAGGGAGCCAACCAGCTGACAGCCAGAGGGAGCCCTGGCTGCATGCCACTGGCAGTTATAGTGAAACCCCTCCCATAGTCCTTAATCACAAGTAAACAAAGCACAAGGGGAAGTGGAAAGCAGCCAGGGGAACATGTTTTGCGAGCCAGAGCTGTTTTGGCTTGTCACCAGCTGGCCATGGTTCTTCGCCAGCTGTCACGTAAGGCTTCTGTGAAAGTTAGTAAAACCTGGAGTGGAACTAAAAAAAGAGCTCAAAGGATTTTAATTTTTTTGTTAGAATTTTTGCTGGACTTTTGCACAGGTGAAGACAGTGTAGACG…
>AB038253.1 JC polyomavirus DNA, complete genome, isolate: GH-2	GCCTCGGCCTCCTGTATATATAAAAAAAAGGGAAGGTAGGGAGGAGCTGGCTAAAACTGGATGGCTGCCAGCCAAGCATGAGCTCATACCTAGGGAGCCAACCAGCTGACAGCCAGAGGGAGCCCTGGCTGCCTGCCACTGGCAGTTATAGTGAAACCCCTCCCATAGTCCTTAATCACAAGTAAACAAAGCACAAGGGGAAGTGGAAAGCAGCCAGGGGAACATGTTTTGCGAGCCAGAGCTGTTTTGGCTTGTCACCAGCTGGCCATGGTTCTTCGCCAGCTGTCACGTAAGGCTTCTGTGAAAGTTAGTAAAACCTGGAGTGGAACTAAAAAAAGAGCTCAAAGGATTTTAATTTTTTTGTTAGAATTTTTGCTGGACTTTTGCACAGGTGAAGAC…
>AB038254.1 JC polyomavirus DNA, complete genome, isolate: Tky-1	GCCTCGGCCTCCTGTATATATAAAAAAAAGGGAAGGTAGGGAGGAGCTGGCTAAAACTGGATGGCTGCCAGCCAAGCATGAGCTCATACACCACTCCCATAGTCCTTAATCACAAGTAAACAAAGCACAAGGGGAAGGGAGGAGCTGGCTAAAACTGGATGGCTGCCAGCCAAGCATGAGCTCATATTAATCACAAGTAAACAAAGCACAAGGGGAAGGGAGGAGCTGGCTAAAACTGGATGGCTGCCAGCCAAGCATGAGCTCATACACCACTCCCATAGTCCTTAATCACAAGTAAACAAAGCACAAGGGGAAGTGGAAAGCAGCCAAGGGAACATGTTTTGCGAGCCAGAGCTGTTTTGGCTTGTCACCAGCTGGCCATGGTTCTTCGCCAGCTGT…
>AB038255.1 JC polyomavirus DNA, complete genome, isolate: Tky-2a	GCCTCGGCCTCCTGTATATATAAAAAAAAGGGAAGGTAGGGAGGAGCTGGCTAAAACTGGATGGCTGCCAGCCAAGCATGAGCTCATACCTAGGGAGCCAACCAGCTGACAGTCACAAGTAAACAAAGCACAAGGCTAAAACTGGATGGCTGCCAGCCAAGCATGAGCTCATACCTAGGGAGCCAACCAGCTGACAGTCACAAGTAAACAAAGCACAAGGGGAAGTGGAAAGCAGCCAGGGGAACATGTTTTGCGAGCCAGAGCTGTTTTGGCTTGTCACCAGCTGGCCATGGTTCTTCGCCAGCTGTCACGTAAGGCTTCTGTGAAAGTTAGTAAAACCTGGAGTGGAACTAAAAAAAGAGCTCAAAGGATTTTAATTTTTTTGTTAGAATTTTTGCT…
>AF295737.1 JC virus strain 701A type 7 agnoprotein, VP2, VP3, VP1, large T antigen, and small t antigen genes, complete cds	ATGGTTCTTCGCCAGCTGTCACGTAAGGCTTCTGTGAAAGTTAGTAAAACCTGGAGTGGAACTAAAAAAAGAGCTCAAAGGATTTTAATTTTTTTGTTAGAATTTTTGCTGGACTTTTGCACAGGTGAAGACAGAGTAGACGGGAAAAAAAGACAGAAACACAGTGGTTTGACTGAGCAGACATACAGTGCTTTGCCTGAACCAAAAGCTACATAGGTAAGTAATGTTTTTTTTTGTGTTTTCAGGTTCATGGGTGCCGCACTTGCACTTTTGGGGGACCTAGTTGCTACTGTTTCTGAGGCTGCTGCTGCCACAGGATTTTCAGTAGCTGAAATTGCTGCTGGAGAGGCTGCTGCTACTATAGAAGTTGAAATTGCATCCCTTGCTACTGTAGAGGGG…
>AF295731.1 JC virus strain 309A, complete genome	ATGGTTCTTCGCCAGCTGTCACGTAAGGCTTCTGTGAAAGTTAGTAAAACCTGGAGTGGAACTAAAAAAAGAGCTCAAAGGATTTTAATTTTTTTGTTAGAATTTTTGCTGGACTTTTGCACAGGTGAAGACAGTGTAGACGGGAAAAAAAGACAGAAACACAGTGGTTTGACTGAGCAGACATACAGTGCTTTGCCTGAACCAAAAGCTACATAGGTAAGTAATGTTTTTTTTTGTGTTTTCAGGTTCATGGGTGCCGCACTTGCACTTTTGGGGGACCTAGTTGCTACTGTTTCTGAGGCTGCTGCTGCCACAGGATTTTCAGTAGCTGAAATTGCTGCTGGAGAGGCTGCTGCTACTATAGAAGTTGAAATTGCATCCCTTGCTACTGTAGAGGGG…
>AF295732.1 JC virus strain 310A, complete genome	ATGGTTCTTCGCCAGCTGTCACGTAAGGCTTCTGTGAAAGTTAGTAAAACCTGGAGTGGAACTAAAAAAAGAGCTCAAAGGATTTTAATTTTTTTGTTAGAATTTTTGCTGGACTTTTGCACAGGTGGAGACAGTGTAGACGGGAAAAAAAGACAGAAACACAGTGGTTTGACTGAGCAGACATACAGTGCTTTGCCTGAAGCAAAAGCTACATAGGTAAGTAATGTTTTTTTTTGTGTTTTCAGGTTCATGGGTGCCGCACTTGCACTTTTGGGGGACCTAGTTGCTACTGTTTCTGAGGCTGCTGCTGCCACAGGATTTTCAGTAGCTGAAATTGCTGCTGGAGAGGCTGCTGCTACTATAGAAGTTGAAATTGCATCCCTTGCTACTGTAGAGGGG…
>AF295739.1 JC virus strain 703C agnoprotein, VP2, VP3, VP1, large T antigen, and small t antigen genes, complete cds	ATGGTTCTTCGCCAGCTGTCACGTAAGGCTTCTGTGAAAGTTAGTAAAACCTGGAGTGGAACTAAAAAAAGAGCTCAAAGGATTTTAATTTTTTTGTTAGAATTTTTGCTGGACTTTTGCACAGGTGAAGACAGTGTAGACGGGAAAAAAAGACAGAAACACAGAGGTTTGACTGAGCAGACATACAGTGCTTTGCCTGAACCAAAAGCTACATAGGTAAGTAATGTTTTTTTTTGTGTTTTCAGGTTCATGGGTGCCGCACTTGCACTTTTGGGGGACCTAGTTGCTACTGTTTCTGAGGCTGCTGCTGCCACAGGATTTTCAGTAGCTGAAATTGCTGCTGGAGAGGCTGCTGCTGCTATAGAAGTTGAAATTGCATCCCTTGCTACTGTAGAGGGG…
>AF316139.1 Simian virus 40 strain 776 complete genome	GCCTCGGCCTCTGCATAAATAAAAAAAATTAGTCAGCCATGGGGCGGAGAATGGGCGGAACTGGGCGGAGTTAGGGGCGGGATGGGCGGAGTTAGGGGCGGGACTATGGTTGCTGACTAATTGAGATGCATGCTTTGCATACTTCTGCCTGCTGGGGAGCCTGGGGACTTTCCACACCTGGTTGCTGACTAATTGAGATGCATGCTTTGCATACTTCTGCCTGCTGGGGAGCCTGGGGACTTTCCACACCCTAACTGACACACATTCCACAGCTGGTTCTTTCCGCCTCAGAAGGTACCTAACCAAGTTCCTCTTTCAGAGGTTATTTCAGGCCATGGTGCTGCGCCGGCTGTCACGCCAGGCCTCCGTTAAGGTTCGTAGGTCATGGACTGAAAGTAA…
>AF316140.1 Simian virus 40 strain Rh911 complete genome	GCCTCGGCCTCTGCATAAATAAAAAAAATTAGTCAGCCATGGGGCGGAGAATGGGCGGAACTGGGCGGAGTTAGGGGCGGGATGGGCGGAGTTAGGGGCGGGACTATGGTTGCTGACTAATTGAGATGCATGCTTTGCATACTTCTGCCTGCTGGGGAGCCTGGGGACTTTCCACACCCTAACTGACACACATTCCACAGCTGGTTCTTTCCGCCTCAGAAGGTACCTAACCAAGTTCCTCTTTCAGAGGTTATTTCAGGCCATGGTGCTGCGCCGGCTGTCACGCCAGGCCTCCGTTAAGGTTCGTAGGTCATGGACTGAAAGTAAAAAAACAGCTCAACGCCTTTTTGTGTTTGTTTTAGAGCTTTTGCTGCAATTTTGTGAAGGGGAAGATACTGT…
>AF316141.1 Simian virus 40 strain H328 complete genome	GCCTCGGCCTCTGCATAAATAAAAAAAATTAGTCAGCCATGGGGCGGAGAATGGGCGGAACTGGGCGGAGTTAGGGGCGGGATGGGCGGAGTTAGGGGCGGGACTATGGTTGCTGACTAATTGAGATGCATGCTTTGCATACTTCTGCCTGCTGGGGAGCCTGGGGACTTTCCACACCCTAACTGACACACATTCCACAGCTGGTTCTTTCCGCCTCAGAAGGTACCTAACCAAGTTCCTCTTTCAGAGGTTATTTCAGGCCATGGTGCTGCGCCGGCTGTCACGCCAGGCCTCCGTTAAGGTTCGTAGGTCATGGACTGAAAGTAAAAAAACAGCTCAACGCCTTTTTGTGTTTGTTTTAGAGCTTTTGCTGCAATTTTGTGAAGGGGAAGATACTGT…
>AF295738.1 JC polyomavirus strain 702A type 7 agnoprotein, VP2, VP3, VP1, large T antigen, and small t antigen genes, complete cds	ATGGTTCTTCGCCAGCTGTCACGTAAGGCTTCTGTGAAAGTTAGTAAAACCTGGAGTGGAACTAAAAAAAGAGCTCAAAGGATTTTAATTTTTTTGTTAGAATTTTTGCTGGACTTTTGCACAGGTGAAGACAGTGTAGACGGGAAAAAAAGACAGAAACACAGTGGTTTGACTGAACAGACATACAGTGCTTTGCCTGAACCAAAAGCTACATAGGTAAGTAATGTTTTTTTTTGTGTTTTCAGGTTCATGGGTGCCGCACTTGCACTTTTGGGGGACCTAGTTGCTACTGTTTCTGAGGCTGCTGCTGCCACAGGATTTTCAGTAGCTGAAATTGCTGCTGGAGAGGCTGCTGCTACTATAGAAGTTGAAATTGCATCCCTTGCTACTGTAGAGGGG…
>AF332699.1 Simian virus 40 strain 777, complete genome	GCCTCGGCCTCTGCATAAATAAAAAAAATTAGTCAGCCATGGGGCGGAGAATGGGCGGAACTGGGCGGAGTTAGGGGCGGGATGGGCGGAGTTAGGGGCGGGACTATGGTTGCTGACTAATTGAGATGCATGCTTTGCATACTTCTGCCTGCTGGGGAGCCTGGGGACTTTCCACACCCTAACTGACACACATTCCACAGCGCTGACTAATTGAGATGCATGCTTTGCATACTTCTGCCTGCTGGGGAGCCTGGGGACTTTCCACACCCTAACTGACACACATTCCACAGCTGGTTCTTTCCGCCTCAGAAGGTACCTAACCAAGTTCCTCTTTCAGAGGTTATTTCAGGCCATGGTGCTGCGCCGGCTGTCACGCCAGGCCTCCGTTAAGGTTCGTAG…
>AF332562.1 Simian virus 40 strain 777, complete genome	GCCTCGGCCTCTGCATAAATAAAAAAAATTAGTCAGCCATGGGGCGGAGAATGGGCGGAACTGGGCGGAGTTAGGGGCGGGATGGGCGGAGTTAGGGGCGGGACTATGGTTGCTGACTAATTGAGATGCATGCTTTGCATACTTCTGCCTGCTGGGGAGCCTGGGGACTTTCCACACCCTAACTGACACACATTCCACAGCTGGTTCTTTCCGCCTCAGAAGGTACCTAACCAAGTTCCTCTTTCAGAGGTTATTTCAGGCCATGGTGCTGCGCCGGCTGTCACGCCAGGCCTCCGTTAAGGTTCGTAGGTCATGGACTGAAAGTAAAAAAACAGCTCAACGCCTTTTTGTGTTTGTTTTAGAGCTTTTGCTGCAATTTTGTGAAGGGGAAGATACTGT…
>AF295733.1 JC virus strain 241A type 2A agnoprotein, VP2, VP3, VP1, large T antigen, and small t antigen genes, complete cds	ATGGTTCTTCGCCAGCTGTCACGTAAGGCTTCTGTGACAGTTAGTAAAACCTGGAGTGGAACTAAAAAAAGAGCTCAGAGGATTTTAATTTTTTTGTTAGAATTTTTGCTGGATTTTTGCACAGGTGAAGACAGTGTAGACGGGAAAAAAAGACAGAAACACAGTGGTTTGACTCAGCAGACATACAGTGCTTTGCCTGAACCAAAAGCTACATAGGTAAGTAATGTTTTTTTTTGTGTTTTCAGGTTCATGGGTGCCGCACTTGCACTTTTGGGGGACCTAGTTGCTACTGTTTCTGAGGCTGCTGCTGCCACAGGATTTTCAGTAGCTGAAATTGCTGCTGGAGAGGCTGCTGCTACTATAGAAGTTGAAATTGCATCCCTTGCTACTGTAGAGGGG…
>AF295734.1 JC virus strain 242A type 2A agnoprotein, VP2, VP3, VP1, large T antigen, and small t antigen genes, complete cds	ATGGTTCTTCGCCAGCTGTCACGTAAGGCTTCTGTGAAAGTTAGTAAAACCTGGAGTGGAACTAAAAAAAGAGCTCAGAGGATTTTAATTTTTTTGTTAGAATTTTTGCTGGATTTTTGCACAGGTGAAGACAGTGTAGACGGGAAAAAAAGACAGAAACACAGTGGTTTGACTCAGCAGACATACAGTGCTTTGCCTGAACCAAAAGCTACATAGGTAAGTAATGTTTTTTTTTGTGTTTTCAGGTTCATGGGTGCCGCACTTGCACTTTTGGGGGACCTAGTTGCTACTGTTTCTGAGGCTGCTGCTGCCACAGGATTTTCAGTAGCTGAAATTGCTGCTGGAGAGGCTGCTGCTACTATAGAAGTTGAAATTGCATCCCTTGCTACTGTAGAGGGG…
>AF295735.1 JC virus strain 313B type 3B agnoprotein, VP2, VP3, VP1, large T antigen, and small t antigen genes, complete cds	ATGGTTCTTCGCCAGCTGTCACGTAAGGCTTCTGTGAAAGTTAGTAAAACCTGGAGTGGAACTAAAAAAAGAGCTCAAAGGATTTTAATTTTTTTGTTAGAATTTTTGCTGGACTTTTGCACAGGTGAAGACAGTGTAGACGGGAAAAAAAGACAGAAACACAGTGGTTTGACTGAGCAGACATACAGTGCTTTGCCTGAACCAAAAGCTACATAGGTAAGTAATGTTTTTTTTTGTGTTTTCAGGTTCATGGGTGCCGCACTTGCACTTTTGGGGGACCTAGTTGCTACTGTTTCTGAGGCTGCTGCTGCCACAGGATTTTCAGTAGCTGAAATTGCTGCTGGAGAGGCTGCTGCTACTATAGAAGTTGAAATTGCATCCCTTGCTACTGTAGAGGGG…
>AF295736.1 JC virus strain 604 type 6 agnoprotein, VP2, VP3, VP1, large T antigen, and small t antigen genes, complete cds	ATGGTTCTTCGCCAGCTGTCACGTAAGGCTTCTGTGAAAGTTAGTAAAACCTGGAGTGGAACTAAAAAAAGAGCTCAAAGGATTTTAATTTTTTTGTTAGAATTTTTGCTGGACTTTTGCACAGGTGAAGACAGTGTAGACGGGAAAAAAAGACAGAAACACAGTGGTTTGACTGAGCAGACATACAGTGCTTTGCCTGAACCAAAAGCTACATAGGTAAGTAATGTTTTTTTTTGTGTTTTCAGGTTCATGGGTGCCGCACTTGCACTTTTGGGGGACCTAGTTGCTACTGTTTCTGAGGCTGCTGCTGCCACAGGATTTTCAGTAGCTGAAATTGCTGCTGGAGAGGCTGCTGCTACTATAGAAGTTGAAATTGCATCCCTTGCTACTGTAGAGGGG…
>AF345344.1 Simian virus 40 strain GM00637H variant 1, complete genome	GCCTCGGCCTCTGCATAAATAAAAAAAATTAGGGGCGGGATGGGCGGAGTTAGGGGCGGGACTATGGTTGCTGACTAATTGAGATGCATGCTTTGCATACTTCTGCCTGCTGGGGAGCCTGGGGACTTTCCACACCCTAACTGACACACATTCCACAGCTGGTTCTGCGGGACTATGGTTGCTGACTAATTGAGATGCATGCTTTGCATACTTCTGCCTGCTGGGGAGCCTGGGGACTTTCCACACCCTAACTGACACACATTCCACAGCTGGTTCTTTCCGCCTCAGAAGGTACCTAACCAAGTTCCTCTTTCAGAGGTTATTTCAGGCCATGGTGCTGCGCCGGCTGTCACGCCAGGCCTCCGTTAAGGTTCGTAGGTCATGGACTGAAAGTAAAAA…
>AF345345.1 Simian virus 40 strain GM00637H defective variant 12, complete genome	GCCTCGGCCTCTGCATAAATAAAAAAAATTAGGGGCGGGATGGGCGGAGTTAGGGGCGGGACTATGGTTGCTGACTAATTGAGATGCATGCTTTGCATACTTCTGCCTGCTGGGGAGCCTGGGGACTTTCCACACCCTAACTGACACACATTCCACAGCTGGTTCTGCGGGACTATGGTTGCTGACTAATTGAGATGCATGCTTTGCATACTTCTGCCTGCTGGGGAGCCTGGGGACTTTCCACACCCTAACTGACACACATTCCACAGCTGGTTCTTTCCGCCTCAGAAGGTACCTAACCAAGTTCCTCTTTCAGAGGTTATTTCAGGCCATGGTGCTGCGCCGGCTGTCACGCCAGGCCTCCGTTAAGGTTCGTAGGTCATGGACTGAAAGTAAAAA…
>AF281599.1 JC virus strain 125B agnoprotein, VP2, VP3, VP1, large T antigen, and small t antigen genes, complete cds	ATGGTTCTTCGCCAGCTGTCACGTAAGGCTTCTGTGAAAGTTAGTAAAACCTGGAGTGGAACTAAAAAAAGAGCTCAAAGGATTTTAATTTTTTTGTTAGAATTTTTGCTGGACTTTTGCACAGGTGAAGACAGTGTAGACGGGAAAAAAAGACAGAGACACAGTGGTTTGACTGAGCAGACATACAGTGCTTTGCCTGAACCAAAAGCTACATAGGTAAGTAATGTTTTTTTTTGTGTTTTCAGGTTCATGGGTGCCGCACTTGCACTTTTGGGGGACCTAGTTGCTACTGTTTCTGAGGCTGCTGCTGCCACAGGATTTTCAGTAGCTGAAATTGCTGCTGGAGAGGCTGCTGCTACTATAGAAGTTGAAATTGCATCCCTTGCTACTGTAGAGGGG…
>AF281600.1 JC virus strain 126A agnoprotein, VP2, VP3, VP1, large T antigen, and small t antigen genes, complete cds	ATGGTTCTTCGCCAGCTGTCACGTAAGGCTTCTGTGAAAGTTAGTAAAACCTGGAGTGGAACTAAAAAAAGAGCTCAAAGGATTATAATTTTTTTGTTAGAATTTTTGCTGGACTTTTGCACAGGTGAAGACAGTGTAGACGGGAAAAAAAGACAGAGACACAGTGGTTTGACTGAGCAGACATACAGTGCTTTGCCTGAACCAAAAGCTACATAGGTAAGTAATGTTTTTTTTTGTGTTTTCAGGTTCATGGGTGCCGCACTTGCACTTTTGGGGGACCTAGTTGCTACTGTTTCTGAGGCTGCTGCTGCCACAGGATTTTCAGTAGCTGAAATTGCTGCTGGAGAGGCTGCTGCTACTATAGAAGTTGAAATTGCATCCCTTGCTACTGTAGAGGGA…
>AF281601.1 JC virus strain 127B agnoprotein, VP2, VP3, VP1, large T antigen, and small t antigen genes, complete cds	ATGGTTCTTCGCCAGCTGTCACGTAAGGCTTCTGTGAAAGTTAGTAAAACCTGGAGTGGAACTAAAAAAAGAGCTCAAAGGATTTTAATTTTTTTGTTAGAATTTTTGCTGGACTTTTGCACAGGTGAAGACAGTGTAGACGGGAAAAAAAGACAGAGACACAGTGGTTTGACTGAGCAGACATACAGTGCTTTGCCTGAACCAAAAGCTACATAGGTAAGTAATGTTTTTTTTTGTGTTTTCAGGTTCATGGGTGCCGCACTTGCACTTTTGGGGGACCTAGTTGCTACTGTTTCTGAGGCTGCTGCTGCCACAGGATTTTCAGTAGCTGAAATTGCTGCTGGAGAGGCTGCTGCTACTATAGAAGTTGAAATTGCATCCCTTGCTACTGTAGAGGGG…
>AF281602.1 JC virus strain 128B agnoprotein, VP2, VP3, VP1, large T antigen, and small t antigen genes, complete cds	ATGGTTCTTCGCCAGCTGTCACGTAAGGCTTCTGTGAAAGTTAGTAAAACCTGGAGTGGAACTAAAAAAAGAGCTCAAAGGATTTTAATTTTTTTGTTAGAATTTTTGCTGGACTTTTGCACAGGTGAAGACAGTGTAGACGGGAAAAAAAGACAGAGACACAGTGGTTTGACTGAGCAGACATACAGTGCTTTGCCTGAACCAAAAGCTACATAGGTAAGTAATGTTTTTTTTTGTGTTTTCAGGTTCATGGGTGCCGCACTTGCACTTTTGGGGGACCTAGTTGCTACTGTTTCTGAGGCTGCTGCTGCCACAGGATTTTCAGTAGCTGAAATTGCTGCTGGAGAGGCTGCTGCTACTATAGAAGTTGAAATTGCATCCCTTGCTACTGTAGAGGGG…
>AF281605.1 JC virus strain 233E agnoprotein, VP2, VP3, VP1, large T antigen, and small t antigen genes, complete cds	ATGGTTCTTCGCCAGCTGTCACGTAAGGCTTCTGTGAAAGTTAGTAAAACCTGGAGTGGAACTAAAAAAAGAGCTCAAAGGATTTTAATTTTTTTGTTAGAATTTTTGCTGGATTTTTGCACAGGTGAAGACAGTGTAGACGGGAAAAAAAGACAGAAACACAGTGGTTTGACTGAGCAGACATACAGTGCTTTGCCTGAACCAAAAGCTACATAGGTAAGTAATGTTTTTTTTTGTGTTTTCAGGTTCATGGGTGCCGCACTTGCACTTTTGGGGGACCTAGTTGCTACTGTTTCTGAGGCTGCTGCTGCCACAGGATTTTCAGTAGCTGAAATTGCTGCTGGAGAGGCTGCTGCTACTATAGAAGTTGAAATTGCATCCCTTGCTACTGTAGAGGGG…
>AF281606.1 JC virus strain 234E agnoprotein, VP2, VP3, VP1, large T antigen, and small t antigen genes, complete cds	ATGGTTCTTCGCCAGCTGTCACGTAAGGCTTCTGTGAAAGTTAGTAAAACCTGGAGTGGAACTAAAAAAAGAGCTCAAAGGATTTTAATTTTTTTGTTAGAATTTTTGCTGGATTTTTGCACAGGTGAAGACAGTGTAGACGGGAAAAAAAGACAGAAACACAGTGGTTTGACTGAGCAGACATACAGTGCTTTGCCTGAACCAAAAGCTACATAGGTAAGTAATGTTTTTTTTTGTGTTTTCAGGTTCATGGGTGCCGCACTTGCACTTTTGGGGGACCTAGTTGCTACTGTTTCTGAGGCTGCTGCTGCCACAGGATTTTCAGTAGCTGAAATTGCTGCTGGAGAGGCTGCTGCTACTATAGAAGTTGAAATTGCATCCCTTGCTACTGTAGAGGGG…
>AF281609.1 JC virus strain 403 agnoprotein, VP2, VP3, VP1, large T antigen, and small t antigen genes, complete cds	ATGGTTCTTCGCCAGCTGTCACGTAAGGCTTCTGTGAAAGTTAGTAAAACCTGGAGTGGAACTAAAAAAAGAGCTCAAAGGATTTTAATTTTTTTGTTAGAATTTTTGCTGGACTTTTGCACAGGTGAAGACAGTGTAGACGGGAAAAAAAGACAGAGACACAGTGGTTTGACTGAGCAGACATACAGTGCTTTGCCTGAACCAAAAGCTACATAGGTAAGTAATGTTTTTTTTTGTGTTTTCAGGTTCATGGGTGCCGCACTTGCACTTTTGGGGGACCTAGTTGCTACTGTTTCTGAGGCTGCTGCTGCCACAGGATTTTCAGTAGCTGAAATTGCTGCTGGAGAGGCTGCTGCTACTATAGAAGTTGAAATTGCATCCCTTGCTACTGTAGAGGGG…
>AF281610.1 JC virus strain 404 agnoprotein, VP2, VP3, VP1, large T antigen, and small t antigen genes, complete cds	ATGGTTTTTCGCCAGCTGTCACGTAAGGCTTCTGTGAAAGTTAGTAAAACCTGGAGTGGAACTAAAAAAAGAGCTCAAAGGATTTTAATTTTTTTGTTAGAATTTTTGCTGGACTTTTGCACAGGTGAAGACAGTGTAGACGGGAAAAAAAGACAGAGACCCAGTGGTTTGACTGAGCAGACATACAGTGCTTTGCCTGAACCAAAAGCTACATAGGTAAGTAATGTTTTTTTTTGTGTTTTCAGGTTCATGGGTGCCGCACTTGCACTTTTGGGGGACCTAGTTGCTACTGTTTCTGAGGCTGCTGCTGCCACAGGATTTTCAGTAGCTGAAATTGCTGCTGGAAAGGCTGCTGCTACTATAGAAGTTGAAATTGCATCCCTTGCTACTGTAGAGGGG…
>AF281611.1 JC virus strain 405 agnoprotein, VP2, VP3, VP1, large T antigen, and small t antigen genes, complete cds	ATGGTTCTTCGCCAGCTGTCACGTAAGGCTTCTGTGAAAGTTAGTAAAACCTGGAGTGGAACTAAAAAAAGAGCTCAAAGGATTTTAATTTTTTTGTTAGAATTTTTGCTGGACTTTTTTGAAGACAGTGTAGACGGGAAAAAAAGACAGAGACACAGTGGTTTGACTGAGCAGACATACAGTGCTTTGCCTGAACCAAAAGCTACATAGGTAAGTAATGTTTTTTTTTGTGTTTTCAGGTTCATGGGTGCCGCACTTGCACTTTTGGGGGACCTAGTTGCTACTGTTTCTGAGGCTGCTGCTGCCACAGGATTTTCAGTAGCTGAAATTGCTGCTGGAGAGGCTGCTGCTACTATAGAAGTTGAAATTGCATCCCTTGCTACTGTAGAGGGGATTACA…
>AF281612.1 JC virus strain 406 agnoprotein, VP2, VP3, VP1, large T antigen, and small t antigen genes, complete cds	ATGGTTCTTCGCCAGCTGTCACGTAAGGCTTCTGTGAAAGTTAGTAAAACCTGGAGTGGAACAAAAAAAAGAGCTCAAAGGATTTTAATTTTTTTGTTAGAATTTTTGCTGGACTTTTGCACAGGTGAAGACAGTGTAGACGGGAAAAAAAGACAGAGACACAGAGGTTTGACTGAGCAGACATACAGTGCTTTGCCTGAACCAAAAGCTACATAGGTAAGTAATGTTTTTTTTTGTGTTTTCAGGTTCATGGGTGCCGCACTTGCACTTTTGGGGGACCTAGTTGCTACTGTTTCTGAGGCTGCTGCTGCCACAGGATTTTCAGTAGCTGAAATTGCTGCTGGAGAGGCTGCTGCTACTATAGAAGTTGAAATTGCATCCCTTGCTACTGTAGAGGGG…
>AF281613.1 JC virus strain 407 agnoprotein, VP2, VP3, VP1, large T antigen, and small t antigen genes, complete cds	ATGGTTCTTCGCCAGCTGTCACGTAAGGCTTCTGTGAAAGTTAGTAAAACCTGGAGTGGAACAAAAAAAAGAGCTCAAAGGATTTTAATTTTTTTGTTAGAATTTTTGCTGGACTTTTGCACAGGTGAAGACAGTGTAGACGGGAAAAAAAGACAGAGACACAGTGGTTTGACTGAGCAGACATACAGTGCTTTGCCTGAACCAAAAGCTACATAGGTAAGTAATGTTTTTTTTTGTGTTTTCAGGTTCATGGGTGCCGCACTTGCACTTTTGGGGGACCTAGTTGCTACTGTTTCTGAGGCTGCTGCTGCCACAGGATTTTCAGTAGCTGAAATTGCTGCTGGAGAGGCTGCTGCTACTATAGAAGTTGAAATTGCATCCCTTGCTACTGTAGAGGGG…
>AF281622.1 JC virus strain 408 agnoprotein, VP2, VP3, VP1, large T antigen, and small t antigen genes, complete cds	ATGGTTCTTCGCCAGCTGTCACGTAAGGCTTCTGTGAAAGTTAGTAAAACCTGGAGTGGAACTAAAAAAAGAGCTCAAAGGATTTTAATTTTTTTGTTAGAATTTTTGCTGGACTTTTGCACAGGTGAAGACAGTGTAGACGGGAAAAAAAGACAGAGACACAGTGGTTTGACTGAGCAGACATACAGTGCTTTGCCTGAACCAAAAGCTACATAGGTAAGTAATGTTTTTTTTTGTGTTTTCAGGTTCATGGGTGCCGCACTTGCACTTTTGGGGGACCTAGTTGCTACTGTTTCTGAGGCTGCTGCTGCCACAGGATTTTCAGTAGCTGAAATTGCTGCTGGAGAGGCTGCTGCTACTATAGAAGTTGAAATTGCATCCCTTGCTACTGTAGAGGGG…
>AF281623.1 JC polyomavirus strain 801B agnoprotein, VP2, VP3, VP1, large T antigen, and small t antigen genes, complete cds	ATGGTTCTTCGCCAGCTGTCACGTAAGGCTTCTGTGAAAGTTAGTAAAACCTGGAGTGGAACTAAAAAAAGAGCCCAAAGGATTTTAATTTTTTTGTTAGAATTTTTGCTGGATTTTTGCACAGGTGAAGACAGTGTAGACGGGAAAAAAAGACAGAAACACAGTGGTTTGACTGAGCAGACATACAGTGCTTTGCCTGAACCAAAAGCTAAATAGGTAAGTAATGTTTTTTTTTGTGTTTTCAGGTTCATGGGTGCCGCACTTGCACTTTTGGGGGACCTAGTTGCTACTGTTTCTGAGGCTGCTGCTGCCACAGGATTTTCAGTAGCTGAAATTGCTGCTGGAGAGGCTGCTGCTACTATAGAAGTTGAAATTGCATCCCTTGCTACTGTAGAGGGG…
>AF281624.1 JC polyomavirus strain 802B agnoprotein, VP2, VP3, VP1, large T antigen, and small t antigen genes, complete cds	ATGGTTCTTCGCCAGCTGTCACGTAAGGCTTCTGTGAAAGTTAGTAAAACCTGGAGTGGAACTAAAAAAAGAGCTCAAAGGATTTTAATTTTTTTGTTAGAATTTTTGCTGGATTTTTGCACAGGTGAAGACAGTGTAGACGGGAAAAAAAGACAGAAACACAGTGGTTTGACTGAGCAGACATACAGTGCTTTGCCTGAACCAAAAGCTACATAGGTAAGTAATGTTTTTTTTTGTGTTTTCAGGTTCATGGGTGCCGCACTTGCACTTTTGGGGGACCTAGTTGCTACTGTTTCTGAGGCTGCTGCTGCCACAGGATTTTCAGTAGCTGAAATTGCTGCTGGAGAGGCTGCTGCTACTATAGAAGTTGAAATTGCATCCCTTGCTACTGTAGAGGGG…
>AF281625.1 JC polyomavirus strain 803A agnoprotein, VP2, VP3, VP1, large T antigen, and small t antigen genes, complete cds	ATGGTTCTTCGCCAGCTGTCACGTAAGGCTTCTGTGAAAGTTAGTAAAACCTGGAGTGGAACTAAAAAAAGAGCTCAAAGGATTTTAATTTTTTTGTTAGAATTTTTGCTGGATTTTTGCACAGGTGAAGACAGTGTAGACGGGAAAAAAAGACAGAAACACAGTGGTGCTTTGCCTGAACCAAAAGCTACATAGGTAAGTAATGTTTTTTTTTGTGTCTTCAGGTTCATGGGTGCCGCACTTGCACTTTTGGGGGACCTAGTTGCTACTGTTTCTGAGGCTGCTGCTGCCACAGGATTTTCAGTAGCTGAAATTGCTGCTGGAGAGGCTGCTGCTACTATAGAAGTTGAAATTGCATCCCTTGCTACTGTAGAGGGGATTACAAGTACCTCTGAGGCT…
>AF281626.1 JC polyomavirus strain 804A agnoprotein, VP2, VP3, VP1, large T antigen, and small t antigen genes, complete cds	ATGGTTCTTCGCCAGCTGTCACGTAAGGCTTCTGTGAAAGTTAGTAAAACCTGGAGTGGAACTAAAAAAAGAGCTCAAAGGATTTTAATTTTTTTGTTAGAATTTTTGCTGGATTTTTGCACAGGTGAAGACAGTGTAGACGGGAAAAAAAGACAGAAACACAGTGGTGCTTTGCCTGAACCAAAAGCTACATAGGTAAGTAATGTTTTTTTTTGTGTTTTCAGGTTCATGGGTGCCGCACTTGCACTTTTGGGGGACCTAGTTGCTACTGTTTCTGAGGCTGCTGCTGCCACAGGATTTTCAGTAGCTGAAATTGCTGCTGGAGAGGCTGCTGCTACTATAGAAGTTGAAATTGCATCCCTTGCTACTGTAGAGGGGATTACAAGTACCTCTGAGGCT…
>AF300945.1 JC polyomavirus strain 720B, complete genome	ATGGTTCTTCGCCAGCTGTCACGTAAGGCTTCTGTGAAAGTTAGTAAAACCTGGAGTGGAACTAAAAAAAGAGCTCAAAGGATTTTAATTTTTTTGTTAGAATTTTTGCTGGACTTTTGCACAGGTGAAGACAGTGTAGACGGGAAAAAAAGACAGAAACACAGTGGTTTGACTCAGCAGACATACAGTGCTTTGCCTGAACCAAAAGCTACATAGGTAAGTAATGTTTTTTTTTGTGTTTTCAGGTTCATGGGTGCCGCACTTGCACTTTTGGGGGACCTAGTTGCTACTGTTTCTGAGGCTGCTGCTGCCACAGGATTTTCAGTAGCTGAAATTGCTGCTGGAGAGGCTGCTGCTACTATAGAAGTTGAAATTGCATCCCTTGCTACTGTAGAGGGG…
>AF300946.1 JC polyomavirus strain 721B, complete genome	ATGGTTCTTCGCCAGCTGTCACGTAAGGCTTCTGTGAAAGTTAGTAAAACCTGGAGTGGAACTAAAAAAAGAGCTCAAAGGATTTTAATTTTTTTGTTAGAATTTTTGCTGGACTTTTGCACAGGTGAAGACAGTGTAGACGGGAAAAAAAGACAGAAACACAGTGGTTTGACTCAGCAGACATACAGTGCTTTGCCTGAACCAAAAGCTACATAGGTAAGTAATGTTTTTTTTTGTGTTTTCAGGTTCATGGGTGCCGCACTTGCACTTTTGGGGGACCTAGTTGCTACTGTTTCTGAGGCTGCTGCTGCCACAGGATTTTCAGTAGCTGAAATTGCTGCTGGAGAGGCTGCTGCTACTATAGAAGTTGAAATTGCATCCCTTGCTACTGTAGAGGGG…
>AF300947.1 JC polyomavirus strain 722B, complete genome	ATGGTTCTTCGCCAGCTGTCACGTAAGGCTTCTGTGAAAGTTAGTAAAACCTGGAGTGGAACTAAAAAAAGAGCTCAAAGGATTTTAATTTTTTTGTTAGAATTTTTGCTGGACTTTTGCACAGGTGAAGACAGTGTAGACGGGAAAAAAAGACAGAAACACACTGGTTTGACTGAGCAGAGATACAGTGCTTTGCCTGAACCAAAAGCTACATAGGTAAGTAATGTTTTTTTTTGTGTTTTCAGGTTCATGGGTGCCGCACTTGCACTTTTGGGGGACCTAGTTGCTACTGTTTCTGAGGCTGCTGCTGCCACAGGATTTTCAGTAGCTGAAATTGCTGCTGGAGAGGCTGCTGCTACTATAGAAGTTGAAATTGCATCCCTTGCTACTGTAGAGGGG…
>AF300948.1 JC polyomavirus strain 723B, complete genome	ATGGTTCTTCGCCAGCTGTCACGTAAGGCTTCTGTGAAAGTTAGTAAAACCTGGAGTGGAACTAAAAAAAGAGCTCAAAGGATTTTAATTTTTTTGTTAGAATTTTTGCTGGACTTTTGCACAGGTGAAGACAGTGTAGACGGGAAAAAAAGACAGAAACACAGTGGTTTGACTGAGCAGAGATACAGTGCTTTGCCTGAACCAAAAGCTACATAGGTAAGTAATGTTTTTTTTTGTGTTTTCAGGTTCATGGGTGCCGCACTTGCACTTTTGGGGGACCTAGTTGCTACTGTTTCTGAGGCTGCTGCTGCCACAGGATTTTCAGTAGCTGAAATTGCTGCTGGAGAGGCTGCTGCTACTATAGAAGTTGAAATTGCATCCCTTGCTACTGTAGAGGGG…
>AF300949.1 JC polyomavirus strain 724B, complete genome	ATGGTTCTTCGCCAGCTGTCACGTAAGGCTTCTGTGAAAGTTAGTAAAACCTGGAGTGGAACTAAAAAAAGAGCTCAAAGGATTTTAATTTTTTTGTTAGAATTTTTGCTGGACTTTTGCACAGGTGAAGACAGTGTAGACGGGAAAAAAAGACAGAAACACAGTGGTTTGACTGAGCAGAGATACAGTGCTTTGCCTGAACCAAAAGCTACATAGGTAAGTAATGTTTTTTTTTGTGTTTTCAGGTTCATGGGTGCCGCACTTGCACTTTTGGGGGACCTAGTTGCTACTGTTTCTGAGGCTGCTGCTGCCACAGGATTTTCAGTAGCTGAAATTGCTGCTGGAGAGGCTGCTGCTACTATAGAAGTTGAAATTGCATCCCTTGCTACTGTAGAGGGG…
>AF300950.1 JC polyomavirus strain 725B, complete genome	ATGGTTCTTCGCCAGCTGTCACGTAAGGCTTCTGTGAAAGTTAGTAAAACCTGGAGTGGAACTAAAAAAAGAGCTCAAAGGATTTTAATTTTTTTGTTAGAATTTTTGCTGGACTTTTGCACAGGTGAAGACAGTGTAGACGGGAAAAAAAGACAGAAACACAGTGGTTTGACTGAGCAGAGATACAGTGCTTTGCCTGAACCAAAAGCTACATAGGTAAGTAATGTTTTTTTTTGTGTTTTCAGGTTCATGGGTGCCGCACTTGCACTTTTGGGGGACCTAGTTGCTACTGTTTCTGAGGCTGCTGCTGCCACAGGATTTTCAGTAGCTGAAATTGCTGCTGGAGAGGCTGCTGCTACTATAGAAGTTGAAATTGCATCCCTTGCTACTGTAGAGGGG…
>AF300951.1 JC polyomavirus strain 726B, complete genome	ATGGTTCTTCGCCAGCTGTCACGTAAGGCTTCTGTGAAAGTTAGTAAAACCTGGAGTGGAACTAAAAAAAGAGCTCAAAGGATTTTAATTTTTTTGTTAGAATTTTTGCTGGACTTTTGCACAGGTGAAGACAGTGTAGACGGGAAAAAAAGACAGAAACACAGTGGTTTGACTGAGCAGAGATACAGTGCTTTGCCTGAACCAAAAGCTACATAGGTAAGTAATGTTTTTTTTTGTGTTTTCAGGTTCATGGGTGCCGCACTTGCACTTTTGGGGGACCTAGTTGCTACTGTTTCTGAGGCTGCTGCTGCCACAGGATTTTCAGTAGCTGAAATTGCTGCTGGAGAGGCTGCTGCTACTATAGAAGTTGAAATTGCATCCCTTGCTACTGTAGAGGGG…
>AF300952.1 JC polyomavirus strain 727B, complete genome	ATGGTTCTTCGCCAGCTGTCACGTAAGGCTTCTGTGAAAGTTAGTAAAACCTGGAGTGGAACTAAAAAAAGAGCTCAAAGGATTTTAATTTTTTTGTTAGAATTTTTGCTGGACTTTTGCACAGGTGAAGACAGTGTAGACGGGAAAAAAAGACAGAAACACAGTGGTTTGACTGAGCAGAGATACAGTGCTTTGCCTGAACCAAAAGCTACATAGGTAAGTAATGTTTTTTTTTGTGTTTTCAGGTTCATGGGTGCCGCACTTGCACTTTTGGGGGACCTAGTTGCTACTGTTTCTGAGGCTGCTGCTGCCACAGGATTTTCAGTAGCTGAAATTGCTGCTGGAGAGGCTGCTGCTACTATAGAAGTTGAAATTGCATCCCTTGCTACTGTAGAGGGG…
>AF300953.1 JC polyomavirus strain 728B, complete genome	ATGGTTCTTCGCCAGCTGTCACGTAAGGCTTCTGTGAAAGTTAGTAAAACCTGGAGTGGAACTAAAAAAAGAGCTCAAAGGATTTTAATTTTTTTGTTAGAATTTTTGCTGGACTTTTGCACAGGTGAAGACAGTGTAGACGGGAAAAAAAGACAGAAACACAGTGGTTTGACTGAGCAGAGATACAGTGCTTTGCCTGAACCAAAAGCTACATAGGTAAGTAATGTTTTTTTTTGTGTTTTCAGGTTCATGGGTGCCGCACTTGCACTTTTGGGGGACCTAGTTGCTACTGTTTCTGAGGCTGCTGCTGCCACAGGATTTTCAGTAGCTGAAATTGCTGCTGGAGAGGCTGCTGCTACTATAGAAGTTGAAATTGCATCCCTTGCTACTGTAGAGGGG…
>AF300954.1 JC polyomavirus strain 729B, complete genome	ATGGTTCTTCGCCAGCTGTCACGTAAGGCTTCTGTGAAAGTTAGTAAAACCTGGAGTGGAACTAAAAAAAGAGCTCAAAGGATTTTAATTTTTTTGTTAGAATTTTTGCTGAACTTTTGCACAGGTGAAGACAGTGTAGACGGGAAAAAAAGACAGAAACACAGTGGTTTGACTGAGCAGAGATACAGTGCTTTGCCTGAACCAAAAGCTACATAGGTAAGTAATGTTTTTTTTTGTGTTTTCAGGTTCATGGGTGCCGCACTTGCACTTTTGGGGGACCTAGTTGCTACTGTTTCTGAGGCTGCTGCTGCCACAGGATTTTCAGTAGCTGAAATTGCTGCTGGAGAGGCTGCTGCTACTATAGAAGTTGAAATTGCATCCCTTGCTACTGTAGAGGGG…
>AF300955.1 JC polyomavirus strain 730B, complete genome	ATGGTTCTTCGCCAGCTGTCACGTAAGGCTTCTGTGAAAGTTAGTAAAACCTGGAGTGGAACTAAAAAAAGAGCTCAAAGGATTTTAATTTTTTTGTTAGAATTTTTGCTGGACTTTTGCACAGGTGAAGACAGTGTAGACGGGAAAAAAAGACAGAAACACAGTGGTTTGACTGAGCAGAGATACAGTGCTTTGCCTGAACCAAAAGCTACATAGGTAAGTAATGTTTTTTTTTGTGTTTTCAGGTTCATGGGTGCCGCACTTGCACTTTTGGGGGACCTAGTTGCTACTGTTTCTGAGGCTGCTGCTGCCACAGGATTTTCAGTAGCTGAAATTGCTGCTGGAGAGGCTGCTGCTACTATAGAAGTTGAAATTGCATCCCTTGCTACTGTAGAGGGG…
>AF300956.1 JC polyomavirus strain 731B, complete genome	ATGGTTCTTCGCCAGCTGTCACGTAAGGCTTCTGTGAAAGTTAGTAAAACCTGGAGTGGAACTAAAAAAAGAGCTCAAAGGATTTTAATTTTTTTGTTAGAATTTTTGCTGGACTTTTGCACAGGTGAAGACAGTGTAGACGGGAAAAAAAGACAGAAACACAGTGGTTTGACTCAGCAGACATACAGTGCTTTGCCTGAACCAAAAGCTACATAGGTAAGTAATGTTTTTTTTTGTGTTTTCAGGTTCATGGGTGCCGCACTTGCACTTTTGGGGGACCTAGTTGCTACTGTTTCTGAGGCTGCTGCTGCCACAGGATTTTCAGTAGCTGAAATTGCTGCTGGAGAGGCTGCTGCTACTATAGAAGTTGAAATTGCATCCCTTGCTACTGTAGAGGGG…
>AF300957.1 JC polyomavirus strain 707C, complete genome	ATGGTTCTTCGCCAGCTGTCACGTAAGGCTTCTGTGAAAGTTAGTAAAACCTGGAGTGGAACTAAAAAAAGAGCTCAAAGGATTTTAATTTTTTTGTTAGAATTTTTGCTGGACTTTTGCACAGGTGAAGACAGTGTAGACGGGAAAAAAAGACAGAAACACAGTGGTTTGACTGAGCAGACATACAGAGCTTTGCCTGAACCAAAAGCTACATAGGTAAGTAATGTTTTTTTTTGTGTTTTCAGGTTCATGGGTGCCGCACTTGCACTTTTGGGGGACCTAGTTGCTACTGTTTCTGAGGCTGCTGCTGCCACAGGATTTTCAGTAGCTGAAATTGCTGCTGGAGAGGCTGCTGCTACTATAGAAGTTGAAATTGCATCCCTTGCTACTGTAGAGGGG…
>AF300958.1 JC polyomavirus strain 708C, complete genome	ATGGTTCTTCGCCAGCTGTCACGTAAGGCTTCTGTGAAAGTTAGTAAAACCTGGAGTGGAACTAAAAAAAGAGCTCAAAGGATTTTAATTTTTTTGTTAGAATTTTTGCTGGACTTTTGCACAGGTGAAGACAGTGTAGACGGGAAAAAAAGACAGAAACACAGTGGTTTGACTCAGCAGACATACAGTGCTTTGCCTGAACCAAAAGCTACATAGGTAAGTAATGTTTTTTTTTGTGTTTTCAGGTTCATGGGTGCCGCACTTGCACTTTTGGGGGACCTAGTTGCTACTGTTTCTGAGGCTGCTGCTGCCACAGGATTTTCAGTAGCTGAAATTGCTGCTGGAGAGGCTGCTGCTACTATAGAAGTTGAAATTGCATCCCTTGCTACTGTAGAGGGG…
>AF300959.1 JC polyomavirus strain 709C, complete genome	ATGGTTCTTCGCCAGCTGTCACGTAAGGCTTCTGTGAAAGTTAGTAAAACCTGGAGTGGAACTAAAAAAAGAGCTCAAAGGATTTTAATTTTTTTGTTAGAATTTTTGCTGGACTTTTGCACAGGTGAAGACAGTGTAGACGGGAAAAAAAGACAGAAACACAGAGGTTTGACTGAGCAGACATACAGTGCTTTGCCTGAACCAAAAGCTACATAGGTAAGTAATGTTTTTTTTGTGTTTTCAGGTTCATGGGTGCCGCACTTGCACTTTTGGGGGACCTAGTTGCTACTGTTTCTGAGGCTGCTGCTGCCACAGGATTTTCAGTAGCTGAAATTGCTGCTGGAGAGGCTGCTGCTACTATAGAAGTTGAAATTGCATCCCTTGCTACTGTAGAGGGGA…
>AF300960.1 JC polyomavirus strain 710A, complete genome	ATGGTTCTTCGCCAGCTGTCACGTAAGGCTTCTGTGAAAGTTAGTAAAACCTGGAGTGGAACTAAAAAAAGAGCTCAAAGGATTTTAATTTTTTTGTTAGAATTTTTGCTGGACTTTTGCACAGGTGAAGACAGTGTAGACGGGAAAAAAAGACAGAAACACAGTGGTTTGACTCAGCAGACATACAGTGCTTTGCCTGAACCAAAAGCTACATAGGTAAGTAATGTTTTTTTTTGTGTTTTCAGGTTCATGGGTGCCGCACTTGCACTTTTGGGGGACCTAGTTGCTACTGTTTCTGAGGCTGCTGCTGCCACAGGATTTTCAGTAGCTGAAATTGCTGCTGGAGAGGCTGCTGCTACTATAGAAGTTGAAATTGCATCCCTTGCTACTGTAGAGGGG…
>AF300961.1 JC polyomavirus strain 711A, complete genome	ATGGTTCTTCGCCAGCTGTCACGTAAGGCTTCTGTGAAAGTTAGTAAAACCTGGAGTGGAACTAAAAAAAGAGCTCAAAGGATTTTAATTTTTTTGTTAGAATTTTTGCTGGACTTTTGCACAGGTGAAGACAGTGTAGACGGGAAAAAAAGACAGAAACACAGTGGTTTGACTCAGCAGACATACAGTGCTTTGCCTGAACCAAAAGCTACATAGGTAAGTAATGTTTTTTTTTGTGTTTTCAGGTTCATGGGTGCCGCACTTGCACTTTTGGGGGACCTAGTTGCTACTGTTTCTGAGGCTGCTGCTGCCACAGGATTTTCAGTAGCTGAAATTGCTGCTGGAGAGGCTGCTGCTACTATAGAAGTTGAAATTGCATCCCTTGCTACTGTAGAGGGG…
>AF300962.1 JC polyomavirus strain 712A, complete genome	ATGGTTCTTCGCCAGCTGTCACGTAAGGCTTCTGTGAAAGTTAGTAAAACCTGGAGTGGAACTAAAAAAAGAGCTCAAAGGATTTTAATTTTTTTGTTAGAATTTTTGCTGGACTTTTGCACAGGTGAAGACAGTGTAGACGGGAAAAAAAGACAGAAACACAGAGGTTTGACTGAGCAGACATACAGTGCTTTGCCTGAACCAAAAGCTACATAGGTAAGTAATGTTTTTTTTTGTGTTTTCAGGTTCATGGGTGCCGCACTTGCACTTTTGGGGGACCTAGTTGCTACTGTTTCTGAGGCTGCTGCTGCCACAGGATTTTCAGTAGCTGAAATTGCTGCTGGAGAGGCTGCTGCTACTATAGAAGTTGAAATTGCATCCCTTGCTACTGTAGAGGGG…
>AF300963.1 JC polyomavirus strain 713A, complete genome	ATGGTTCTTCGCCAGCTGTCACGTAAGGCTTCTGTGAAAGTTAGTAAAACCTGGAGTGGAACTAAAAAAAGAGCTCAAAGGATTTTAATTTTTTTGTTAGAATTTTTGCTGGACTTTTGCACAGGTGAAGACAGTGTAGACGGGAAAAAAAGACAGAAACACAGTGGTTTGACTGAGCAGACATACAGTGCTTTGCCTGAACCAAAAGCTACATAGGTAAGTAATGTTTTTTTTTGTGTTTTCAGGTTCATGGGTGCCGCACTTGCACTTTTGGGGGACCTAGTTGCTACTGTTTCTGAGGCTGCTGCTGCCACAGGATTTTCAGTAGCTGAAATTGCTGCTGGAGAGGCTGCTGCTACTATAGAAGTTGAAATTGCATCCCTTGCTACTGTAGAGGGG…
>AF300964.1 JC polyomavirus strain 714A, complete genome	ATGGTTCTTCGCCAGCTGTCACGTAAGGCTTCTGTGAAAGTTAGTAAAACCTGGAGTGGAACTAAAAAAAGAGCTCAAAGGATTTTAATTTTTTTGTTAGAATTTTTGCTGGACTTTTGCACAGGTGAAGACAGAGTAGACGGGAAAAAAAGACAGAAACACAGTGGTTTGACTGAGCAGACATACAGTGCTTTGCCTGAACCAAAAGCTACATAGGTAAGTAATGTTTTTTTTTGTGTTTTCAGGTTCATGGGTGCCGCACTTGCACTTTTGGGGGACCTAGTTGCTACTGTTTCTGAGGCTGCTGCTGCCACAGGATTTTCAGTAGCTGAAATTGCTGCTGGAGAGGCTGCTGCTACTATAGAAGTTGAAATTGCATCCCTTGCTACTGTAGAGGGG…
>AF300965.1 JC polyomavirus strain 715A, complete genome	ATGGTTCTTCGCCAGCTGTCACGTAAGGCTTCTGTGAAAGTTAGTAAAACCTGGAGTGGAACTAAAAAAAGAGCTCAAAGGATTTTAATTTTTTTGTTAGAATTTTTGCTGGACTTTTGCACAGGTGAAGACAGAGTAGACGGGAAAAAAAGACAGAAACACAGTGGTTTGACTGAGCAGACATACAGTGCTTTGCCTGAACCAAAAGCTACATAGGTAAGTAATGTTTTTTTTTGTGTTTTCAGGTTCATGGGTGCCGCACTTGCACTTTTGGGGGACCTAGTTGCTACTGTTTCTGAGGCTGCTGCTGCCACAGGATTTTCAGTAGCTGAAATTGCTGCTGGAGAGGCTGCTGCTACTATAGAAGTTGAAATTGCATCCCTTGCTACTGTAGAGGGG…
>AF300966.1 JC polyomavirus strain 716A, complete genome	ATGGTTCTTCGCCAGCTGTCACGTAAGGCTTCTGTGAAAGTTAGTAAAACCTGGAGTGGAACTAAAAAAAGAGCTCAAAGGATTTTAATTTTTTTGTTAGAATTTTTGCTGGACTTTTGCACAGGTGAAGACAGTGTAGACGGGAAAAAAAGACAGAAACACAGTGGTTTGACTGAGCAGACATACAGTGCTTTGCCTGAACCAAAAGCTACATAGGTAAGTAATGTTTTTTTTTGTGTTTTCAGGTTCATGGGTGCCGCACTTGCACTTTTGGGGGACCTAGTTGCTACTGTTTCTGAGGCTGCTGCTGCCACAGGATTTTCAGTAGCTGAAATTGCTGCTGGAGAGGCTGCTGCTACTATAGAAGTTGAAATTGCATCCCTTGCTACTGTAGAGGGG…
>AF300967.1 JC polyomavirus strain 717B, complete genome	ATGGTTCTTCGCCAGCTGTCACGTAAGGCTTCTGTGAAAGTTAGTAAAACCTGGAGTGGAACTAAAAAAAGAGCTCAAAGGATTTTAATTTTTTTGTTAGAATTTTTGCTGGACTTTTGCACAGGTGAAGACAGAGTAGACGGGAAAAAAAGACAGAAACACAGTGGTTTGACTGAGCAGACATACAGTGCTTTGCCTGAACCAAAAGCTACATAGGTAAGTAATGTTTTTTTTTGTGTTTTCAGGTTCATGGGTGCCGCACTTGCACTTTTGGGGGACCTAGTTGCTACTGTTTCTGAGGCTGCTGCTGCCACAGGATTTTCAGTAGCTGAAATTGCTGCTGGAGAGGCTGCTGCTACTATAGAAGTTGAAATTGCATCCCTTGCTACTGTAGAGGGG…
>AB048545.1 JC virus DNA, complete genome, isolate:GH-3	GCCTCGGCCTCCTGTATATATAAAAAAAAGGGAAGGTAGGGAGGAGCTGGCTAAAACTGGATGGCTGCCAGCCAAGCATGAGCTCATACCTAGGGAGCCAACCAGCTGACAGCCAGAGGGAGCCCTGGCTGCATGCCACTGGCAGTTATAGTGAAACCCCTCCCATAGTCCTTAATCACAAGTAAACAAAGCACAAGGGGAAGTGGAAAGCAGCCAGGGGAACATGTTTTGCGAGCCAGAGCTGTTTTGGCTTGTCACCAGCTGGCCATGGTTCTTCGCCAGCTGTCACGTAAGGCTTCTGTGAAAGTTAGTAAAACCTGGAGTGGAACTAAAAAAAGAGCTCAAAGGATTTTAATTTTTTTGTTAGAATTTTTGCTGGACTTTTGCACAGGTGAAGAC…
>AB048546.1 JC virus DNA, complete genome, isolate:GH-4	GCCTCGGCCTCCTGTATATATAAAAAAAAGGGAAGGTAGGGAGGAGCTGGCTAAAACTGGATGGCTGCCAGCCAAGCATGAGCTCATACCTAGGGAGCCAACCAGCTGACAGCCAGAGGGAGCCCTGGCTGCATGCCACTGGCAGTTATAGTGAAACCCCTCCCATAGTCCTTAATCACAAGTAAACAAAGCACAAGGGGAAGTGGAAAGCAGCCAGGAACATGTTTTGCGAGCCAGAGCAGTTTTGGCTTGTCACCAGCTGGCCATGGTTCTTCGCCAGCTGTCACGTAAGGCTTCTGTGAAAGTTAGTAAAACCTGGAGTGGAACTAAAAAAAGAGCTCAAAGGATTTTAATTTTTTTGTTAGAATTTTTGCTGGACTTTTGCACAGGTGAAGACAG…
>AB048547.1 JC virus DNA, complete genome, isolate:ET-3	GCCTCGGCCTCCTGTATATATAAAAAAAAGGGAAGGTAGGGAGGAGCTGGCTAAAACTGGATGGCTGCCAGCCAAGCATGAGCTCATACCTAGGGAGCCAACCAGCTAACAGCCAGAGGGAGCCCTGGCTGCCTGCCACTGGCAGTTATAGTGAAACCCCTCCCATAGTCCTTAATCACAAGTAAACAAAGCACAAGGGGAAGTGGAAAGCAGCCAGGGGAACATGTTTTGCGAGCCAGAGCTGTTTTGGCTTGTCACCAGCTGGCCATGGTTCTTCGCCAGCTGTCACGTAAGGCTTTTGTGAAAGTTAGTAAAACCTGGAGTGGAACTAAAAAAAGAGCTCAAAGGATTTTAATTTTTTTGTTAGAATTTTTGCTGGACTTTTGCACAGGTGAAGAC…
>AB048548.1 JC virus DNA, complete genome, isolate:ML-1	GCCTCGGCCTCCTGTATATATAAAAAAAAGGGAAGGTAGGGAGGAGCTGGCTAAAACTGGATGGCTGCCAGCCAAATGAGCTCATACCTAGGGAGCCAACCAGCTGACAGCCAGAGGGAGCCCTGGCTGCATGCCACTGGCAGTTATAGTGAAACCCCTCCCATAGTCCTTAATCACAAGTAAACAAAGCACAAGGGGAAGTGGAAAGCAGCCAGGGGAACATGTTTTGCGAGCCAGAGCTGTTTTGGCTTGTCACCAGCTGGCCATGGTTCTTCGCCAGCTGTCACGTAAGGCTTCTGTGAAAGTTAGTAAAACCTGGAGTGGAACTAAAAAAAGAGCTCAAAGGATTTTAATTTTTTTGTTAGAATTTTTGCTGGACTTTTGCACAGGTGAAGACAG…
>AB048549.1 JC virus DNA, complete genome, isolate:C2	GCCTCGGCCTCCTGTATATATAAAAAAAAGGGAAGGTAGGGAGGAGCTGGCTAAAACTGGATGGCTGCCAGCCAAGCATGAGCTCATACCTAGGGAGCCAACCAGCTGACAGCCAGAGGGAGCCCTGGCTGCATGCCACTGGCAGTTATAGTGAAACCCCTCCCATAGTCCTTAATCACAAGTAAACAAAGCACAAGGGGAAGTGGAAAGCAGCCAGGGGAACATGTTTTGCGAGCCAGAGCTGTTTTGGCTTGTCACCAGCTGGCCATGGTTCTTCGCCAGCTGTCACGTAAGGCTTCTGTGAAAGTTAGTAAAACCTGGAGTGGAACTAAAAAAAGAGCTCAAAGGATTTTAATTTTTTTGTTAGAATTTTTGCTGGACTTTTGCACAGGTGAAGAC…
>AB048550.1 JC virus DNA, complete genome, isolate:CB-2	GCCTCGGCCTCCTGTATATATAAAAAAAAGGGAAGGTAGGGAGGAGCTGGCTAAAACTGGATGGCTGCCAGCCAAGCATGAGCTCATACCTAGGGAGCCAACCAGCTGACAGCCAGAGGGAGCCCTGGCTGCATGCCACTGGCAGTTATAGTGAAACCCCTCCCATAGTCCTTAATCACAAGTAAACAAAGCACAAGGGGAAGTGGAAAGCAGCCAGGGGAACATGTTTTGCGAGCCAGAGCTGTTTTGGCTTGTCACCAGCTGGCCATGGTTCTTCGCCAGCTGTCACGTAAGGCTTCTGTGAAAGTTAGTAAAACCTGGAGTGGAACTAAAAAAAGAGCTCAAAGGATTTTAATTTTTTTGTTAGAATTTTTGCTGGACTTTTGCACAGGTGAAGAC…
>AB048551.1 JC virus DNA, complete genome, isolate:MO-3	GCCTCGGCCTCCTGTATATATAAAAAAAAGGGAAGGTAGGGAGGAGCTGGCTAAAACTGGATGGCTGCCAGCCAAGCATGAGCTCATACCTAGGGAGCCAACCAGCTGACAGCCAGAGGGAGCCCTGGCTGCATGCCACTGGCAGTTATAGTGAAACCCCTCCCATAGTCCTTAATCACAAGTAAACAAAGCACAAGGGGAAGTGGAAAGCAGCCAGGAGCATGTTTTGCGAGCCAGAGCTGTTTTGGCTTGTCACCAGCTGGCCATGGTTCTTCGCCAGCTGTCACGTAAGGCTTCTGTGAAAGTTAGTAAAACCTGGAGTGGAACTAAAAAAAGAGCTCAGAGGATTTTAATTTTTTTGTTAGAATTTTTGCTGGATTTTTGCACAGGTAAAGACAG…
>AB048552.1 JC virus DNA, complete genome, isolate:MO-5	GCCTCGGCCTCCTGTATATATAAAAAAAAGGGAAGGTAGGGAGGAGCTGGCTAAAACTGGATGGCTGCCAGCCAAGCATGAGCTCATACCTAGGGAGCCAACCAGCTGACAGCCAGAGGGAGCCCTGGCTGCATGCCACTGGCAGTTATAGTGAAACCCCTCCCATAGTCCTTAATCACAAGTAAACAAAGCACAAGGGGAAGTGGAAAGCAGCCAGGAGCATGTTTTGCGAGCCAGAGCTGTTTTGGCTTGTCACCAGCTGGCCATGGTTCTTCGCCAGCTGTCACGTAAGGCTTCTGTGAAAGTTAGTAAAACCTGGAGTGGAACTAAAAAAAGAGCTCAGAGGATTTTAATTTTTTTGTTAGAATTTTTGCTGGATTTTTGCACAGGTGAAGACAG…
>AB048553.1 JC virus DNA, complete genome, isolate:SL-2	GCCTCGGCCTCCTGTATATATAAAAAAAAGGGAAGGTAGGGAGGAGCTGGCTAAAACTGGATGGCTGCCAGCCAAGCATGAGCTCATACCTAGGGAGCCAACCAGCTGGCAGCCAGAGGGAGCCCTGGCTGCATGCCACTGGCAGTTATAGTGAAACCCCTCCCATAGTCCTTAATCACAAGTAAACAAAGCACAAGGGGAAGTGGAAAGCAGCCAGGAGCATGTTTTGCGAGCCAGAGCTGTTTTGGCTTGTCACCAGCTGGCCATGGTTCTTCGCCAGCTGTCACGTAAGGCTTCTGTGAAAGTTAGTAAAACCTGGAGTGGAACAAAAAAAAGAGCTCAAAGGATTTTAATTTTTTTGTTAGAATTTTTGCTGGATTTTTGCACAGGTGAAGACAG…
>AB048554.1 JC virus DNA, complete genome, isolate:N4	GCCTCGGCCTCCTGTATATATAAAAAAAAGGGAAGGTAGGGAGGAGCTGGCTAAAACTGGATGGCTGCCAGCCAAGCATGAGCTCATACCTAGGGAGCCAACCAGCTGACAGCCAGAGGGAGCCCTGGCTGCATGCCACTGGCAGTTATAGTGAAACCCCTCCCATAGTCCTTAATCACAAGTAAACAAAGCACAAGGGGAAGTGGAAAGCAGCCAAGGGAACATGTTTTGCGAGCCAGAGCTGTTTTGGCTTGTCACCAGCTGGCCATGGTTCTTCGCCAGCTGTCACGTAAGGCTTCTGTGAAAGTTAGTAAAACCTGGAGTGGAACTAAAAAAAGAGCTCAAAGGATTTTAATTTTTTTGTTAGAATTTTTGCTGGACTTTTGCACAGGTGAAGAC…
>AB048555.1 JC virus DNA, complete genome, isolate:SA-3	GCCTCGGCCTCCTGTATATATAAAAAAAAGGGAAGGTAGGGAGGAGCTGGCTGAAACTGGATGGCTGCCAGCCAAGCATGAGCTCATACCTAGGGAGCCAACCAGCTGTCAGCCAGAGGGAGCCCTGGCTGCATGCCACTGGCAGTTATAGTGAAACCCCTCCCATAGTCCTTAATCACAAGTAAACAAAGCACAAGGGGAAGTGGAAAGCAGCCAGGAACATGTTTTGCGAGCCAGAGCTGTTTTGGCTTGTTACCAGCTGGCCATGGTTCTTCGCCAGCTGTCACGTAAGGCTTCTGTGACAGTTAGTAAAACCTGGAGTGGAACTAAAAAAAGAGCTCAAAGGATTTTAATTTTTTTGTTAGAATTTTTGCTGGATTTTTGCACAGGAGAAGACAG…
>AB048556.1 JC virus DNA, complete genome, isolate:SA-5	GCCTCGGCCTCCTGTATATATAAAAAAAAGGGAAGGTAGGGAGGAGCTGGCTGAAACTGGATGGCTGCCAGCCAAGCATGAGCTCATACCTAGGGAGCCAACCAGCTGTCAGCCAGAGGGAGCCCTGGCTGCATGCCACTGGCAGTTATAGTGAAACCCCTCCCATAGTCCTTAATCACAAGTAAACAAAGCACAAGGGGAAGTGGAAAGCAGCCAGGAACATGTTTTGCGAGCCAGAGCTGTTTTGGCTTGTTACCAGCTGGCCATGGTTCTTCGCCAGCTGTCACGTAAGGCTTCTGTGAAAGTTAGTAAAACCTGGAGTGGAACTAAAAAAAGAGCTCAAAGGATTTTAATTTTTTTGTTAGAATTTTTGCTGGATTTTTGCACAGGAGAAGACAG…
>AB048557.1 JC virus DNA, complete genome, isolate:IN-6	GCCTCGGCCTCCTGTATATATAAAAAAAAGGGAAGGTAGGGAGGAGCTGGCTAAAACTGGATGGCTGCCAGCCAAGCATGAGCTCATACCTTGGGAGCCAACCAGCTAACAGCCAGAGGGAGCCCTGGCTGCATGCCACTGGCAGTTATAGTGAAACCCCTCCCATAGTCCTTAATCACAAGTAAACAAAGCACAAGGGGAAGTGGAAAGCAGCCAGGGGAACATGTTTTGCGAGCCAGAGCTGTTTTGGCTTGTCACCAGCTGGCCATGGTTCTTCGCCAGCTGTCACGTAAGGCTTCTGTAAAAGTTAGTAAAACCTGGAGTGGAACTAAAAAAAGAGCTCAAAGGATTTTAATTTTTTTGTTAGAATTTTTGCTGGACTTTTGCACAGGTGAAGAC…
>AB048558.1 JC virus DNA, complete genome, isolate:MU-3	GCCTCGGCCTCCTGTATATATAAAAAAAAGGGAAGGTAGGGAGGAGCTGGCTAAAACTGGATGGCTGCCAGCCAAGCATGAGCTCATACCTAGGGAGCCAACCAGCTAACAGCCAGAGGGAGCCCTGGCTGCATGCCACTGGCAGTTATAGTGAAACCCCTCCCATAGTCCTTAATCACAAGTAAACAAAGCACAAGGGGAAGTGGAAAGCAGCCAGGGGAACATGTTTTGCGAGCCAGAGCTGTTTTGGCTTGTCACCAGCTGGCCATGGTTCTTCGCCAGCTGTCACGTAAGGCTTCTGTAAAAGTTAGTAAAACCTGGAGTGGAACTAAAAAAAGAGCTCAAAGGATTTTAATTTTTTTGTTAGAATTTTTGCTGGACTTTTGCACAGGTGAAGAC…
>AB048559.1 JC virus DNA, complete genome, isolate:MU-9	GCCTCGGCCTCCTGTATATATAAAAAAAAGGGAAGGTAGGGAGGAGCTGGCTAAAACTGCTTGGCTGCCAGCCAAGCATGAGCTCATACCTAGGGAGCCAACCAGCTAACAGCCAGAGGGAGCCCTGGCTGCATGCCACTGGCAGTTATAGTGAAACCCCTCCCATAGTCCTTAATCACAAGTAAACAAAGCACAAGGGGAAGTGGAAAGCAGCCAGGGGAACATGTTTTGCGAGCCAGAGCTGTTTTGGCTTGTCACCAGCTGGCCATGGTTCTTCGCCAGCTGTCACGTAAGGCTTCTGTAAAAGTTAGTAAAACCTGGAGTGGAACTAAAAAAAGAGCTCAAAGGATTTTAATTTTTTTGTTAGAATTTTTGCTGGACTTTTGCACAGGTGAAGAC…
>AB048560.1 JC virus DNA, complete genome, isolate:CB-3	GCCTCGGCCTCCTGTATATATAAAAAAAAGGGAAGGTAGGGAGGAGCTGGCTAAAACTGGATGGCTGCCAGCCAAGCATGAGCTCATACCTAGGGAGCCAACCAGCTGACAGCCAGAGGGAGCCCTGGCTGCATGCCACTGGCAGTTATAGTGAAACCCCTCCCATAGTCCTTAATCACAAGTAAACAAAGCACAAGGGGAAGTGGAAAGCAGCCAGGGGAACATGTTTTGCGAGCCAGAGCTGTTTTGGCTTGTCACCAGCTGGCCATGGTTCTTCGCCAGCTGTCACGTAAGGCTTCTGTGAAAGTTAGTAAAACCTGGAGTGGAACTAAAAAAAGAGCTCAAAGGATTTTAATTTTTTTGTTAGAATTTTTGCTGGACTTTTGCACAGGTGAAGAC…
>AB048561.1 JC virus DNA, complete genome, isolate:MO-1	GCCTCGGCCTCCTGTATATATAAAAAAAAGGGAAGGTAGGGAGGAGCTGGCTAAAACTGGATGGCTGCCAGCCAAGCATGAGCTCATACCTAGGGAGCCAACCAGCTGACAGCCAGAGGGAGCCCTGGCTGCATGCCACTGGCAGTTATAGTGAAACCCCTCCCATAGTCCTTAATCACAAGTAAACAAAGCACAAGGGGAAGTGGAAAGCAGCCAGCATGTTTTGCGAGCCAGAGCTGTTTTGGCTTGTCACCAGCTGGCCATGGTTCTTCGCCAGCTGTCACGTAAGGCTTCTGTGAAAGTTAGTAAAACCTGGAGTGGAACTAAAAAAAGAGCTCAAAGGATTTTAATTTTTTTGTTAGAATTTTTGCTGGACTTTTGCACAGGTGAAGACAGTGT…
>AB048562.1 JC virus DNA, complete genome, isolate:MO-6	GCCTCGGCCTCCTGTATATATAAAAAAAAGGGAAGGTAGGGAGGAGCTGGCTAAAACTGGATGGCTGCCAGCCAAGCATGAGCTCATACCTAGGGAGCCAACCAGCTGACAGCCAGAGGGAGCCCTGGCTGCATGCCACTGGCAGTTATAGTGAAACCCCTCCCATAGTCCTTAATCACAAGTAAACAAAGCACAAGGGGAAGTGGAAAGCAGCCAGGGGAACATGTTTTGCGAGCCAGAGCTGTTTTGGCTTGTCACCAGCTGGCCATGGTTCTTCGCCAGCTGTCACGTAAGGCTTCTGTGAAAGTTAGTAAAACCTGGAGTGGAACTAAAAAAAGAGCTCAAAGGATTTTAATTTTTTTGTTAGAATTTTTGCTGGACTTTTGCACAGGTGAAGAC…
>AB048563.1 JC virus DNA, complete genome, isolate:GR-3	GCCTCGGCCTCCTGTATATATAAAAAAAAGGGAAGGTAGGGAGGAGCTGGCTAAAACTGGATGGCTGCCAGCCAAGCATGAGCTCATACCTAGGGAGCCAACCAGCTAACAGCCAGAGGGAGCCCTGGCTGCATGCCACTGGCAGTTATAGTGAAACCCCTCCCATAGTCCTTAATCACAAGTAAACAAAGCACAAGGGGAAGTGGAAAGCAGCCAAGGGAACATGTTTTGCGAGCCAGAGCTGTTTTGGCTTGTCACCAGCTGGCCATGGTTCTTCGCCAGCTGTCACGTAAGGCTTCTGTGAAAGTTAGTAAAACCTGGAGTGGAACTAAAAAAAGAGCTCAAAGGATTTTAATTTTTTTGTTAGAATTTTTGCTGGACTTTTGCACAGGTGAAGAC…
>AB048564.1 JC virus DNA, complete genome, isolate:MR-7	GCCTCGGCCTCCTGTATATATAAAAAAAAGGGAAGGTAGGGAGGAGCTGGCTAAAACTGGATGGCTGCCAGCCAAGCATGAGCTCATACCTAGGGAGCCAACCAGCTGACAGCCAGAGGGAGCCCTGGCTGCATGCCACTGGCAGTTATAGTGAAACCCCTCCCATAGTCCTTAATCACAAGTAAACAAAGCACAAGGGGAAGTGGAAAGCAGCCAAGGGAACATGTTTTGCGAGCCAGAGCTGTTTTGGCTTGTCACCAGCTGGCCATGGTTCTTCGCCAGCTGTCACGTAAGGCTTCTGTGAAAGTTAGTAAAACCTGGAGTGGAACTAAAAAAAGAGCTCAAAGGATTTTAATTTTTTTGTTAGAATTTTTGCTGGACTTTTGCACAGGTGAAGAC…
>AB048565.1 JC virus DNA, complete genome, isolate:N25	GCCTCGGCCTCCTGTATATATAAAAAAAAGGGAAGGTAGGGAGGAGCTGGCTAAAACTGGATGGCTGCCAGCCAAGCATGAGCTCATACCTAGGGAGCCAACCAGCTGACAGCCAGAGGGAGCCCTGGCTGCATGCCACTGGCAGTTATAGTGAAACCCCTCCCATAGTCCTTAATCACAAGTAAACAAAGCACAAGGGGAAGTGGAAAGCAGCCAAGGGAACATGTTTTGCGAGCCAGAGCTGTTTTGGCTTGTCACCAGCTGGCCATGGTTCTTCGCCAGCTGTCACGTAAGGCTTCTGTGAAAGTTAGTAAAACCTGGAGTGGAACTAAAAAAAGAGCTCAAAGGATTTTAATTTTTTTGTTAGAATTTTTGCTGGACTTTTGCACAGGTGAAGAC…
>AB048566.1 JC virus DNA, complete genome, isolate:SP-1	GCCTCGGCCTCCTGTATATATAAAAAAAAGGGAAGGTAGGGAGGAGCTGGCTAAAACTGGATGGCTGCCAGCCAAGCATGAGCTCATACCTAGGGAGCCAACCAGCTGACAGCCAGAGGGAGCCCTGGCTGCATGCCACTGGCAGTTATAGTGAAACCCCTCCCATAGTCCTTAATCACAAGTAAACAAAGCACAAGGGGAAGTGGAAAGCAGCCAAGGGAACATGTTTTGCGAGCCAGAGCTGTTTTGGCTTGTCACCAGCTGGCCATGGTTCTTCGCCAGCTGTCACGTAAGGCTTCTGTGAAAGTTAGTAAAACCTGGAGTGGAACTAAAAAAAGAGCTCAAAGGATTTTAATTTTTTTGTTAGAATTTTTGCTGGACTTTTGCACAGGTGAAGAC…
>AB048567.1 JC virus DNA, complete genome, isolate:UK-1	GCCTCGGCCTCCTGTATATATAAAAAAAAGGGAAGGTAGGGAGGAGCTGGCTAAAACTGGATGGCTGCCAGCCAAGCATGAGCTCATACCTAGGGAGCCAACCAGCTGACAGCCAGAGGGAGCCCTGGCTGCATGCCACTGGCAGTTATAGTGAAACCCCTCCCATAGTCCTTAATCACAAGTAAACAAAGCACAAGGGGAAGTGGAAAGCAGCCAAGGGAACATGTTTTGCGAGCCAGAGCTGTTTTGGCTTGTCACCAGCTGGCCATGGTTCTTCGCCAGCTGTCACGTAAGGCTTCTGTGAAAGTTAGTAAAACCTGGAGTGGAACTAAAAAAAGAGCTCAAAGGATTTTAATTTTTTTGTTAGAATTTTTGCTGGACTTTTGCACAGGTGAAGAC…
>AB048568.1 JC virus DNA, complete genome, isolate:IT-5	GCCTCGGCCTCCTGTATATATAAAAAAAAGGGAAGGTAGGGAGGAGCTGGCTAAAACTGGATGGCTGCCAGCCAAGCATGAGCTCATACCTAGGGAGCCAACCAGCTGACAGCCAGAGGGAGCCCTGGCTGCATGCCACTGGCAGTTATAGTGAAACCCCTCCCATAGTCCTTAATCACAAGTAAACAAAGCACAAGGGGAAGTGGAAAGCAGCCAAGGGAACATGTTTTGCGAGCCAGAGCTGTTTTGGCTTGTCACCAGCTGGCCATGGTTCTTCGCCAGCTGTCACGTAAGGCTTCTGTGAAAGTTAGTAAAACCTGGAGTGGAACTAAAAAAAGAGCTCAAAGGATTTTAATTTTTTTGTTAGAATTTTTGCTGGACTTTTGCACAGGTGAAGAC…
>AB048569.1 JC virus DNA, complete genome, isolate:AT-2	GCCTCGGCCTCCTGTATATATAAAAAAAAGGGAAGGTAGGGAGGAGCTGGCTAAAACTGGATGGCTGCCAGCCAAGCATGAGCTCATACCTAGGGAGCCAACCAGCTGACAGCCAGAGGGAGCCCTGGCTGCATGCCACTGGCAGTTATAGTGAAACCCCTCCCATAGTCCTTAATCACAAGTAAACAAAGCACAAGGGGAAGTGGAAAGCAGCCAAGGGAACATGTTTTGCGAGCCAGAGCTGTTTTGGCTTGTCACCAGCTGGCCATGGTTCTTCGCCAGCTGTCACGTAAGGCTTCTGTGAAAGTTAGTAAAACCTGGAGTGGAACTAAAAAAAGAGCTCAAAGGATTTTAATTTTTTTGTTAGAATTTTTGCTGGACTTTTGCACAGGTGAAGAC…
>AB048570.1 JC virus DNA, complete genome, isolate:AT-4	GCCTCGGCCTCCTGTATATATAAAAAAAAGGGAAGGTAGGGAGGAGCTGGCTAAAACTGGATGGCTGCCAGCCAAGCATGAGCTCATACCTAGGGAGCCAACCAGCTGACAGCCAGAGGGAGCCCTGGCTGCATGCCACTGGCAGTTATAGTGAAACCCCTCCCATAGTCCTTAATCACAAGTAAACAAAGCACAAGGGGAAGTGGAAAGCAGCCAAGGGAACATGTTTTGCGAGCCAGAGCTGTTTTGGCTTGTCACCAGCTGGCCATGGTTCTTCGCCAGCTGTCACGTAAGGCTTCTGTGAAAGTTAGTAAAACCTGGAGTGGAACTAAAAAAAGAGCTCAAAGGATTTTAATTTTTTTGTTAGAATTTTTGCTGGACTTTTGCACAGGTGAAGAC…
>AB048571.1 JC virus DNA, complete genome, isolate:HR-13	GCCTCGGCCTCCTGTATATATAAAAAAAAGGGAAGGTAGGGAGGAGCTGGCTAAAACTGGATGGCTGCCAGCCAAGCATGAGCTCATACCTAGGGAGCCAACCAGCTGACAGCCAGAGGGAGCCCTGGCTGCATGCCACTGGCAGTTATAGTGAAACCCCTCCCATAGTCCTTAATCACAAGTAAACAAAGCACAAGGGGAAGTGGAAAGCAGCCAAGGGAACATGTTTTGCGAGCCAGAGCTGTTTTGGCTTGTCACCAGCTGGCCATGGTTCTTCGCCAGCTGTCACGTAAGGCTTCTGTGAAAGTTAGTAAAACCTGGAGTGGAACTAAAAAAAGAGCTCAAAGGATTTTAATTTTTTTGTTAGAATTTTTGCTGGACTTTTGCACAGGTGAAGAC…
>AB048572.1 JC virus DNA, complete genome, isolate:HR-5	GCCTCGGCCTCCTGTATATATAAAAAAAAGGGAAGGTAGGGAGGAGCTGGCTAAAACTGGATGGCTGCCAGCCAAGCATGAGCTCATACCTAGGGAGCCAACCAGCTGACAGCCAGAGGGAGCCCTGGCTGCATGCCACTGGCAGTTATAGTGAAACCCCTCCCATAGTCCTTAATCACAAGTAAACAAAGCACAAGGGGAAGTGGAAAGCAGCCAAGGGAACATGTTTTGCGAGCCAGAGCTGTTTTGGCTTGTCACCAGCTGGCCATGGTTCTTCGCCAGCTGTCACGTAAGGCTTCTGTGAAAGTTAGTAAAACCTGGAGTGGAACTAAAAAAAGAGCTCAAAGGATTTTAATTTTTTTGTTAGAATTTTTGCTGGACTTTTGCACAGGTGAAGAC…
>AB048573.1 JC virus DNA, complete genome, isolate:SD-9	GCCTCGGCCTCCTGTATATATAAAAAAAAGGGAAGGTAGGGAGGAGCTGGCTAAAACTGGATGGCTGCCAGCCAAGCATGAGCTCATACCTAGGGAGCCAACCAGCTGACAGCCAGAGGGAGCCCTGGCTGCATGCCACTGGCAGTTATAGTGAAACCCCTCCCATAGTCCTTAATCACAAGTAAACAAAGCACAAGGGGAAGTGGAAAGCAGCCAAGGGAACATGTTTTGCGAGCCAGAGCTGTTTTGGCTTGTCACCAGCTGGCCATGGTTCTTCGCCAGCTGTCACGTAAGGCTTCTGTGAAAGTTAGTAAAACCTGGAGTGGAACTAAAAAAAGAGCTCAAAGGATTTTAATTTTTTTGTTAGAATTTTTGCTGGACTTTTGCACAGGTGAAGAC…
>AB048574.1 JC virus DNA, complete genome, isolate:N2	GCCTCGGCCTCCTGTATATATAAAAAAAAGGGAAGGTAGGGAGGAGCTGGCTAAAACTGGATGGCTGCCAGCCAAGCATGAGCTCATACCTAGGGAGCCAACCAGCTGACAGCCAGAGGGAGCCCTGGCTGCATGCCACTGGCAGTTATAGTGAAACCCCTCCCATAGTCCTTAATCACAAGTAAACAAAGCACAAGGGGAAGTGGAAAGCAGCCAAGGGAACATGTTTTGCGAGCCAGAGCTGTTTTGGCTTGTCACCAGCTGGCCATGGTTCTTCGCCAGCTGTCACGTAAGGCTTCTGTGAAAGTTAGTAAAACCTGGAGTGGAACTAAAAAAAGAGCTCAAAGGATTTTAATTTTTTTGTTAGAATTTTTGCTGGACTTTTGCACAGGTGAAGAC…
>AB048575.1 JC virus DNA, complete genome, isolate:SW-3	GCCTCGGCCTCCTGTATATATAAAAAAAAGGGAAGGTAGGGAGGAGCTGGCTAAAACTGGATGGCTGCCAGCCAAGCATGAGCTCATACCTAGGGAGCCAACCAGCTGACAGCCAGAGGGAGCCCTGGCTGCATGCCACTGGCAGTTATAGTGAAACCCCTCCCATAGTCCTTAATCATAGTCCTTAATCACAAGTAAACAAAGCACAAGGGGAAGTGGAAAGCAGCCAAGGGAACATGTTCTGCGAGCCAGAGCTGTTTTGGCTTGTCACCAGCTGGCCATGGTTCTTCGCCAGCTGTCACGTAAGGCTTCTGTGAAAGTTAGTAAAACCTGGAGTGGAACTAAAAAAAGAGCTCAAAGGATTTTAATTTTTTTGTTAGAATTTTTGCTGGACTTTTG…
>AB048576.1 JC virus DNA, complete genome, isolate:UK-2	GCCTCGGCCTCCTGTATATATAAAAAAAAGGGAAGGTAGGGAGGAGCTGGCTAAAACTGGATGGCTGCCAGCCAAGCATGAGCTCATACCTAGGGAGCCAACCAGCTGACAGCCAGAGGGAGCCCTGGCTGCATGCCACTGGCAGTTATAGTGAAACCCCTCCCATAGTCCTTAATCACAAGTAAACAAAGCACAAGGGGAAGTGGAAAGCAGCCAAGGGAACATGTTTTGCGAGCCAGAGCTGTTTTGGCTTGTCACCAGCTGGCCATGGTTCTTCGCCAGCTGTCACGTAAGGCTTCTGTGAAAGTTAGTAAAACCTGGAGTGGAACTAAAAAAAGAGCTCAAAGGATTTTAATTTTTTTGTTAGAATTTTTGCTGGACTTTTGCACAGGTGAAGAC…
>AB048577.1 JC virus DNA, complete genome, isolate:AT-8	GCCTCGGCCTCCTGTATATATAAAAAAAAGGGAAGGTAGGGAGGAGCTGGCTAAAACTGGATGGCTGCCAGCCAAGCATGAGCTCATACCTAGGGAGCCAACCAGCTGACAGCCAGAGGGAGCCCTGGCTGCATGCCACTGGCAGTTATAGTGAAACCACTCCCATAGTCCTTAATCACAAGTAAACAAAGCACAAGGGGAAGTGGAAAGCAGCCAAGGGAACATGTTTTGCGAGCCAGAGCTGTTTTGGCTTGTCACCAGCTGGCCATGGTTCTTCGCCAGCTGTCACGTAAGGCTTCTGTGAAAGTTAGTAAAACCTGGAGTGGAACTAAAAAAAGAGCTCAAAGGATTTTAATTTTTTTGTTAGAATTTTTGCTGGATTTTTGCACAGGTGAAGAC…
>AB048578.1 JC virus DNA, complete genome, isolate:HR-7	GCCTCGGCCTCCTGTATATATAAAAAAAAGGGAAGGTAGGGAGGAGCTGGCTAAAACTGGCTGGCTGCCAGCCAAGCATGAGCTCATACCTAGGGAGCCAACCAGCAGACAGCCAGAGGGAGCCCTGGCTGCATGCCACTGGCAGTTATAGTGAAACCACTCCCATAGTCCTTAATCACAAGTAAACAAAGCACAAGGGGAAGTGGAAAGCAGCCAAGGGAACATGTTTTGCGAGCCAGAGCTGTTTTGGCTTGTCACCAGCTGGCCATGGTTCTTCGCCAGCTGTCACGTAAGGCTTCTGTGAAAGTTAGTAAAACCTGGAGTGGAACTAAAAAAAGAGCTCAAAGGATTTTAATTTTTTTGTTAGAATTTTTGCTGGATTTTTGCACAGGTGAAGAC…
>AB048579.1 JC virus DNA, complete genome, isolate:CW-2	GCCTCGGCCTCCTGTATATATAAAAAAAAGGGAAGGTAGGGAGGAGCTGGCTAAAACTGGATGGCTGCCAGCCAAGCATGAGCTCATACCTAGGGAGCCAACCAGCTGACAGCCAGAGGGAGCCCTGGCTGCATGCCACTGGCAGTTATAGTGAAACCCCTCCCATAGTCCTTAATCACAAGTAAACAAAGCACAAGGGGAAGTGGAAAGCAGCCAGCATGTTTTGCGAGCCAGAGCTGTTTTGGCTTGTCACCAGCTGGCCATGGTTCTTCGCCAGCTGTCACGTAAGGCTTCTGTGAAAGTTAGTAAAACCTGGAGTGGAACTAAAAAAAGAGCTCAAAGGATTTTAATTTTTTTGTTAGAATTTTTGCTGGACTTTTGCACAGGTGAAGACAGAGT…
>AB048580.1 JC virus DNA, complete genome, isolate:ID-1	GCCTCGGCCTCCTGTATATATAAAAAAAAGGGAAGGTAGGGAGGAGCTGGCTAAAACTGGATGGCTGCCAGCCAAGCATGAGCTCATACCTAGGGAGCCAACCAGCTGACAGCCAGAGGGAGCCCTGGCTGCATGCCACTGGCAGTTATAGTGAAACCCCTCCCATAGTCCTTAATCACAAGTAAACAAAGCACAAGGGGAAGTGGAAAGCAGCCAGCATGTTTTGCGAGCCAGAGCTGTTTTGGCTTGTCACCAGCTGGCCATGGTTCTTCGCCAGCTGTCACGTAAGGCTTCTGTGAAAGTTAGTAAAACCTGGAGTGGAACTAAAAAAAGAGCTCAAAGGATTTTAATTTTTTTGTTAGAATTTTTGCTGGACTTTTGCACAGGTGAAGACAGTGT…
>AB048581.1 JC virus DNA, complete genome, isolate:ML-6	GCCTCGGCCTCCTGTATATATAAAAAAAAGGGAAGGTAGGGAGGAGCTGGCTAAAACTGGATGGCTGCCAGCCAAGCATGAGCTCATACCTAGGGAGCCAACCAGCTGACAGCCAGAGGGAGCCCTGGCTGCATGCCACTGGCAGTTATAGTGAAACCCCTCCCATAGTCCTTAATCACAAGTAAACAAAGCACAAGGGGAAGTGGAAAGCAGCCAGCATGTTTTGCGAGCCAGAGCTGTTTTGGCTTGTCACCAGCTGGCCATGGTTCTTCGCCAGCTGTCACGTAAGGCTTCTGTGAAAGTTAGTAAAACCTGGAGTGGAACTAAAAAAAGAGCTCAAAGGATTTTAATTTTTTTGTTAGAATTTTTGCTGGACTTTTGCACAGGTGAAGACAGAGT…
>AB048582.1 JC virus DNA, complete genome, isolate:MO-11	GCCTCGGCCTCCTGTATATATAAAAAAAAGGGAAGGTAGGGAGGAGCTGGCTAAAACTGGATGGCTGCCAGCCAAGCATGAGCTCATACCTAGGGAGCCAACCAGCTGACAGCCAGAGGGAGCCCTGGCTGCATGCCACTGGCAGTTATAGTGAAACCCCTCCCATAGTCCTTAATCACAAGTAAACAAAGCACAAGGGGAAGTGGAAAGCAGCCAGGGGAACATGTTTTGCGAGCCAGAGCTGTTTTGGCTTGTCACCAGCTGGCCATGGTTCTTCGCCAGCTGTCACGTAAGGCTTCTGTGAAAGTTAGTAAAACCTGGAGTGGAACTAAAAAAAGAGCTCAAAGGATTTTAATTTTTTTGTTAGAATTTTTGCTGGACTTTTGCACAGGTGAAGAC…
>AF442959.1 Murine polyomavirus strain BG, complete genome	GGGGGCCCCTGGCCTCCGCTTACTCTGGAGAAAAAGAAGAGAGGCATTGTAGAGGCTTCCAGAGGCAACTTGTCAAAACAGGACTGGCGCCTTGGAGGCGCTGTGGGGCCACCCAAATTGATATAATTAAGCCCCAACCGCCTCTTCCCGCCTCATTTCAGCCTCACCACCATCATGGATAGAGTTCTGAGCAGAGCTGACAAAGAAAGGCTGCTAGAACTTCTAAAACTTCCCAGACAACTATGGGGGGATTTTGGAAGAATGCAGCAGGCATATAAGCAGCAGTCACTGCTACTGCACCCAGACAAAGGTGGAAGCCATGCCTTAATGCAGGAATTGAACAGTCTCTGGGGAACATTTAAAACTGAAGTATACAATCTGAGAATGAATCTAGGAGGA…
>AF281603.1 JC virus strain 231D agnoprotein, VP2, VP3, VP1, large T antigen, and small t antigen genes, complete cds	ATGGTTCTTCGCCAGCTGTCACGTAAGGCTTCTATGAAAGTTAGTAAAACCTGGAGTGGAACAAAAAAAAGAGCTCAAAGGATTTTAATTTTTTTGTTAGAATTTTTGCTGGATTTTTGCACAGGTGAAGACAGTGTAGACGGGAAAAAAAGACAGAAACACAGTGGTTTGACTGAGCAGAAATACAGTGCTTTGCCTGAACCAAAAGCTACATAGGTAAGTAATGTTTTTTTTTGTGTTTTCAGGTTCATGGGTGCCGCAGTTGCACTTTTGGGGGACCTAGTTGCCACTGTTTCTGAGGCTGCTGCTGCCACAGGATTTTCAGTAGCTGAAATTGCTGCTGGAGAGGCTGCTGCTACTATAGAAGTTGAAATTGCATCCCTTGCTACTGTAGAGGGG…
>AF281604.1 JC virus strain 232D agnoprotein, VP2, VP3, VP1, large T antigen, and small t antigen genes, complete cds	ATGGTTCTTCGCCAGCTGTCACGTAAGGCTTCTGTGAAAGTTAGTAAAACCTGGAGTGGAACAAAAAAAAGAGCTCAAAGGATTTTAATTTTTTTGTTAGAATTTTTGCTGGATTTTTGCACAGGTGAAGACAGTGTAGACGGGAAAAAAAGACAGAAACACAGTGGTTTGACTGAGCAGAAATACAGTGCTTTGCCTGAACCAAAAGCTACATAGGTAAGTAATGTTTTTTTTTGTGTTTTCAGGTTCATGGGTGCCGCAGTTGCACTTTTGGGGGACCTAGTTGCTACTGTTTCTGAGGCTGCTGCTGCCACAGGATTTTCAGTAGCTGAAATTGCTGCTGGAGAGGCTGCTGCTACTATAGAAGTTGAAATTGCATCCCTTGCTACTGTAGAGGGG…
>AF281607.1 JC virus strain 235A agnoprotein, VP2, VP3, VP1, large T antigen, and small t antigen genes, complete cds	ATGGTTCTTCGCCAGCTGTCACGTAAGGCTTCTGTGAAAGTTAGTAAAACCTGGAGTGGAACTAAAAAAAGAGCTCAAAGGATTTTAATTTTTTTGTTAGAATTTTTGCTGGATTTTTGCACAGGTGAAGACAGTGTAGACGGGAAAAAAAGACAGAAACACAGTGGTTTGACTCAGCAGACATACAGTGCTTTGCCTGAACCAAAAGCTACATAGGTAAGTAATGTTTTTTTTTGTGTTTTCAGGTTCATGGGTGCCGCACTTGCACTTTTGGGGGACCTAGTTGCTACTGTTTCTGAGGCTGCTGCTGCCACAGGATTTTCAGTAGCTGAAATTGCTGCTGGAGAGGCTGCTGCTACTATAGAAGTTGAAATTGCATCCCTTGCTACTGTAGAGGGG…
>AF281608.1 JC virus strain 236A agnoprotein, VP2, VP3, VP1, large T antigen, and small t antigen genes, complete cds	ATGGTTCTTCGCCAGCTGTCACGTAAGGCTTCTGTGAAAGTTAGTAAAACCTGGAGTGGAACTAAAAAAAGAGCTCAAAGGATTTTAATTTTTTTGTTAGAATTTTTGCTGGATTTTTGCACAGGTGAAGACAGTGTAGACGGGAAAAAAAGACAGAAACACAGTGGTTTGACTCAGCAGACATACAGTGCTTTGCCTGAACCAAAAGCTACATAGGTAAGTAATGTTTTTTTTTGTGTTTTCAGGTTCATGGGTGCCGCACTTGCACTTTTGGGGGACCTAGTTGCTACTGTTTCTGAGGCTGCTGCTGCCACAGGATTTTCAGTAGCTGAAATTGCTGCTGGAGAGGCTGCTGCTACTATAGAAGTTGAAATTGCATCCCTTGCTACTGTAGAGGGG…
>AF281614.1 JC virus strain 603 agnoprotein, VP2, VP3, VP1, large T antigen, and small t antigen genes, complete cds	ATGGTTCTTCGCCAGCTGTCACGTAAGGCTTCTGTGAAAGTTAGTAAAACCTGGAGTGGAACTAAAAAAAGAGCTCAAAGGATTTTAATTTTTTTGTTAGAATTTTTGCTGGACTTTTGCACAGGTGAAGACAGTGTAGACGGGAAAAAAAGACAGAAACACAGAGGTTTGACTGAGCAGACATACAGTGCTTTGCCTGAACCAAAAGCTACATAGGTAAGTAATGTTTTTTTTTGTGTTTTCAGGTTCATGGGTGCCGCACTTGCACTTTTGGGGGACCTAGTTGCTACTGTTTCTGAGGCTGCTGCTGCCACAGGATTTTCAGTAGCTGAAATTGCTGCTGGAGAGGCTGCTGCTACTATAGAAGTTGAAATTGCATCCCTTGCTACTGTAGAGGGG…
>AF281615.1 JC polyomavirus strain 704C agnoprotein, VP2, VP3, VP1, large T antigen, and small t antigen genes, complete cds	ATGGTTCTTCGCCAGCTGTCACGTAAGGCTTCTGTAAAAGTTAGTAAAACCTGGAGTGGAACTAAAAAAAGAGCTCAAAGGATTTTAATTTTTTTGTTAGAATTTTTGCTGGACTTTTGCACAGGTGAAGACAGTGTAGACGGGAAAAAAAGACAGAAACACAGTGGTTTGACTGAGCAGAAATACAGTGCTTTGCCTGAACCAAAAGCTACATAGGTAAGTAATGTTTTTTTTTGTGTTTTCAGGTTCATGGGTGCCGCACTTGCACTTTTGGGGGACCTAGTTGCTACTGTTTCTGAGGCTGCTGCTGCCACAGGATTTTCAGTAGCTGAAATTGCTGCTGGAGAGGCTGCTGCTACTATAGAAGTTGAAATTGCATCCCTTGCTACTGTAGAGGGG…
>AF281616.1 JC polyomavirus strain 705C agnoprotein, VP2, VP3, VP1, large T antigen, and small t antigen genes, complete cds	ATGGTTCTTCGCCAGCTGTCACGTAAGGCTTCTGTAAAAGTTAGTAAAACCTGGAGTGGAACTAAAAAAAGAGCTCAAAGGATTTTAATTTTTTTGTTAGAATTTTTGCTGGACTTTTGCACAGGTGAAGACAGTGTAGACGGGAAAAAAAGACAGAAACCCAGTGGTTTGACTGAGCAGAAATACAGTGCTTTGCCTGAACCAAAAGCTACATAGGTAAGTAATGTTTTTTTTTGTGTTTTCAGGTTCATGGGTGCCGCACTTGCACTTTTGGGGGACCTAGTTGCTACTGTTTCTGAGGCTGCTGCTGCCACAGGATTTTCAGTAGCTGAAATTGCTGCTGGAGAGGCTGCTGCTACTATAGAAGTTGAAATTGCATCCCTTGCTACTGTAGAGGGG…
>AF281617.1 JC polyomavirus strain 706C agnoprotein, VP2, VP3, VP1, large T antigen, and small t antigen genes, complete cds	ATGGTTCTTCGCCAGCTGTCACGTAAGGCTTCTGTAAAAGTTAGTAAAACCTGGAGTGGAACTAAAAAAAGAGCTCAAAGGATTTTAATTTTTTTGTTAGAATTTTTGCTGGACTTTTGCACAGGTGAAGGCAGTGTAGACGGGAAAAAAAGACAGAAACACAGTGGTTTGACTGAGCAGAAATACAGTGCTTTGCCTGAACCAAAAGCTACATAGGTAAGTAATGTTTTTTTTTGTGTTTTCAGGTTCATGGGTGCCGCACTTGCACTTTTGGGGGACCTAGTTGCTACTGTTTCTGAGGCTGCTGCTGCCACAGGATTTTCAGTAGCTGAAATTGCTGCTGGAGAGGCTGCTGCTACTATAGAAGTTGAAATTGCATCCCTTGCTACTGTAGAGGGG…
>AF281618.1 JC virus strain 237A agnoprotein, VP2, VP3, VP1, large T antigen, and small t antigen genes, complete cds	ATGGTTCTTCGCCAGCTGTCACGTAAGGCTTCTGTGAAAGTTAGTAAAACCTGGAGTGGAACTAAAAAAAGAGCTCAAAGGATTTTAATTTTTTTGTTAGAATTTTTGCTGGATTTTTGCACAGGTGAAGACAGTGTAGACGGGAAAAAAAGACAGAAACACAGTGGTTTGACTCAGCAGACATACAGTGCTTTGCCTGAACCAAAAGCTACATAGGTAAGTAATGTTTTTTTTTGTGTTTTCAGGTTCATGGGTGCCGCACTTGCACTTTTGGGGGACCTAGTTGCTACTGTTTCTGAGGCTGCTGCTGCCACAGGATTTTCAGTAGCTGAAATTGCTGCTGGAGAGGCTGCTGCTACTATAGAAGTTGAAATTGCATCCCTTGCTACTGTAGAGGGG…
>AF281619.1 JC virus strain 238A agnoprotein, VP2, VP3, VP1, large T antigen, and small t antigen genes, complete cds	ATGGTTCTTCGCCAGCTGTCACGTAAGGCTTCTGTGAAAGTTAGTAAAACCTGGAGTGGAACTAAAAAAAGAGCTCAAAGGATTTTAATTTTTTTGTTAGAATTTTTGCTGGATTTTTGCACAGGTGAAGACAGTGTAGACGGGAAAAAAAGACAGAAAAACAGTGGTTTGACTCAGCAGACATACAGTGCTTTGCCTGAACCAAAAGCTACATAGGTAAGTAATGTTTTTTTTTGTGTTTTCAGGTTCATGGGTGCCGCACTTGCACTTTTGGGGGACCTAGTTGCTACTGTTTCTGAGGCTGCTGCTGCCACAGGATTTTCAGTAGCTGAAATTGCTGCTGGAGAGGCTGCTGCTACTATAGAAGTTGAAATTGCATCCCTTGCTACTGTAGAGGGG…
>AF281620.1 JC virus strain 239A agnoprotein, VP2, VP3, VP1, large T antigen, and small t antigen genes, complete cds	ATGGTTCTTCGCCAGCTGTCACGTAAGGCTTCTGTAAAAGTTAGTAAAACCTGGAGTGGAACTAAAAAAAGAGCTCAAAGGATTTTAATTTTTTTGTTAGAATTTTTGCTGGATTTTTGCACAGGTGAAGACAGTGTAGACGGGAAAAAAAGACAGAAACACAGTGGTTTGACTCAGCAGACATACAGTGCTTTGCCTGAACCAAAAGCTACATAGGTAAGTAATGTTTTTTTTTGTGTTTTCAGGTTCATGGGTGCCGCACTTGCACTTTTGGGGGACCTAGTTGCTACTGTTTCTGAGGCTGCTGCTGCCACAGGATTTTCAGTAGCTGAAATTGCTGCTGGAGAGGCTGCTGCTACTATAGAAGTTGAAATTGCATCCCTTGCTACTGTAGAGGGG…
>AF281621.1 JC virus strain 240A agnoprotein, VP2, VP3, VP1, large T antigen, and small t antigen genes, complete cds	ATGGTTCTTCGCCAGCTGTCACGTAAGGCTTCTGTGAAAGTTAGTAAAACCTGGAGTGGAACTAAAAAAAGAGCTCAAAGGATTTTAATTTTTTTGTTAGAATTTTTGCTGGATTTTTGCACAGGTGAAGACAGTGTAGACGGGAAAAAAAGACAGAAACACAGTGGTTTGACTCAGCAGACATACAGTGCTTTGCCTGAACCAAAAGCTACATAGGTAAGTAATGTTTTTTTTTGTGTTTTCAGGTTCATGGGTGCCGCACTTGCACTTTTGGGGGACCTAGTTGCTACTGTTTCTGAGGCTGCTGCTGCCACAGGATTTTCAGTAGCTGAAATTGCTGCTGGAGAGGCTGCTGCTACTATAGAAGTTGAAATTGCATCCCTTGCTACTGTAGAGGGG…
>AB074575.1 JC virus DNA, complete genome, isolate:AM-18	GCCTCGGCCTCCTGTATATATAAAAAAAAGGGAAGGTAGGGAGGAGCTGGCTAAAACTGGATGGCTGCCAGCCAAGCATGAGCTCATACCTAGGGAGCCAACCAGCTGACAGCCAGAGGGAGCCCTGGCTGCATGCCACTGGCAGTTATAGTGAAACCCCTCCCATAGTCCTTAATCACAAGTAAACAAAGCACAAGGGGAAGTGGAAAGCAGCCAAGGGAACATGTTTTGCGAGCCAGAGCTGTTTTGGCTTGTCACCAGCTGGCCATGGTTCTTCGCCAGCTGTCACGTAAGGCTTCTGTGAAAGTTAGTAAAACCTGGAGTGGAACTAAAAAAAGAGCTCAAAGGATTTTAATTTTTTTGTTAGAATTTTTGCTGGACTTTTGCACAGGTGAAGAC…
>AB074576.1 JC virus DNA, complete genome, isolate:AM-5	GCCTCGGCCTCCTGTATATATAAAAAAAAGGGAAGGTAGGGAGGAGCTGGCTAAAACTGGATGGCTGCCAGCCAAGCATGAGCTCATACCTAGGGAGCCAACCAGCTGACAGCCAGAGGGAGCCCTGGCTGCATGCCACTGGCAGTTATAGTGAAACCCCTCCCATAGTCCTTAATCACAAGTAAACAAAGCACAAGGGGAAGTGGAAAGCAGCCGGAGAAGTGGAAAGCAGCCAAGGGAACATGTTTTGCGAGCCAGAGCTGTTTTGGCTTGTCACCAGCTGGCCATGGTTCTTCGCCAGCTGTCACGTAAGGCTTCTGTGAAAGTTAGTAAAACCTGGAGTGGAACTAAAAAAAGAGCTCAAAGGATTTTAATTTTTTTGTTAGAATTTTTGCTGGA…
>AB074577.1 JC virus DNA, complete genome, isolate:AM-7	GCCTCGGCCTCCTGTATATATAAAAAAAAGGGAAGGTAGGGAGGAGCTGGCTAAAACTGGATGGCTGCCAGCCAAGCATGAGCTCATACCTAGGGAGCCAACCAGCTGACAGCCAGAGGGAGCCCTGGCTGCATGCCACTGGCAGTTATAGTGAAACCCCTCCCATAGTCCTTAATCACAAGTAAACAAAGCACAAGGGGAAGTGGAAAGCAGCCAAGGGAACATGTTTTGCGAGCCAGAGCTGTTTTGGCTTGTCACCAGCTGGCCATGGTTCTTCGCCAGCTGTCACGTAAGGCTTCTGTGAAAGTTAGTAAAACCTGGAGTGGAACTAAAAAAAGAGCTCAAAGGATTTTAATTTTTTTGTTAGAATTTTTGCTGGACTTTTGCACAGGTGAAGAC…
>AB074578.1 JC virus DNA, complete genome, isolate:ES-1	GCCTCGGCCTCCTGTATATATAAAAAAAAGGGAAGGTAGGGAGGAGCTGGCTAAAACTGGATGGCTGCCAGCCAAGCATGAGATCATACCTAGGGAGCCAACCAGCTGACAGCCAGAGGGAGCCCTGGCTGCATGCCACTGGCAGTTATAGTGAAACCCCTCCCATAGTTCTTAATCACAAGTAAACAAAGCACAAGGGGAAGTGGAAAGCAGCCAAGGGAACATGTTTTGCGAGCCAGAGCTGTTTTGGCTTGTCACCAGCTGGCCATGGTTCTTCGCCAGCTGTCACGTAAAGCTTCTGTGAAAGTTAGTAAAACCTGGAGTGGAACTAAAAAAAGAGCTCAAAGGATTTTAATTTTTTTGTTAGAATTTTTGCTGGACTTTTGCACAGGTGAAGAC…
>AB074579.1 JC virus DNA, complete genome, isolate:ES-3	GCCTCGGCCTCCTGTATATATAAAAAAAAGGGAAGGTAGGGAGGAGCTGGCTAAAACTGGATGGCTGCCAGCCAAGCATGAGCTCATACCTAGGGAGCCAACCAGCTGACAGCCAGAGGGAGCCCTGGCTGCATGCCACTGGCAGTTATAGTGAAACCCCTCCCATAGTCCTTAATCACAAGTAAACAAAGCACAAGGGGAAGTGGAAAGCAGCCAAGGGAACATGTTTTGCGAGCCAGAGCTGTTTTGGCTTGTCACCAGCTGGCCATGGTTCTTCGCCAGCTGTCACGTAAAGCTTCTGTGAAAGTTAGTAAAACCTGGAGTGGAACTAAAAAAAGAGCTCAAAGGATTTTAATTTTTTTGTTAGAATTTTTGCTGGGCTTTTGCACAGGTGAAGAC…
>AB074580.1 JC virus DNA, complete genome, isolate:G4	GCCTCGGCCTCCTGTATATATAAAAAAAAGGGAAGGTAGGGAGGAGCTGGCTAAAACTGGATGGCTGCCAGCCAAGCATGAGCTCATACCTAGGGAGCCAACCAGCTGACAGCCAGAGGGAGCCCTGGCTGCATGCCACTGGCAGTTATAGTGAAACCCCTCCCATAGTCCTTAATCACAAGTAAACAAAGCACAAGGGGAAGTGGAAAGCAGCCAAGGGAACATGTTTTGCGAGCCAGAGCTGTTTTGGCTTGTCACCAGCTGGCCATGGTTCTTCGCCAGCTGTCACGTAAGGCTTCTGTGAAAGTTAGTAAAACCTGGAGTGGAACTAAAAAAAGAGCTCAAAGGATTTTAATTTTTTTGTTAGAATTTTTGCTGGACTTTTGCACAGGGAAAAAA…
>AB074581.1 JC virus DNA, complete genome, isolate:G5	GCCTCGGCCTCCTGTATATATAAAAAAAAGGGAAGGTAGGGAGGAGCTGGCTAAAACTGGATGGCTGCCAGCCAAGCATGAGCTCATACCTAGGGAGCCAACCAGCTGACAGCCAGAGGGAGCCCTGGCTGCATGCCACTGGCAGTTATAGTGAAACCCCTCCCATAGTCCTTAATCACAAGTAAACAAAGCACAAGGGGAAGTGGAAAGCAGCCAAGGGAACATGTTTTGCGAGCCAGAGCTGTTTTGGCTTGTCACCAGCTGGCCATGGTTCTTCGCCAGCTGTCACGTAAGGCTTCTGTGAAAGTTAGTAAAACCTGGAGTGGAACTAAAAAAAGAGCTCAAAGGATTTTAATTTTTTTGTTAGAATTTTTGCTGGACTTTTGCATAGGTGAAGAC…
>AB074582.1 JC virus DNA, complete genome, isolate:IT-2	GCCTCGGCCTCCTGTATATATAAAAAAAAGGGAAGGTAGGGAGGAGCTGGCTAAAACTGGATGGCTGCCAGCCAAGCATGAGCTCATACCTAGGGAGCCAACCAGCTGACAGCCAGAGGGAGCCCTGGCTGCATGCCACTGGCAGTTATAGTGAAACCCCTCCCATAGTCCTTAATCACAAGTAAACAAAGCACAAGGGGAAGTGGAAAGCAGCCAAGGGAACATGTTTTGCGAGCCAGAGCTGTTTTGGCTTGTCACCAGCTGGCCATGGTTCTTCGCCAGCTGTCACGTAAGGCTTCTGTGAAAGTTAGTAAAACCTGGAGTGGAACTAAAAAAAGAGCTCAAAGGATTTTAATTTTTTTGTTAGAATTTTTGCTGGACTTTTGCACAGGTGAAGAC…
>AB074583.1 JC virus DNA, complete genome, isolate:IT-3	GCCTCGGCCTCCTGTATATATAAAAAAAAGGGAAGGTAGGGAGGAGCTGGCAAACTGGATGGCTGCCAGCCAAGCATGAGCTCATACCTAGGGAGCCAACCAGCTGACAGCCAGAGGGAGCCCTGGCTGCATGCCACTGGCAGTTATAGTGAAACCCCTCCCATAGTCCTTAATCACAAGTAAACAAAGCACAAGGGGAAGTGGAAAGCAGCCAAGGGAACATGTTTTGCGAGCCAGAGCTGTTTTGGCTTGTCACCAGCTGGCCATGGTTCTTCGCCAGCTGTCACGTAAGGCTTCTGTGAAAGTTAGTAAAACCTGGAGTGGAACTAAAAAAAGAGCTCAAAGGATTTTAATTTTTTTGTTAGAATTTTTGCTGGACTTTTGCACAGGTGAAGACAG…
>AB074584.1 JC virus DNA, complete genome, isolate:IT-8	GCCTCGGCCTCCTGTATATATAAAAAAAAGGGAAGGCTGGATGGCTGCCAGCCAAGCATGAGCTCATACCTAGGGAGCCAACCAGCTGACAGCCAGAGGGAGCCCTGGCTGCATGCCACTGGCAGTTATAGTGAAACCCCTCCCATAGTCCTTAATCACAAGTAAACAAAGCACAAGGGGAAGTGGAAAGCAGCCAAGGGAACATGTTTTGCGAGCCAGAGCTGTTTTGGCTTGTCACCAGCTGGCCATGGTTCTTCGCCAGCTGTCACGTAAGGCTTCTGTGAAAGTTAGTAAAACCTGGAGTGGAACTAAAAAAAGAGCTCAAAGGATTTTAATTTTTTTGTTAGAATTTTTGCTGGACTTTTGCACAGGTGAAGACAGTGTAGACGGGAAAAAAAG…
>AB074585.1 JC virus DNA, complete genome, isolate:KO-2	GCCTCGGCCTCCTGTATATATAAAAAAAAGGGAAGGTAGGGAGGAGCTGGCTAAAACTGGATGGCTGCCAGCCAAGCATGAGCTCATACCTAGGGAGCCAACCAGCTGACAGCCAGAGGGAGCCCTGGCTGCATGCCACTGGCAGTTATAGTGAAACCCCTCCCATAGTCCTTAATCACAAGTAAACAAAGCACAAGGGGAAGTGGAAAGCAGCCAAGGGAACATGTTTTGCGAGCCAGAGCTGTTTTGGCTTGTCACCAGCTGGCCATGGTTCTTCGCCAGCTGTCACGTAAAGCTTCTGTGAAAGTTAGTAAAACCTGGAGTGGAACTAAAAAAAGAGCTCAAAGGATTTTAATTTTTTTGTTAGAATTTTTGCTGGACTTTGTAGACGGGAAAAAA…
>AB074586.1 JC virus DNA, complete genome, isolate:KO-3	GCCTCGGCCTCCTGTATATATAAAAAAAAGGGAAGGTAGGGAGGAGCTGGCTAAAACTGGATGGCTGCCAGCCAAGCATGAGCTCATACCTAGGGAGCCAACCAGCTGACAGCCAGAGGGAGCCCTGGCTGCATGCCACTGGCAGTTATAGTGAAACCCCTCCCATAGTCCTTAATCACAAGTAAACAAAGCACAAGGGGAAGTGGAAAGCAGCCAAGGGAACATGTTTTGCGAGCCAGAGCTGTTTTGGCTTGTCACCAGCTGGCCATGGTTCTTCGCCAGCTGTCACGTAAAGCTTCTGTGAAAGTTAGTAAAACCTGGAGTGGAACTAAAAAAAGAGCTCAAAGGATTTTAATTTTTTTGTTAGAATTTTTGCTGGACTTTTGCACAGGTGAAGAC…
>AB074587.1 JC virus DNA, complete genome, isolate:KO-5	GCCTCGGCCTCCTGTATATATAAAAAAAAGGGAAGGTAGGGAGGAGCTGGCTAAAACTGGATGGCTGCCAGCCAAGCATGAGCTCATACCTAGGGAGCCAACCAGCTGACAGCCAGAGGGAGCCCTGGCTGCATGCCACTGGCAGTTATAGTGAAACCCCTCCCATAGTCCTTAATCACAAGTAAACAAAGCACAAGGGGAAGTGGAAAGCAGCCAAGGGAACATGTTTTGCGAGCCAGAGCTGTTTTGGCTTGTCACCAGCTGGCCATGGTTCTTCGCCAGCTGTCACGTAAAGCTTCTGTGAAAGTTAGTAAAACCTGGAGTGGAACTAAAAAAAGAGCTCAAAGGATTTTAATTTTTTTGTTAGAATTTTTGCTGGACTTTTGCACAGGTGAAGAC…
>AB074588.1 JC virus DNA, complete genome, isolate:N5	GCCTCGGCCTCCTGTATATATAAAAAAAAGGGAAGGTAGGGAGGAGCTGGCTAAAACTGGATGGCTGCCAGCCAAGCATGAGCTCATACCTAGGGAGCCAACCAGCTGACAGCCAGAGGGAGCCCTGGCTGCATGCCACTGGCAGTTATAGTGAAACCCCTCCCATAGTCCTTAATCATAGTCCTTAATCACAAGTAAACAAAGCACAAGGGGAAGTGGAAAGCAGCCAAGGGAACATGTTTTGCGAGCCAGAGCTGTTTTGGCTTGTCACCAGCTGGCCATGGTTCTTCGCCAGCTGTCACGTAAGGCTTCTGTGAAAGTTAGTAAAACCTGGAGTGGAACTAAAAAAAGAGCTCAAAGGATTTTAATTTTTTTGTTAGAATTTTTGCTGGACTTTTG…
>AB074589.1 JC virus DNA, complete genome, isolate:SI-1	GCCTCGGCCTCCTGTATATATAAAAAAAAGGGAAGGTAGGGAGGAGCTGGCTAAAACTGGATGGCTGCCAGCCAAGCATGAGCTCATACCTAGGGAGCCAACCAGCTGACAGCCAGAGGGAGCCCTGGCTGCATGCCACTGGCAGTTATAGTGAAACCCCTCCCATAGTCCTTAATCACAAGTAAACAAAGCACAAGGGGAAGTGGAAAGCAGCCAAGGGAACATGTTTTGCGAGCCAGAGCTGTTTTGGCTTGTCACCAGCTGGCCATGGTTCTTCGCCAGCTGTCACGTAAGGCTTCTGTGAAAGTTAGTAAAACCTGGAGTGGAACTAAAAAAAGAGCTCAAAGGATTTTAATTTTTTTGTTAGAATTTTTGCTGGACTTTTGCACAGGTGAAGAC…
>AB074590.1 JC virus DNA, complete genome, isolate:SI-7	GCCTCGGCCTCCTGTATATATAAAAAAAAGGGAAGGTAGGGAGGAGCTGGCTAAAACTGGATGGCTGCCAGCCAAGCATGAGCTCATACCTAGGGAGCCAACCAGCTGACAGCCAGAGGGAGCCCTGGCATGCGTGAAACCCCTCCCATAGTCCTTAATCACAAGTAAACAAAGCACAAGGGGAAGTGGAAAGCAGCCAAGGGAACATGTTTTGCGAGCCAGAGCTGTTTTGGCTTGTCACCAGCTGGCCATGGTTCTTCGCCAGCTGTTACGTAAGGCTTCTGTGAAAGTTAGTAAAACCTGGAGTGGAACTAAAAAAAGAGCTCAAAGGATTTTAATTTTTTTGTTAGAATTTTTGCTGGACTTTTGCACAGGTGAAGACAGTGTAGACGGGAAAAA…
>AB074591.1 JC virus DNA, complete genome, isolate:SP-7	GCCTCGGCCTCCTGTATATATAAAAAAAAGGGAAGGTAGGGAGGAGCTGGCTAAAACTGGATGGCTGCCAGCCAAGCATGAGCTCATACCTAGGGAGCCAACCAGCTGACAGCCAGAGGGAGCCCTGGCTGCATGCCACTGGCAGTTATAGTGAAACCCCTCCCATAGTCCTTAATCACAAGTAAACAAAGCACAAGGGGAAGTGGAAAGCAGCCAAGGGAACATGTTTTGCGAGCCAGAGCTGTTTTGGCTTGTCACCAGCTGGCCATGGTTCTTCGCCAGCTGTCACGTAAGGCTTCTGTGAAAGTTAGTAAAACCTGGAGTGGAACTAAAAAAAGAGCTCAAAGGATTTTAATTTTTTTGTTAGAATTTTTGCTGGACTTTTGCACAGGTGAAGAC…
>AF396422.1 JC virus #250E; L2002 agnoprotein, VP2, VP3, VP1, large T antigen, and small t antigen genes, complete cds	ATGGTTCTTCGCCAGCTGTCACGTAAGGCTTCTGTGAAAGTTAGTAAAACCTGGAGTGGAACTAAAAAAAGAGCTCAAAGGATTTTAATTTTTTTGTTAGAATTTTTGCTGGATTTTTGCACAGGTGAAGACAGTGTAGACGGGAAAAAAAGACAGAAACACAGTGGTTTGACTGAGCAGACATACAGTGCTTTGCCTGAACCAAAAGCTACATAGGTAAGTAATGTTTTTTTTTGTGTTTTCAGGTTCATGGGTGCCGCACTTGCACTTTTGGGGGACCTAGTTGCTACTGTTTCTGAGGCTGCTGCTGCCACAGGATTTTCAGTAGCTGAAATTGCTGCTGGAGAGGCTGCTGCTACTATAGAAGTTGAAATTGCATCCCTTGCTACTGTAGAGGGG…
>AF396423.1 JC virus #251E; L2003 agnoprotein, VP2, VP3, VP1, large T antigen, and small t antigen genes, complete cds	ATGGTTCTTCGCCAGCTGTCACGTAAGGCTTCTGTGAAAGTTAGTAAAACCTGGAGTGGAACTAAAAAAAGAGCTCAAAGGATTTTAATTTTTTTGTTAGAATTTTTGCTGGATTTTTGCACAGGTGAAGACAGTGTAGACGGGAAAAAAAGACAGAAACACAGTGGTTTGACTGAGCAGACATACAGTGCTTTGCCTGAACCAAAAGCTACATAGGTAAGTAATGTTTTTTTTTGTGTTTTCAGGTTCATGGGTGCCGCACTTGCACTTTTGGGGGACCTAGTTGCTACTGTTTCTGAGGCTGCTGCTGCCACAGGATTTTCAGTAGCTGAAATTGCTGCTGGAGAGGCTGCTGCTACTATAGAAGTTGAAATTGCATCCCTTGCTACTGTAGAGGGG…
>AF396424.1 JC virus #252E; K1 agnoprotein, VP2, VP3, VP1, large T antigen, and small t antigen genes, complete cds	ATGGTTCTTCGCCAGCTGTCACGTAAGGCTTCTGTGAAAGTTAGTAAAACCTGGAGTGGAACTAAAAAAAGAGCTCAAAGGATTTTAATTTTTTTGTTAGAATTTTTGCTGGATTTTTGCACAGGTGAAGACAGTGTAGACGGGAAAAAAAGACAGAAACACAGTGGTTTGACTGAGCAGACATACAGTGCTTTGCCTGAACCAAAAGCTACATAGGTAAGTAATGTTTTTTTTTGTGTTTTCAGGTTCATGGGTGCCGCGCTTGCACTTTTGGGGGACCTAGTTGCTACTGTTTCTGAGGCTGCTGCTGCCACAGGATTTTCAGTAGCTGAAATTGCTGCTGGAGAGGCTGCTGCTACTATAGAAGTTGAAATTGCATCCCTTGCTACTGTAGAGGGG…
>AF396425.1 JC virus #253E; NC23 agnoprotein, VP2, VP3, VP1, large T antigen, and small t antigen genes, complete cds	ATGGTTCTTCGCCAGCTGTCACGTAAGGCTTCTGTGAAAGTTAGTAAAACCTGGAGTGGAACTAAAAAAAGAGCTCAAAGGATTTTAATTTTTTTGTTAGAATTTTTGCTGGATTTTTGCACAGGTGAAGACAGTGTAGACGGGAAAAAAAGACAGAAACACAGTGGTTTGACTGAGCAGACATACAGTGCTTTGCCTGAACCAAAAGCTACATAGGTAAGTAATGTTTTTTTTTGTGTTTTCAGGTTCATGGGTGCCGCACTTGCACTTTTGGGGGACCTAGTTGCTACTGTTTCTGAGGCTGCTGCTGCCACAGGATTTTCAGTAGCTGAAATTGCTGCTGGAGAGGCTGCTGCTACTATAAAAGTTGAAATTGCATCCCTTGCTACTGTAGAGGGG…
>AF396426.1 JC virus #254E; SI30 agnoprotein, VP2, VP3, VP1, large T antigen, and small t antigen genes, complete cds	ATGGTTCTTCGCCAGCTGTCACGTAAGGCTTCTGTGAAAGGTAGTAAAACCTGGAGTGGAACTAAAAAAAGAGCTCAAAGGATTTTAATTTTTTTGTTAGAATTTTTGCTGGATTTTTGCACAGGTGAAGACAGTGTAGACGGGAAAAAAAGACAAAAACACAGTGGTTTGACTGAGCAGACATACAGTGCTTTGCCTGAACCAAAAGCTACATAGGTAAGTAATGTTTTTTTTTGTGTTTTCAGGTTCATGGGTGCCGCACTTGCACTTTTGGGGGACCTAGTTGCTACTGTTTCTGAGGCTGCTGCTGCCACAGGATTTTCAGTAGCTGAAATTGCTGCTGGAGAGGCTGCTGCTACTATAGAAGTTGAAATTGCATCCCTTGCTACTGTAGAGGGG…
>AF396427.1 JC polyomavirus strain 732A agnoprotein, VP2, VP3, VP1, large T antigen, and small t antigen genes, complete cds	ATGGTTCTTCGCCAGCTGTCACGTAAGGCTTCTGTGAAAGTTAGTAAAACCTGGAGTGGAACTAAAAAAAGAGCTCAAAGGATTTTAATTTTTTTGTTAGAATTTTTGCTGGACTTTTGCACAGGTGAAGACAGTGTAGACGGGAAAAAAAGACAGAAACACAGTGGTTTGACTGAGCAGACATACAGTGCTTTGCCTGAACCAAAAGCTACATAGGTAAGTAATGTTTTTTTTTGTGTTTTCAGGTTCATGGGTGCCGCACTTGCACTTTTGGGGGACCTAGTTGCTACTGTTTCTGAGGCTGCTGCTGCCACAGGATTTTCAGTAGCTGAAATTGCTGCTGGAGAGGCTGCTGCTACTATAGAAGTTGAAATTGCATCCCTTGCTACTGTAGAGGGG…
>AF396428.1 JC virus #805B; CHU agnoprotein, VP2, VP3, VP1, large T antigen, and small t antigen genes, complete cds	ATGGTTCTTCGCCAGCTGTCACGTAAGGCTTCTGTGAAAGTTAGTAAAACCTGGAGTGGAACTAAAAAAAGAGCTCAAAGGATTTTAATTTTTTTGTTAGAATTTTTGCTGGATTTTTGCACAGGTGAAGACAGTGTAGACGGGAAAAAAAGACAGAAACACAGTGGTTTGACTGAGCAGACATACAGTGCTTTGCCTGAACCAAAAGCTACATAGGTAAGTAATGTTTTTTTTTGTGTTTTCAGGTTCATGGGTGCCGCACTTGCACTTTTGGGGGACCTAGTTGCTACTGTTTCTGAGGCTGCTGCTGCCACAGGATTTTCAGTAGCTGAAATTGCTGCTGGAGAGGCTGCTGCTACTATAGAAGTTGAAATTGCATCCCTTGCTACTGTAGAGGGG…
>AF396429.1 JC virus #807B; SI40 agnoprotein, VP2, VP3, VP1, large T antigen, and small t antigen genes, complete cds	ATGGTTCTTCGCCAGCTGTCACGTAAGGCTTCTGTGAAAGTTAGTAAAACCTGGAGTGGAACTAAAAAAAGAGCTCAAAGGATTTTAATTTTTTTGTTAGAATTTTTGCTGGATTTTTGCACAGGTGAAGACAGTGTAGACGGGAAAAAAAGACAGAAACACAGTGGTTTGACTGAGCAGACATACAGTGCTTTGCCTGAACCAAAAGCTACGTAGGTAAGTAATGTGTTTTTTTGTGTTTTCAGGTTCATGGGTGCCGCACTTGCACTTTTGGGGGACCTAGTTGCTACTGTTTCTGAGGCTGCTGCTGCCACAGGATTTTCAGTAGCTGAAATTGCTGCTGGAGAGGCTGCTGCTACTATAGAAGTTGAAATTGCATCCCTTGCTACTGTAGAGGGG…
>AF396430.1 JC virus #811A; PNG8 agnoprotein, VP2, VP3, VP1, large T antigen, and small t antigen genes, complete cds	ATGGTTCTTCGCCAGCTGTCACGTAAGGCTTCTGTGAAAGTTAGTAAAACCTGGAGTGGAACTAAAAAAAGAGCTCAAAGGATTTTAATTTTTTTGTTAGAATTTTTGCTGGATTTTTGCACAGGTGAAGACAGTGTAGACGGGAAAAAAAGACAGAAACACAGTGGTGCTTTGCCTGAACCAAAAGCTACATAGGTAAGTAATGTTTTTTTTTGTGTTTTCAGGTTCATGGGTGCCGCACTTGCACTTTTGGGGGACCTAGTTGCTACTGTTTCTGAGGCTGCTGCTGCCACAGGATTTTCAGTAGCTGAAATTGCTGCTGGAGAGGCTGCTGCTACTATAGAAGTTGAAATTGCATCCCTTGCTACTGTAGAGGGGATTACAAGTACCTCTGAGGCT…
>AF396431.1 JC virus #806B; F53 agnoprotein, VP2, VP3, VP1, large T antigen, and small t antigen genes, complete cds	ATGGTTCTTCGCCAGCTGTCACGTAAGGCTTCTGTGAAAGTTAGTAAAACCTGGAGTGGAACTAAAAAAAGAGCTCAAAGGATTTTAATTTTTTTGTTAGAATTTTTGCTGGATTTTTGCACAGGTGAAGACAGTGTAGACGGGAAAAAAAGACAGAAACACAGTGGTTTGACTGAGCAGACATACAGTGCTTTGCCTGAACCAAAAGCTAAATAGGTAAGTAATGTTTTTTTTTGTGTTTTCAGGTTCATGGGTGCCGCACTTGCACTTTTGGGGGACCTAGTTGCTACTGTTTCTGAGGCTGCTGCTGCCACAGGATTTTCAGTAGCTGAAATTGCTGCTGGAGAGGCTGCTGCTACTATAGAAGTTGAAATTGCATCCCTTGCTACTGTAGAGGGG…
>AF396432.1 JC virus #808B; T10 agnoprotein, VP2, VP3, VP1, large T antigen, and small t antigen genes, complete cds	ATGGTTCTTCGCCAGCTGTCACGTAAGGCTTCTGTGAAAGTTAGTAAAACCTGGAGTGGAACTAAAAAAAGAGCTCAAAGGATTTTAATTTTTTTGTTAGAATTTTTGCTGGATTTTTGCACAGGTGAAGACAGTGTAGACGGGAAAAAAAGACAGAAACACTGTGGTTTGACTGAGCAGACATACAGTGCTTCGCCTGAACCAAAAGCTACATAGGTAAGTAATGTTTTTTTTTGTGTTTTCAGGTTCATGGGTGCCGCACTTGCACTTTTGGGGGACCTAGTTGCTACTGTTTCTGAGGCTGCTGCTGCCACAGGATTTTCAGTAGCTGAAATTGCTGCTGGAGAGGCTGCTGCTACTATAGAAGTTGAAATTGCATCCCTTGCTACTGTAGAGGGG…
>AF396433.1 JC virus #809B; V16 agnoprotein, VP2, VP3, VP1, large T antigen, and small t antigen genes, complete cds	ATGGTTCTTCGCCAGCTGTCACGTAAGGCTTCTGTGAAAGTTAGTAAAACCTGGAGTGGAACTAAAAAAAGAGCTCAAAGGATTTTAATTTTTTTGTTAGAATTTTTGCTGGATTTTTGCACAGGTGAAGACAGTGTAGACGGGAAAAAAAGACAGAAACACAGTGGTTTGACTGAGCAGACATACAGTGCTTTGCCTGAACCAAAAGCTACATAGGTAAGTAATGTTTTTTTTTGTGTTTTCAGGTTCATGGGTGCCGCACTTGCACTTTTGGGGGACCTAGTTGCTACTGTTTCTGAGGCTGCTGCTGCCACAGGATTTTCAGTAGCTGAAATTGCTGCTGGAGAGGCTGCTGCTACTATAGAAGTTGAAATTGCATCCCTTGCTACTGTAGAGGGG…
>AF396434.1 JC virus #810B; WF4 agnoprotein, VP2, VP3, VP1, large T antigen, and small t antigen genes, complete cds	ATGGTTCTTCGCCAGCTGTCACGTAAGGCTTCTGTGAAAGTTAGTAAAACCTGGAGTGGAACTAAAAAAAGAGCTCAAAGGATTTTAATTTTTTTGTTAGAATTTTTGCTGGATTTTTGCACAGGTGAAGACAGTGTAGACGGGAAAAAAAGACAGAAACACAGTGGTTTGACTGAGCAGACATACAGTGCTTTGCCTGAACCAAAAGCTACATAGGTAAGTAATGTTTTTTTTTGTGTTTTCAGGTTCATGGGTGCCGCACTTGCACTTTTGGGGGACCTAGTTGCTACTGTTTCTGAGGCTGCTGCTGCCACAGGATTTTCAGTAGCTGAAATTGCTGCTGGAGAGGCTGCTGCTACTATAGAAGTTGAAATTGCATCCCTTGCTACTGTAGAGGGG…
>AF396435.1 JC virus #249E; L2001 agnoprotein, VP2, VP3, VP1, large T antigen, and small t antigen genes, complete cds	ATGGTTCTTCGCCAGCTGTCACGTAAGGCTTCTGTGAAAGTTAGTAAAACCTGGAGTGGAACTAAAAAAAGAGCTCAAAGGATTTTAATTTTTTTGTTAGAATTTTTGCTGGATTTTTGCACAGGTGAAGACAGTGTAGACGGGAAAAAAAGACAGAAACACAGTGGTTTGACTGAGCAGACATACAGTGCTTTGCCTGAACCAAAAGCTACATAGGTAAGTAATGTTTTTTTTTGTGTTTTCAGGTTCATGGGTGCCGCACTTGCACTTTTGGGGGACCTAGTTGCTACTGTTTCTGAGGCTGCTGCTGCCACAGGATTTTCAGTAGCTGAAATTGCTGCTGGAGAGGCTGCTGCTACTATAGAAGTTGAAATTGCATCCCTTGCTACTGTAGAGGGG…
>AB077855.1 JC virus DNA, complete genome, isolate:TL-2	GCCTCGGCCTCCTGTATATATAAAAAAAAGGGAAGGTAGGGAGGAGCTGGCTGAAACTGGATGGCTGCCAGCCAAGCATGAGCTCATACCTAGGGAGCCAACCAGCTGACAGCCAGAGGGAGCCCTGGCTGCATGCCACTGGCAGTTATAGTGAAACCCCTCCCATAGTCCTTAATCACAAGTAAACAAAGCACAAGGGGAAGTGGAAAGCAGCCAGGGGAACATGTTTTGCGAGCCAGAGCTGTTTTGGCTTGTCACCAGCTGGCCATGGTTCTTCGCCAGCTGTCACGTAAGGCTTCTGTGAAAGTTAGTAAAACCTGGAGTGGAACTAAAAAAAGAGCTCAAAGGATTTTAATTTTTTTGTTAGAATTTTTGCTGGACTTTTGCACAGGTGAAGAC…
>AB077856.1 JC virus DNA, complete genome, isolate:TL-5	GCCTCGGCCTCCTGTATATATAAAAAAAAGGGAAGGTAGGGAGGAGCTGGCTGAAACTGGATGGCTGCCAGCCAAGCATGAGCTCATACCTAGGGAGCCAACCAGCTGACAGCCAGAGGGAGCCCTGGCTGCATGCCACTGGCAGTTATAGTGAAACCCCTCCCATAGTCCTTAATCACAAGTAAACAAAGCACAAGGGGAAGTGGAAAGCAGCCAGGGGAACATGTTTTGCGAGCCAGAGCTGTTTTGGCTTGTCACCAGCTGGCCATGGTTTTTCGCCAGCTGTCACGTAAGGCTTCTGTGAAAGTTAGTAAAACCTGGAGTGGAACTAAAAAAAGAGCTCAAAGGATTTTAATTTTTTTGTTAGAATTTTTGCTGGACTTTTGCACAGGTGAAGAC…
>AB077857.1 JC virus DNA, complete genome, isolate:MT-15	GCCTCGGCCTCCTGTATATATAAAAAAAAGGGAAGGTAGGGAGGAGCTGGCTAAAACTGGATGGCTGCCAGCCAAGCATGAGCTCATACCTAGGGAGCCAACCAGCTGACAGCCAGAGGGAGCCCTGGCTGCATGCCACTGGCAGTTATAGTGAAACCCCTCCCATAGTCCTTAATCACAAGTAAACAAAGCACAAGGGGAAGTGGAAAGCAGCCAGGGGCATGTTTTGCGAGCCAGAGCTGTTTTGGCTTGTCACCAGCTGGCCATGGTTCTTCGCCAGCTGTCACGTAAGGCTTCTGTGAAAGTTAGTAAAACCTGGAGTGGAACTAAAAAAAGAGCTCAAAGGATTTTAATTTTTTTGTTAGAATTTTTGCTGGACTTTTGCACAGGTGAAGACAG…
>AB077858.1 JC virus DNA, complete genome, isolate:TL-7	GCCTCGGCCTCCTGTATATATAAAAAAAAGGGAAGGTAGGGAGGAGCTGGCTAAAACTGGATGGCTGCCAGCCAAGCATGAGCTCATACCTAGGGAGCCAACCAGCTGACAGCCAGAGGGAGCCCTGGCTGCATGCCACTGGCAGTTATAGTGAAACCCCTCCCATAGTCCTTAATCACAAGTAAACAAAGCACAAGGGGAAGTGGAAAGCAGCCAGGGGAACATGTTTTGCGAGCCAGAGCTGTTTTGGCTTGTCACCAGCTGGCCATGGTTCTTCGCCAGCTGTCACGTAAGGCTTCTGTGAAAGTTAGTAAAACCTGGAGTGGAACTAAAAAAAGAGCTCAAAGGATTTTAATTTTTTTGTTAGAATTTTTGCTGGACTTTTGCACAGGTGAAGAC…
>AB077859.1 JC virus DNA, complete genome, isolate:MT-1	GCCTCGGCCTCCTGTATATATAAAAAAAAGGGAAGGTAGGGAGGAGCTGGCTAAAACTGGATGGCTGCCAGCCAAGCATGAGCTCATACCTAGGGAGCCAACCAGCTGACAGCCAGAGGGAGCCCTGGCTGCATGCCACTGGCAGTTATAGTGAAACCCCTCCCATAGTCCTTAATCACAAGTAAACAAAGCACAAGGGGAAGTGGAAAGCAGCCAGGGGAACATGTTTTGCGAGCCAGAGCTGTTTTGGCTTGTCACCAGCTGGCCATGGTTCTTCGCCAGCTGTCACGTAAGGCTTCTGTGAAAGTTAGTAAAACCTGGAGTGGAACTAAAAAAAGAGCTCAAAGGATTTTAATTTTTTTGTTAGAATTTTTGCTGGACTTTTGCACAGGTGAAGAC…
>AB077860.1 JC virus DNA, complete genome, isolate:MT-2	GCCTCGGCCTCCTGTATATATAAAAAAAAGGGAAGGTAGGGAGGAGCTGGCTAAAACTGGATGGCTGCCAGCCAAGCATGAGCTCATACCTAGGGAGCCAACCAGCTGACAGCCAGAGGGAGCCCTGGCTGCATGCCACTGGCAGTTATAGTGAAACCCCTCCCATAGTCCTTAATCACAAGTAAACAAAGCACAAGGGGAAGTGGAAAGCAGCCAGGGGAACATGTTTTGCGAGCCAGAGCTGTTTTGGCTTGTCACCAGCTGGCCATGGTTCTTCGCCAGCTGTCACGTAAGGCTTCTGTGAAAGTTAGTAAAACCTGGAGTGGAACTAAAAAAAGAGCTCAAAGGATTTTAATTTTTTTGTTAGAATTTTTGCTGGACTTTTGCACAGGTGAAGAC…
>AB077861.1 JC virus DNA, complete genome, isolate:MT-14	GCCTCGGCCTCCTGTATATATAAAAAAAAGGGAAGGTAGGGAGGAGCTGGCTAAAACTGGATGGCTGCCAGCCAAGCATGAGCTCATACCTAGGGAGCCAACCAGCTGACAGCCAGAGGGAGCCCTGGCTGCATGCCACTGGCAGTTATAGTGAAACCCCTCCCATAGTCCTTAATCACAAGTAAACAAAGCACAAGGGGAAGTGGAAAGCAGCCAGGATGTTTTGCGAGCCAGAGCTGTTTTGGCTTGTCACCAGCTGGCCATGGTTCTTCGCCAGCTGTCACGTAAGGCTTCTGTGAAAGTTAGTAAAACCTGGAGTGGAACTAAAAAAAGAGCTCAAAGGATTTTAATTTTTTTGTTAGAATTTTTGCTGGACTTTTGCACAGGTGAAGACAGTGT…
>AB077862.1 JC virus DNA, complete genome, isolate:TD-4	GCCTCGGCCTCCTGTATATATAAAAAAAAGGGAAGGTAGGGAGGAGCTGGCTAAAACTGGATGGCTGCCAGCCAAGCATGAGCTCATACCTAGGGAGCCAACCAGCTGACAGCCAGAGGGAGCCCTGGCTGCATGCCACTGGCAGTTATAGTGAAACCCCTCCCATAGTCCTTAATCACAAGTAAACAAAGCACAAGGGGAAGTGGAAAGCAGCCAGGGGAACATGTTTTGCGAGCCAGAGCTGTTTTGGCTTGTCACCAGCTGGCCATGGTTCTTCGCCAGCTGTCACGTAAGGCTTCTGTGAAAGTTAGTAAAACCTGGAGTGGAACTAAAAAAAGAGCTCAAAGGATTTTAATTTTTTTGTTAGAATTTTTGCTGGACTTTTGCACAGGTGAAGAC…
>AB077863.1 JC virus DNA, complete genome, isolate:TD-6	GCCTCGGCCTCCTGTATATATAAAAAAAAGGGAAGGTAGGGAGGAGCTGGCTAAAACTGGATGGCTGCCAGCCAAGCATGAGCTCATACCTAGGGAGCCAACCAGCTGACAGCCAGAGGGAGCCCTGGCTGCATGCCACTGGCAGTTATAGTGAAACCCCTCCCATAGTCCTTAATCACAAGTAAACAAAGCACAAGGGGAAGTGGAAAGCAGCCAGGGGAACATGTTTTGCGAGCCAGAGCTGTTTTGGCTTGTCACCAGCTGGCCATGGTTCTTCGCCAGCTGTCACGTAAGGCTTCTGTGAAAGTTAGTAAAACCTGGAGTGGAACTAAAAAAAGAGCTCAAAGGATTTTAATTTTTTTGTTAGAATTTTTGCTGGACTTTTGCACAGGTGAAGAC…
>AB077864.1 JC virus DNA, complete genome, isolate:TD-15	GCCTCGGCCTCCTGTATATATAAAAAAAAGGGAAGGTAGGGAGGAGCTGGCTAAAACTGGATGGCTGCCAGCCAAGCATGAGCTCATACCTAGGGAGCCAACCAGCTGACAGCCAGAGGGAGCCCTGGCTGCATGCCACTGGCAGTTATAGTGAAACCCCTCCCATAGTCCTTAATCACAAGTAAACAAAGCACAAGGGGAAGTGGAAAGCAGCCAGGGGAACATGTTTTGCGAGCCAGAGCTGTTTTGGCTTGTCACCAGCTGGCCATGGTTCTTCGCCAGCTGTCACGTAAGGCTTCTGTGAAAGTTAGTAAAACCTGGAGTGGAACTAAAAAAAGAGCTCAAAGGATTTTAATTTTTTTGTTAGAATTTTTGCTGGACTTTTGCACAGGTGAAGAC…
>AB077865.1 JC virus DNA, complete genome, isolate:TD-19	GCCTCGGCCTCCTGTATATATAAAAAAAAGGGAAGGTAGGGAGGAGCTGGCTAAAACTGGATGGCTGCCAGCCAAGCATGAGCTCATACCTAGGGAGCCAACCAGCTGACAGCCAGAGGGAGCCCTGGCTGCATGCCACTGGCAGTTATAGTGAAACCCCTCCCATAGTCCTTAATCACAAGTAAACAAAGCACAAGGGGAAGTGGAAAGCAGCCAGGGGAACATGTTTTGCGAGCCAGAGCTGTTTTGGCTTGTCACCAGCTGGCCATGGTTCTTCGCCAGCTGTCACGTAAGGCTTCTGTGAAAGTTAGTAAAACCTGGAGTGGAACTAAAAAAAGAGCTCAAAGGATTTTAATTTTTTTGTTAGAATTTTTGCTGGACTTTTGCACAGGTGAAGAC…
>AB077866.1 JC virus DNA, complete genome, isolate:MN-6	GCCTCGGCCTCCTGTATATATAAAAAAAAGGGAAGGTAGGGAGGAGCTGGCTAAAACTGGATGGCTGCCAGCCAAGCATGAGCTCATACGTAGGGAGCCAACCAGCTGACAGCCAGAGGGAGCCCTGGCTGCATGCCACTGGCAGTTATAGTGAAACCCCTCCCATAGTCCTTAATCACAAGTAAACAAAGCACAAGGGGAAGTGGAAAGCAGCCAGGGGAACATGTTTTGCGAGCCAGAGCTGTTTTGGCTTGTCACCAGCTGGCCATGGTTCGCCAGCTGTCACGTAAGGCTTCTGTGAAAGTTAGTAAAACCTGGAGTGGAACTAAAAAAAGAGCTCAAAGGATTTTAATTTTTTTGTTAGAATTTTTGCTGGACTTTTGCACAGGTGAAGACAGT…
>AB077867.1 JC virus DNA, complete genome, isolate:MN-7	GCCTCGGCCTCCTGTATATATAAAAAAAAGGGAAGGTAGGGAGGAGCTGGCTAAAACTGGATGGCTGCCAGCCAAGCATGAGCTCATACCTAGGGAGCCAACCAGCTGACAGCCAGAGGGAGCCCTGGCTGCATGCCACTGGCAGTTATAGTGAAACCCCTCCCATAGTCCTTAATCACAAGTAAACAAAGCACAAGGGGAAGTGGAAAGCAGCCAGGGGAACATGTTTTGCGAGCCAGAGCTGTTTTGGCTTGTCACCAGCTGGCCATGGTTCTTCGCCAGCTGTCACGTAAGGCTTCTGTGAAAGTTAGTAAAACCTGGAGTGGAACTAAAAAAAGAGCTCAAAGGATTTTAATTTTTTTGTTAGAATTTTTGCTGGACTTTTGCACAGGTGAAGAC…
>AB077868.1 JC virus DNA, complete genome, isolate:MT-22	GCCTCGGCCTCCTGTATATATAAAAAAAAGGGAAGGTAGGGAGGAGCTGGCTGAAACTGGATGGCTGCCAGCCAAGCATGAGCTCATACCTAGGGAGCCAACCAGCTGACAGCCAGAGGGAGCCCTGGCTGCATGCCACTGGCAGTTATAGTGAAACCCCTCCCATAGTCCTTAATCACAAGTAAACAAAGCACAAGGGGAAGTGGAAAGCAGCCAGGGGAACATGTTTTGCGAGCCAGAGCTGTTTTGGCTTGTCACCAGCTGGCCATGGTTCTTCGCCAGCTGTCACGTAAGGCTTCTGTGAAAGTTAGTAAAACCTGGAGTGGAACTAAAAAAAGAGCTCAAAGGATTTTAATTTTTTTGTTAGAATTTTTGCTGGACTTTTGCACAGGTGAAGAC…
>AB077869.1 JC virus DNA, complete genome, isolate:CH-2	GCCTCGGCCTCCTGTATATATAAAAAAAAGGGAAGGTAGGGAGGAGCTGGCTGAAACTGGATGGCTGCCAGCCAAGCATGAGCTCATACCTAGGGAGCCAACCAGCTGACAGCCAGAGGGAGCCCTGGCTGCATGCCACTGGCAGTTATAGTGAAACCCCTCCCATAGTCCTTAATCACAAGTAAACAAAGCACAAGGGGAAGTGGAAAGCAGCCAGGGGAACATGTTTTGCGAGCCAGAGCTGTTTTGGCTTGTCACCAGCTGGCCATGGTTCTTCGCCAGCTGTCACGTAAGGCTTCTGTGAAAGTTAGTAAAACCTGGAGTGGAACTAAAAAAAGAGCTCAAAGGATTTTAATTTTTTTGTTAGAATTTTTGCTGGACTTTTGCACAGGTGAAGAC…
>AB077870.1 JC virus DNA, complete genome, isolate:CH-17	GCCTCGGCCTCCTGTATATATAAAAAAAAGGGAAGGTAGGGAGGAGCTGGCTAAAACTGGATGGCTGCCAGCCAAGCATGAGCTCATACCTGGGGAGCCAACCAGCTGACAGCCAGAGGGAGCCCTGGCTGCATGCCACTGGCAGTTATAGTGAAACCCCTCCCATAGTCCTTAATCACAAGTAAACAAAGCACAAGGGGAAGTGGAAAGCAGCCAGCATGTTTTGCGAGCCAGAGCTGTTTTGGCTTGTCACCAGCTGGCCATGGTTCTTCGCCAGCTGTCACGTAAGGCTTCTGTGAAAGTTAGTAAAACCTGGAGTGGAACTAAAAAAAGAGCTCAAAGGATTTTAATTTTTTTGTTAGAATTTTTGCTGGACTTTTGCACAGGTGAAGACAGTGT…
>AB077871.1 JC virus DNA, complete genome, isolate:MN-11	GCCTCGGCCTCCTGTATATATAAAAAAAAGGGAAGGTAGGGAGGAGCTGGCTGAAACTGGATGGCTGCCAGCCAAGCATGAGCTCATACCTAGGGAGCCAACCAGCTGACAGCCAGAGGGAGCCCTGGCTGCATGCCACTGGCAGTTATAGTGAAACCCCTCCCATAGTCCTTAATCACAAGTAAACAAAGCACAAGGGGAAGTGGAAAGCAGCCAGGGGAACATGTTTTGCGAGCCAGTGGAAAGCAGCCAGGGGAACATGTTTTGCGAGCCAGAGCTGTTTTGGCTTGTCACCAGCTGGCCATGGTTCTTCGCCAGCTGTCACGTAAGGCTTCTGTGAAAGTTAGTAAAACCTGGAGTGGAACTAAAAAAAGAGCTCAAAGGATTTTAATTTTTTTG…
>AB077872.1 JC virus DNA, complete genome, isolate:CW-10	GCCTCGGCCTCCTGTATATATAAAAAAAAGGGAAGGTAGGGAGGAGCTGGCTAAAACTGGATGGCTGCCAGCCAAGCATGAGCTCATACCTAGGGAGCCAACCAGCTGACAGCCAGAGGGAGCCCTGGCTGCATGCCACTGGCAGTTATAGTGAAACCCCTCCCATAGTCCTTAATCACAAGTAAACAAAGCACAAGGGGAAGTGGAAAGCAGCCAGCATGTTTTGCGAGCCAGAGCTGTTTTGGCTTGTCACCAGCTGGCCATGGTTCTTCGCCAGCTGTCACGTAAGGCTTCTGTGAAAGTTAGTAAAACCTGGAGTGGAACTAAAAAAAGAGCTCAAAGGATTTTAATTTTTTTGTTAGAATTTTTGCTGGACTTTTGCACAGGTGAAGACAGAGT…
>AB077873.1 JC virus DNA, complete genome, isolate:C3	GCCTCGGCCTCCTGTATATATAAAAAAAAGGGAAGGTAGGGAGGAGCTGGCTAAAACTGGATGGCTGCCAGCCAAGCATGAGCTCATACCTAGGGAGCCAACCAGCTGACAGCCAGAGGGAGCCCTGGCTGCATGCCACTGGCAGTTATAGTGAAACCCCTCCCATAGTCCTTAATCACAAGTAAACAAAGCACAAGGGGAAGTGGAAAGCAGCCAGCATGTTTTGCGAGCCAGAGCTGTTTTGGCTTGTCACCAGCTGGCCATGGTTCTTCGCCAGCTGTCACGTAAGGCTTCTGTGAAAGTTAGTAAAACCTGGAGTGGAACTAAAAAAAGAGCTCAAAGGATTTTAATTTTTTTGTTAGAATTTTTGCTGGACTTTTGCACAGGTGAAGACAGAGT…
>AB077874.1 JC virus DNA, complete genome, isolate:MT-10	GCCTCGGCCTCCTGTATATATAAAAAAAAGGGAAGGTAGGGAGGAGCTGGCTAAAACTGGATGGCTGCCAGCCAAGCATGAGCTCATACCTAGGGAGCCAACCAGCTGACAGCCAGAGGGAGCCCTGGCTGCATGCCACTGGCAGTTATAGTGAAACCCCTCCCATAGTCCTTAATCACAAGTAAACAAAGCACAAGGGGAAGTGGAAAGCAGCCAGCATGTTTTGCGAGCCAGAGCTGTTTTGGCTTGTCACCAGCTGGCCATGGTTCTTCGCCAGCTGTCACGTAAGGCTTCTGTGAAAGTTAGTAAAACCTGGAGTGGAACTAAAAAAAGAGCTCAAAGGATTTTAATTTTTTTGTTAGAATTTTTGCTGGACTTTTGCACAGGTGAAGACAGAGT…
>AB077875.1 JC virus DNA, complete genome, isolate:CH-7	GCCTCGGCCTCCTGTATATATAAAAAAAAGGGAAGGTAGGGAGGAGCTGGCTAAAACTGGATGGCTGCCAGCCAAGCATGAGCTCATACCTGGGGAGCCAACCAGCTGACAGCCAGAGGGAGCCCTGGCTGCATGCCACTGGCAGTTATAGTGAAACCCCTCCCATAGTCCTTAATCACAAGTAAACAAAGCACAAGGGGAAGTGGAAAGCAGCCAGCATGTTTTGCGAGCCAGAGCTGTTTTGGCTTGTCACCAGCTGGCCATGGTTCTTCGCCAGCTGTCACGTAAGGCTTCTGTGAAAGTTAGTAAAACCTGGAGTGGAACTAAAAAAAGAGCTCAAAGGATTTTAATTTTTTTGTTAGAATTTTTGCTGGACTTTTGCACAGGTGAAGACAGTGT…
>AB077876.1 JC virus DNA, complete genome, isolate:PB-3	GCCTCGGCCTCCTGTATATATAAAAAAAAGGGAAGGTAGGGAGGAGCTGGCTAAAACTGGATGGCTGCCAGCCAAGCATGAGCTCATACCTAGGGAGCCAACCAGCTGACAGCCAGAGGGAGCCCTGGCTGCATGCCACTGGCAGTTATAGTGAAACCCCTCCCATAGTTCTTAATCACAAGTAAACAAAGCACAAGGGGAAGTGGAAAGCAGCCAGCATGTTTTGCGAGCCAGAGCTGTTTTGGCTTGTCACCAGCTGGCCATGGTTCTTCGCCAGCTGTCACGTAAGGCTTCTGTGAAAGTTAGTAAAACCTGGAGTGGAACTAAAAAAAGAGCTCAAAGGATTTTAATTTTTTTGTTAGAATTTTTGCTGGACTTTTGCACAGGTGAAGACAGTGT…
>AB077877.1 JC virus DNA, complete genome, isolate:PB-4	GCCTCGGCCTCCTGTATATATAAAAAAAAGGGAAGGTAGGGAGGAGCTGGCTAAAACTGGATGGCTGCCAGCCAAGCATGAGCTCATACCTAGGGAGCCAACCAGCTGACAGCCAGAGGGAGCCCTGGCTGCATGCCACTGGCAGTTATAGTGAAACCCCTCCCATAGTCCTTAATCACAAGTAAACAAAGCACAAGGGGAAGTGGAAAGCAGCCAGCATGTTTTGCGAGCCAGAGCTGTTTTGGCTTGTCACCAGCTGGCCATGGTTCTTCGCCAGCTGTCACGTAAGGCTTCTGTGAAAGTTAGTAAAACCTGGAGTGGAACTAAAAAAAGAGCTCAAAGGATTTTAATTTTTTTGTTAGAATTTTTGCTGGACTTTTGCACAGGTGAAGACAGAGT…
>AB077878.1 JC virus DNA, complete genome, isolate:PB-5	GCCTCGGCCTCCTGTATATATAAAAAAAAGGGAAGGTAGGGAGGAGCTGGCTAAAACTGGATGGCTGCCAGCCAAGCATGAGCTCATACCTAGGGAGCCAACCAGCTGACAGCCAGAGGGAGCCCTGGCTGCATGCCACTGGCAGTTATAGTGAAACCCCTCCCATAGTCCTTAATCACAAGTAAACAAAGCACAAGGGGAAGTGGAAAGCAGCCAGCATGTTTTGCGAGCCAGAGCTGTTTTGGCTTGTCACCAGCTGGCCATGGTTCTTCGCCAGCTGTCACGTAAGGCTTCTGTGAAAGTTAGTAAAACCTGGAGTGGAACTAAAAAAAGAGCTCAAAGGATTTTAATTTTTTTGTTAGAATTTTTGCTGGACTTTTGCACAGGTGAAGACAGTGT…
>AB077879.1 JC virus DNA, complete genome, isolate:MN-3	GCCTCGGCCTCCTGTATATATAAAAAAAAGGGAAGGTAGGGAGGAGCTGGCTAAAACTGGATGGCTGCCAGCCAAGCATGAGCTCATACCTAGGGAGCCAACCAGCTGACAGCCAGAGGGAGCCCTGGCTGCATGCCACTGGCAGTTATAGTGAAACCCCTCCCATAGTCCTTAATCACAAGTAAACAAAGCACAAGGGGAAGTGGAAAGCAGCCAGCATGTTTTGCGAGCCAGAGCTGTTTTGGCTTGTCACCAGCTGGCCATGGTTCTTCGCCAGCTGTCACGTAAGGCTTCTGTGAAAGTTAGTAAAACCTGGAGTGGAACTAAAAAAAGAGCTCAAAGGATTTTAATTTTTTTGTTAGAATTTTTGCTGGACTTGGTGAAGACAGTGTAGACGGG…
>AY120890.1 Simian virus 40 isolate N128-1, complete genome	GCCTCGGCCTCTGCATAAATAAAAAAAATTAGTCAGCCATGGGGCGGAGAATGGGCGGAACTGGGCGGAGTTAGGGGCGGGATGGGCGGAGTTAGGGGCGGGACTATGGTTGCTGACTAATTGAGATGCATGCTTTGCATACTTCTGCCTGCTGGGGAGCCTGGGGACTTTCCACACCCTAACTGACACACATTCCACAGCTGGTTCTTTCCGCCTCAGAAGGTACCTAACCAAGTTCCTCTTTCAGAGGTTATTTCAGGCCATGGTGCTGCGCCGGCTGTCACGCCAGGCCTCCGTTAAGGTTCGTAGGTCATGGACTGAAAGTAAAAAAACAGCTCAACGCCTTTTTGTGTTTGTTTTAGAGCTTTTGCTGCAATTTTGTGAAGGGGAAGATACTGT…
>BD102073.1 WO 2001095708-A/1: Vitamin D receptor deficient cell strain	GCCTCGGCCTCTGCATAAATAAAAAAAATTAGTCAGCCATGGGGCGGAGAATGGGCGGAACTGGGCGGAGTTAGGGGCGGGATGGGCGGAGTTAGGGGCGGGACTATGGTTGCTGACTAATTGAGATGCATGCTTTGCATACTTCTGCCTGCTGGGGAGCCTGGGGACTTTCCACACCTGGTTGCTGACTAATTGAGATGCATGCTTTGCATACTTCTGCCTGCTGGGGAGCCTGGGGACTTTCCACACCCTAACTGACACACATTCCACAGCTGGTTCTTTCCGCCTCAGAAGGTACCTAACCAAGTTCCTCTTTCAGAGGTTATTTCAGGCCATGGTGCTGCGCCGGCTGTCACGCCAGGCCTCCGTTAAGGTTCGTAGGTCATGGACTGAAAGTAA…
>AB081600.1 JC virus DNA, complete genome, isolate:J2-10	GCCTCGGCCTCCTGTATATATAAAAAAAAGGGAAGGTAGGGAGGAGCTGGCTAAAACTGGATGGCTGCCAGCCAAGCATGAGCTCATACCTAGGGAGCCAACCAGCTGACAGCCAGAGGGAGCCCTGGCTGCATGCCACTGGCAGTTATAGTGAAACCCCTCCCATAGTCCTTAATCACAAGTAAACAAAGCACAAGGGGAAGTGGAAAGCAGCCAGGGGAACATGTTTTGCGAGCCAGAGCTGTTTTGGCTTGTCACCAGCTGGCCATGGTTCTTCGCCAGCTGTCACGTAAGGCTTCTGTGAAAGTTAGTAAAACCTGGAGTGGAACTAAAAAAAGAGCTCAAAGGATTTTAATTTTTTTGTTAGAATTTTTGCTGGACTTTTGCACAGGTGAAGAC…
>AB081601.1 JC virus DNA, complete genome, isolate:J2-24	GCCTCGGCCTCCTGTATATATAAAAAAAAGGGAAGGTAGGGAGGAGCTGGCTAAAACTGGATGGCTGCCAGCCAAGCATGAGCTCATACCTAGGGAGCCAACCAGCAGACAGCCAGAGGGAGCCCTGGCTGCATGCCACTGGCAGTTATAGTGAAACCACTCCCATAGTCCTTAATCACAAGTAAACAAAGCACAAGGGGAAGTGGAAAGCAGCCAAGGGAACATGTTTTGCGAGCCAGAGCTGTTTTGGCTTGTCACCAGCTGGCCATGGTTCTTCGCCAGCTGTCACGTAAGGCTTCTGTGAAAGTTAGTAAAACCTGGAGTGGAACTAAAAAAAGAGCTCAAAGGATTTTAATTTTTTTGTTAGAATTTTTGCTGGATTTTTGCACAGGTGAAGAC…
>AB081602.1 JC virus DNA, complete genome, isolate:J3-11	GCCTCGGCCTCCTGTATATATAAAAAAAAGGGAAGGTAGGGAGGAGCTGGCTAAAACTGGATGGCTGCCAGCCAAGCATGAGCTCATACCTAGGGAGCCAACCAGCTGACAGCCAGAGGGAGCCCTGGCTGCATGCCACTGGCAGTTATAGTGAAACCCCTCCCATAGTCCTTAATCACAAGTAAACAAAGCACAAGGGGAAGTGGAAAGCAGCCAGGGGAACATGTTTTGCGAGCCAGAGCTGTTTTGGCTTGTCACCAGCTGGCCATGGTTCTTCGCCAGCTGTCACGTAAGGCTTCTGTGAAAGTTAGTAAAACCTGGAGTGGAACTAAAAAAAGAGCTCAAAGGATTTTAATTTTTTTGTTAGAATTTTTGCTGGACTTTTGCACAGGTGAAGAC…
>AB081603.1 JC virus DNA, complete genome, isolate:J3-13a	GCCTCGGCCTCCTGTATATATAAAAAAAAGGGAAGGTAGGGAGGAGCTGGCTAAAACTGGATGGCTGCCAGCCAAGCATGAGCTCATACCTAGGGAGCCAACCAGCTGACAGCCAGAGGGAGCCCTGGCTGCATGCCACTGGCAGTTATAGTGAAACCCCTCCCATAGTCCTTAATCACAAGTAAACAAAGCACAAGGGGAAGTGGAAAGCAGCCAGGGGAACATGTTTTGCGAGCCAGAGCTGTTTTGGCTTGTCACCAGCTGGCCATGGTTCTTCGCCAGCTGTCACGTAAGGCTTCTGTGAAAGTTAGTAAAACCTGGAGTGGAACTAAAAAAAGAGCTCAAAGGATTTTAATTTTTTTGTTAGAATTTTTGCTGGACTTTTGCACAGGTGAAGAC…
>AB081604.1 JC virus DNA, complete genome, isolate:J3-3	GCCTCGGCCTCCTGTATATATAAAAAAAAGGGAAGGTAGGGAGGAGCTGGCTAAAACTGGATGGCTGCCAGCCAAGCATGAGCTCATACCTAGGGAGCCAACCAGCAGACAGCCAGAGGGAGCCCTGGCTGCATGCCACTGGCAGTTATAGTGAAACCACTCCCATAGTCCTTAATCACAAGTAAACAAAGCACAAGGGGAAGTGGAAAGCAGCCAAGGGAACATGTTTTGCGAGCCAGAGCTGTTTTGGCTTGTCACCAGCTGGCCATGGTTCTTCGCCAGCTGTCACGTAAGGCTTCTGTGAAAGTTAGTAAAACCTGGAGTGGAACTAAAAAAAGAGCTCAAAGGATTTTAATTTTTTTGTTAGAATTTTTGCTGGATTTTTGCACAGGTGAAGAC…
>AB081605.1 JC virus DNA, complete genome, isolate:J3-7	GCCTCGGCCTCCTGTATATATAAAAAAAAGGGAAGGTAGGGAGGAGCTGGCTAAAACTGGATGGCTGCCAGCCAAGCATGAGCTCATACCTAGGGAGCCAACCAGCTGACAGCCAGAGGGAGCCCTGGCTGCATGCCACTGGCAGTTATAGTGAAACCCCTCCCATAGTCCTTAATCACAAGTAAACAAAGCACAAGGGGAAGTGGAAAGCAGCCAGGGGAACATGTTTTGCGAGCCAGAGCTGTTTTGGCTTGTCACCAGCTGGCCATGGTTCTTCGCCAGCTGTCACGTAAGGCTTCTGTGAAAGTTAGTAAAACCTGGAGTGGAACTAAAAAAAGAGCTCAAAGGATTTTAATTTTTTTGTTAGAATTTTTGCTGGACTTTTGCACAGGTGAAGAC…
>AB081606.1 JC virus DNA, complete genome, isolate:J3-8	GCCTCGGCCTCCTGTATATATAAAAAAAAGGGAAGGTAGGGAGGAGCTGGCTAAAACTGGATGGCTGCCAGCCAAGCATGAGCTCATACCTAGGGAGCCAACCAGCAGACAGCCAGAGGGAGCCCTGGCTGCATGCCACTGGCAGTTATAGTGAAACCACTCCCATAGTCCTTAATCACAAGTAAACAAAGCACAAGGGGAAGTGGAAAGCAGCCAAGGGAACATGTTTTGCGAGCCAGAGCTGTTTTGGCTTGTCACCAGCTGGCCATGGTTCTTCGCCAGCTGTCACGTAAGGCTTCTGTGAAAGTTAGTAAAACCTGGAGTGGAACTAAAAAAAGAGCTCAAAGGATTTTAATTTTTTTGTTAGAATTTTTGCTGGATTTTTGCACAGGTGAAGAC…
>AB081607.1 JC virus DNA, complete genome, isolate:J3-9	GCCTCGGCCTCCTGTATATATAAAAAAAAGGGAAGGTAGGGAGGAGCTGGCTAAAACTGGATGGCTGCCAGCCAAGCATGAGCTCATACCTAGGGAGCCAACCAGCTGACAGCCAGAGGGAGCCCTGGCTGCATGCCACTGGCAGTTATAGTGAAACCCCTCCCATAGTCCTTAATCACAAGTAAACAAAGCACAAGGGGAAGTGGAAAGCAGCCAGGGGAACATGTTTTGCGAGCCAGAGCTGTTTTGGCTTGTCACCAGCTGGCCATGGTTCTTCGCCAGCTGTCACGTAAGGCTTCTGTGAAAGTTAGTAAAACCTGGAGTGGAACTAAAAAAAGAGCTCAAAGGATTTTAATTTTTTTGTTAGAATTTTTGCTGGACTTTTGCACAGGTGAAGAC…
>AB081608.1 JC virus DNA, complete genome, isolate:LA-11	GCCTCGGCCTCCTGTATATATAAAAAAAAGGGAAGGTAGGGAGGAGCTGGCTAAAACTGGATGGCTGCCAGCCAAGCATGAGCTCATACCTAGGGAGCCAACCAGCTGACAGCCAGAGGGAGCCCTGGCTGCATGCCACTGGCAGTTATAGTGAAACCACTCCCATAGTCCTTAATCACAAGTAAACAAAGCACAAGGGGAAGTGGAAAGCAGCCAGTGGAAATGTTTTGCGAGCCAGAGCTGTTTTGGCTTGTCACCAGCTGGCCATGGTTCTTCGCCAGCTGTCACGTAAGGCTTCTGTGAAAGTTAGTAAAACCTGGAGTGGAACTAAAAAAAGAGCTCAAAGGATTTTAATTTTTTTGTTAGAATTTTTGCTGGATTTTTGCACAGGTGAAGACA…
>AB081609.1 JC virus DNA, complete genome, isolate:LA-13	GCCTCGGCCTCCTGTATATATAAAAAAAAGGGAAGGTAGGGAGGAGCTGGCTAAAACTGGATGGCTGCCAGCCAAGCATGAGCTCATACCTAGGGAGCCAACCAGCTGACAGCCAGAGGGAGCCCTGGCTGCATGCCACTGGCAGTTATAGTGAAACCCCTCCCATAGTCCTTAATCACAAGTAAACAAAGCACAAGGGGAAGTGGAAAGCAGCCAAGGGAACATGTTTTGCGAGCCAGAGCTGTTTTGGCTTGTCACCAGCTGGCCATGGTTCTTCGCCAGCTGTCACGTAAGGCTTCTGTGAAAGTTAGTAAAACCTGGAGTGGAACTAAAAAAAGAGCTCAAAGGATTTTAATTTTTTTGTTAGAATTTTTGCTGGACTTTTGCACAGGTGAAGAC…
>AB081610.1 JC virus DNA, complete genome, isolate:LA-17	GCCTCGGCCTCCTGTATATATAAAAAAAAGGGAAGGTAGGGAGGAGCTGGCTAAAACTGGATGGCTGCCAGCCAAGCATGAGCTCATACCTAGGGAGCCAACCAGCTGACAGCCAGAGGGAGCCCTGGCTGCATGCCACTGGCAGTTATAGTGAAACCCCTCCCATAGTCCTTAATCACAAGTAAACAAAGCACAAGGGGAAGTGGAAAGCAGCCAGGGGAACATGTTTTGCGAGCCAGAGCTGTTTTGGCTTGTCACCAGCTGGCCATGGTTCTTCGCCAGCTGTCACGTAAGGCTTCTGTGAAAGTTAGTAAAACCTGGAGTGGAACTAAAAAAAGAGCTCAAAGGATTTTAATTTTTTTGTTAGAATTTTTGCTGGACTTTTGCACAGGTGAAGAC…
>AB081611.1 JC virus DNA, complete genome, isolate:LA-2	GCCTCGGCCTCCTGTATATATAAAAAAAAGGGAAGGTAGGGAGGAGCTGGCTAAAACTGGATGGCTGCCAGCCAAGCATGAGCTCATACCTAGGGAGCCAACCAGCTGACAGCCAGAGGGAGCCCTGGCTGCATGCCACTGGCAGTTATAGTGAAACCCCTCCCATAGTCCTTAATCACAAGTAAACAAAGCACAAGGGGAAGTGGAAAGCAGCCAGCATGTTTTGCGAGCCAGAGCTGTTTTGGCTTGTCACCAGCTGGACATGGTTCTTCGCCAGCTGTCACGTAAGGCTTCTGTGAAAGTTAGTAAAACCTGGAGTGGAACTAAAAAAAGAGCTCAAAGGATTTTAATTTTTTTGTTAGAATTTTTGCTGGACTTTTGCACAGGTGAAGACAGTGT…
>AB081612.1 JC virus DNA, complete genome, isolate:LA-27	GCCTCGGCCTCCTGTATATATAAAAAAAAGGGAAGGTAGGGAGGAGCTGGCTGGCTGCCAGCCAAGCATGAGCTCATACCTAGGGAGCCAACCAGCTGACAGCCAGAGGGAGCCCTGGCTGCATGCCACTGGCAGTTATAGTGAAACCACTCCCATAGTCCTTAATCACAAGTAAACAAAGCACAAGGGGAAGTGGAAAGCAGCCAAGGGAACATGTTTTGCGAGCCAGAGCTGTTTTGGCTTGTCACCAGCTGGCCATGGTTCTTCGCCAGCTGTCACGTAAGGCTTCTGTGAAAGTTAGTAAAACCTGGAGTGGAACTAAAAAAAGAGCTCAAAGGATTTTAATTTTTTTGTTAGAATTTTTGCTGGATTTTTGCACAGGTGAAGACAGTGTAGACG…
>AB081613.1 JC virus DNA, complete genome, isolate:LA-28	GCCTCGGCCTCCTGTATATATAAAAAAAAGGGAAGGTAGGGAGGAGCTGGCTGAAACTGGATGGCTGCCAGCCAAGCATGAGCTCATACCTAGGGAGCCAACCAGCTGTCAGCCAGAGGGAGCCCTGGCTGCATGCCACTGGCAGTTATAGTGAAACCCCTCCCATAGTCCTTAATCACAAGTAAACAAAGCACAAGGGGAAGTGGAAAGCAGCCAGGAACATGTTTTGCGAGCCAGAGCTGTTTTGGCTTGTTACCAGCTGGCCATGGTTCTTCGCCAGCTGTCACGTAAGGCTTCTGTGAAAGTTAGTAAAACCTGGAGTGGAACTAAAAAAAGAGCTCAAAGGATTTTAATTTTTTTGTTAGAATTTTTGCTGGATTTTTGCACAGGTGAAGACAG…
>AB081614.1 JC virus DNA, complete genome, isolate:LA-29	GCCTCGGCCTCCTGTATATATAAAAAAAAGGGAAGGTAGGGAGGAGCTGGCTAAAACTGGATGGCTGCCAGCCAAGCATGAGCTCATACCTAGGGAGCCAACCAGCTGACAGCCAGAGGGAGCCCTGGCTGCATGCCACTGGCAGTTATAGTGAAACCACTCCCATAGTCCTTAATCACAAGTAAACAAAGCACAAGGGGAAGTGGAAAGCAGCCAGTGGAAATGTTTTGCGAGCCAGAGCTGTTTTGGCTTGTCACCAGCTGGCCATGGTTCTTCGCCAGCTGTCACGTAAGGCTTCTGTGAAAGTTAGTAAAACCTGGAGTGGAACTAAAAAAAGAGCTCAAAGGATTTTAATTTTTTTGTTAGAATTTTTGCTGGATTTTTGCACAGGTGAAGACA…
>AB081615.1 JC virus DNA, complete genome, isolate:LA-31	GCCTCGGCCTCCTGTATATATAAAAAAAAGGGAAGGTAGGGAGGAGCTGGCTAAAACTGGATGGCTGCCAGCCAAGCATGAGCTCATACCTAGGGAGCCAACCAGCTGACAGCCAGAGGGAGCCCTGGCTGCATGCCACTGGCAGTTATAGTGAAACCCCTCCCATAGTCCTTAATCACAAGTAAACAAAGCACAAGGGGAAGTGGAAAGCAGCCAAGGGAACATGTTTTGCGAGCCAGAGCTGTTTTGGCTTGTCACCAGCTGGCCATGGTTCTTCGCCAGCTGTCACGTAAGGCTTCTGTGAAAGTTAGTAAAACCTGGAGTGGAACTAAAAAAAGAGCTCAAAGGATTTTAATTTTTTTGTTAGAATTTTTGCTGGACTTTTGCACAGGTGAAGAC…
>AB081616.1 JC virus DNA, complete genome, isolate:LA-4	GCCTCGGCCTCCTGTATATATAAAAAAAAGGGAAGGTAGGGAGGAGCTGGCTAAAACTGGATGGCTGCCAGCCAAGCATGAGCTCATACCTAGGGAGCCAACCAGCTGACAGCCAGAGGCCAACCAGCTGACAGCCAGAGGGAGCCCTGGCTGCATGCCACTGGCAGTTATAGTGAAACCCCTCCCATAGTCCTTAATCACAAGTAAACAAAGCACAAGGGGAAGTGGAAAGCAGCCAGCATGTTTTGCGAGCCAGAGCTGTTTTGGCTTGTCACCAGCTGGCCATGGTTCTTCGCCAGCTGTCACGTAAGGCTTCTGTGAAAGTTAGTAAAACCTGGAGTGGAACTAAAAAAAGAGCTCAAAGGATTTTAATTTTTTTGTTAGAATTTTTGCTGGACT…
>AB081617.1 JC virus DNA, complete genome, isolate:SI	GCCTCGGCCTCCTGTATATATAAAAAAAAGGGAAGGTAGGGAGGAGCTGGCTAAAACTGGATGGCTGCCAGCCAAGCATGAGCTCATACCTAGGGAGCCAACCAGCTGACAGCCAGAGGGAGCCCTGGCTGCATGCCACTGGCAGTTATAGTGAAACCCCTCCCATAGTCCTTAATCACAAGTAAACAAAGCACAAGGGGAAGTGGAAAGCAGCCAGGGGAACATGTTTTGCGAGCCAGAGCTGTTTTGGCTTGTCACCAGCTGGCCATGGTTCTTCGCCAGCTGTCACGTAAGGCTTCTGTGAAAGTTAGTAAAACCTGGAGTGGAACTAAAAAAAGAGCTCAAAGGATTTTAATTTTTTTGTTAGAATTTTTGCTGGACTTTTGCACAGGTGAAGAC…
>AB081618.1 JC virus DNA, complete genome, isolate:UA	GCCTCGGCCTCCTGTATATATAAAAAAAAGGGAAGGTAGGGAGGAGCTGGCTAAAACTGGATGGCTGCCAGCCAAGCATGAGCTCATACCTAGGGAGCCAACCAGCTGGCAGCCAGAGGGAGCCCTGGCTGCATGCCACTGGCAGTTATAGTGAAACCCCTCCCATAGTCCTTAATCACAAGTAAACAAAGCACAAGGGGAAGTGGAAAGCAGCCAGGGGAACATGTTTTGCGAGCCAGAGCTGTTTTGGCTTGTCACCAGCTGGCCATGGTTCTTCGCCAGCTGTCACGTAAGGCTTCTGTGAAAGTTAGTAAAACCTGGAGTGGAACTAAAAAAAGAGCTCAAAGGATTTTAATTTTTTTGTTAGAATTTTTGCTGGACTTTTGCACAGGTGAAGAC…
>AB081654.1 JC virus DNA, complete genome, isolate:MS	GCCTCGGCCTCCTGTATATATAAAAAAAAGGGAAGGTAGGGAGGAGCTGGCTAAAACTGGATGGCTGCCAGCCAAGCATGAGCTCATACCTAGGGAGCCAACCAGCTGACAGCCAGAGGGAGCCCTGGCTGCATGCCACTGGCAGTTATAGTGAAACCCCTCCCATAGTCCTTAATCACAAGTAAACAAAGCACAAGGGGAAGTGGAAAGCAGCCAGGGGAACATGTTTTGCGAGCCAGAGCTGTTTTGGCTTGTCACCAGCTGGCCATGGTTCTTCGCCAGCTGTCACGTAAGGCTTCTGTGAAAGTTAGTAAAACCTGGAGTGGAACTAAAAAAAGAGCTCAAAGGATTTTAATTTTTTTGTTAGAATTTTTGCTGGACTTTTGCACAGGTGAAGAC…
>AB081005.1 JC virus DNA, complete genome, isolate:Aic-1	GCCTCGGCCTCCTGTATATATAAAAAAAAGGGAAGGTAGGGAGGAGCTGGCTAAAACTGGATGGCTGCCAGCCAAGCATGAGCTCATACCTAGGGAGCCAACCAGCTGACAGCAATCACAAGTAAACAAAGCACCGGGGCTGGCTAAAACTGGATGGCTGCCAGCCAAGCATGAGCTCATACCTAGGGAGCCAACCAGCTGACAGCAATCACAAGTAAACAAAGCACAAGGGGAAGTGGAAAGCAGCCAAGGGAACATGTTTTGCGAGCCAGAGCTGTTTTGGCTTGTCACCAGCTGGCCATGGTTCTTCGCCAGCTGTCACGTAAGGCTTCTGTGAAAGTTAGTAAAACCTGGAGTGGAACTAAAAAAAGAGCTCAAAGGATTTTAATTTTTTTGTTA…
>AB081006.1 JC virus DNA, complete genome, isolate:CN-13	GCCTCGGCCTCCTGTATATATAAAAAAAAGGGAAGGTAGGGAGGAGCTGGCTAAAACTGGATGGCTGCCAGCCAAGCATGAGCTCATACCTAGGGAGCCAACCAGCTGACAGCCAGAGGGAGCCCTGGCTGCATGCCACTGGCAGTTATAGTGAAACCACTCCCATAGTCCTTAATCACAAGTAAACAAAGCACAAGGGGAAGTGGAAAGCAGCCAAGGGAACATGTTTTGCGAGCCAGAGCTGTTTTGGCTTGTCACCAGCTGGCCATGGTTCTTCGCCAGCTGTCACGTAAGGCTTCTGTGAAAGTTAGTAAAACCTGGAGTGGAACTAAAAAAAGAGCTCAAAGGATTTTAATTTTTTTGTTAGAATTTTTGCTGGATTTTTGCACAGGTGAAGAC…
>AB081007.1 JC virus DNA, complete genome, isolate:CN-1	GCCTCGGCCTCCTGTATATATAAAAAAAAGGGAAGGTAGGGAGGAGCTGGCTAAAACTGGATGGCTGCCAGCCAAGCATGAGCTCATACCTAGGGAGCCAACCAGCTGACAGCCAGAGGGAGCCCTGGCTGCATGCCACTGGCAGTTATAGTGAAACCACTCCCATAGTCCTTAATCACAGTCCTTAATCACAAGTAAACAAAGCACAAGGGGAAGTGGAAAGCAGCCAAGGGAACATGTTTTGCGAGCCAGAGCTGTTTTGGCTTGTCACCAGCTGGCCATGGTTCTTCGCCAGCTGTCACGTAAGGCTTCTGTGAAAGTTAGTAAAACCTGGAGTGGAACTAAAAAAAGAGCTCAAAGGATTTTAATTTTTTTGTTAGAATTTTTGCTGGATTTTTG…
>AB081008.1 JC virus DNA, complete genome, isolate:CN-15	GCCTCGGCCTCCTGTATATATAAAAAAAAGGGAAGGTAGGGAGGAGCTGGCTAAAACTGGATGGCTGCCAGCCAAGCATGAGCTCATACCTAGGGAGCCAACCAGCTGACAGCCAGAGGGAGCCCTGGCTGCATGCCACTGGCAGTTATAGTGAAACCACTCCCATAGTCCTTAATCACAAGTAAACAAGCACAAGGGGAAGTGGAAAGCAGCCAAGGGAACATGTTTTGCGAGCCAGAGCTGTTTTGGCTTGTCACCAGCTGGCCATGGTTCTTCGCCAGCTGTCACGTAAGGCTTCTGTGAAAGTTAGTAAAACCTGGAGTGGAACTAAAAAAAGAGCTCAAAGGATTTTAATTTTTTTGTTAGAATTTTTGCTGGATTTTTGCACAGGTGTAGACG…
>AB081009.1 JC virus DNA, complete genome, isolate:CN-25	GCCTCGGCCTCCTGTATATATAAAAAAAAGGGAAGGTAGGGAGGAGCTGGCTAAAACTGGATGGCTGCCAGCCAAGCATGAGCTCATACCTAGGGAGCCAACCAGCTGACAGCCAGAGGGAGCCCTGGCTGCATGCCACTGGCAGTTATAGTGAAACCACTCCCATAGTCCTTAATCACAAGTAAACAAAGCACAAGGGGAAGTGGAAAGCAGCCAAGGGAACATGTTTTGCGAGCCAGAGCTGTTTTGGCTTGTCACCAGCTGGCCATGGTTCTTCGCCAGCTGTCACGTAAGGCTTCTGTGAAAGTTAGTAAAACCTGGAGTGGAACTAAAAAAAGAGCTCAAAGGATTTTAATTTTTTTGTTAGAATTTTTGCTGGATTTTTGCACAGGTGACGGG…
>AB081010.1 JC virus DNA, complete genome, isolate:CN-28	GCCTCGGCCTCCTGTATATATAAAAAAAAGGAAGGTAGGGAGGAGCTGGCTAAAACTGGATGGCTGCCAGCCAAGCATGAGCTCATACCTAGGGAGCCAACCAGCTGACAGCCAGAGGGAGCCCTGGCTGCATGCCACTGGCAGTTATAGTGAAACCACTCCCATAGTCCTTAATCACAAGTAAACAAAGCACAAGGGGAAGTGGAAAGCAGCCAAGGGAACATGTTTTGCGAGCCAGAGCTGTTTTGGCTTGTCACCAGCTGGCCATGGTTCTTCGCCAGCTGTCACGTAAGGCTTCTGTGAAAGTTAGTAAAACCTGGAGTGGAACTAAAAAAAGAGCTCAAAGGATTTTAATTTTTTTGTTAGAATTTTTGCTGGATTTTTGCACAGGTGAAGACA…
>AB081011.1 JC virus DNA, complete genome, isolate:GU-15	GCCTCGGCCTCCTGTATATATAAAAAAAAGGGAAGGTAGGGAGGAGCTGGCTGGCTGCCAGCCAAGCATGAGCTCATACCTAGGGAGCCAACCAGCTGACAGCCAGAGGGAGCCCTGGCTGCATGCCACTGGCAGTTATAGTGAAACCACTCCCATAGTCCTTAATCACAAGTAAACAAAGCACAAGGGGAAGTGGAAAGCAGCCAAGGGAACATGTTTTGCGAGCCAGAGCTGTTTTGGCTTGTCACCAGCTGGCCATGGTTCTTCGCCAGCTGTCACGTAAGGCTTCTGTGAAAGTTAGTAAAACCTGGAGTGGAACTAAAAAAAGAGCTCAAAGGATTTTAATTTTTTTGTTAGAATTTTTGCTGGATTTTTGCACAGGTGAAGACAGTGTAGACG…
>AB081012.1 JC virus DNA, complete genome, isolate:GU-21	GCCTCGGCCTCCTGTATATATAAAAAAAAGGGAAGGTAGGGAGGAGCTGGCTGGCTGCCAGCCAAGCATGAGCTCATACCTAGGGAGCCAACCAGCTGACAGCCAGAGGGAGCCCTGGCTGCATGCCACTGGCAGTTATAGTGAAACCACTCCCATAGTCCTTAATCACAAGTAAACAAAGCACAAGGGGAAGTGGAAAGCAGCCAAGGGAACATGTTTTGCGAGCCAGAGCTGTTTTGGCTTGTCACCAGCTGGCCATGGTTCTTCGCCAGCTGTCACGTAAGGCTTCTGTGAAAGTTAGTAAAACCTGGAGTGGAACTAAAAAAAGAGCTCAAAGGATTTTAATTTTTTTGTTAGAATTTTTGCTGGATTTTTGCACAGGTGAAGACAGTGTAGACG…
>AB081013.1 JC virus DNA, complete genome, isolate:GU-25	GCCTCGGCCTCCTGTATATATAAAAAAAAGGGAAGGTAGGGAGGAGCTGGCTGGCTGCCAGCCAAGCATGAGCTCATACCTAGGGAGCCAACCAGCTGACAGCCAGAGGGAGCCCTGGCTGCATGCCACTGGCAGTTATAGTGAAACCACTCCCATAGTCCTTAATCACAAGTAAACAAAGCACAAGGGGAAGTGGAAAGCAGCCAAGGGAACATGTTTTGCGAGCCAGAGCTGTTTTGGCTTGTCACCAGCTGGCCATGGTTCTTCGCCAGCTGTCACGTAAGGCTTCTGTGAAAGTTAGTAAAACCTGGAGTGGAACTAAAAAAAGAGCTCAAAGGATTTTAATTTTTTTGTTAGAATTTTTGCTGGATTTTTGCACAGGTGAAGACAGTGTAGACG…
>AB081014.1 JC virus DNA, complete genome, isolate:GU-4	GCCTCGGCCTCCTGTATATATAAAAAAAAGGGAAGGTAGGGAGGAGCTGGCTGGCTGCCAGCCAAGCATGAGCTCATACCTAGGGAGCCAACCAGCTGACAGCCAGAGGGAGCCCTGGCTGCATGCCACTGGCAGTTATAGTGAAACCACTCCCATAGTCCTTAATCACAAGTAAACAAAGCACAAGGGGAAGTGGAAAGCAGCCAAGGGAACATGTTTTGCGAGCCAGAGCTGTTTTGGCTTGTCACCAGCTGGCCATGGTTCTTCGCCAGCTGTCACGTAAGGCTTCTGTGAAAGTTAGTAAAACCTGGAGTGGAACTAAAAAAAGAGCTCAAAGGATTTTAATTTTTTTGTTAGAATTTTTGCTGGATTTTTGCACAGGTGAAGACAGTGTAGACG…
>AB081015.1 JC virus DNA, complete genome, isolate:GU-8	GCCTCGGCCTCCTGTATATATAAAAAAAAGGGAAGGTAGGGAGGAGCTGGCTAAAACTGGATGGCTGCCAGCCAAGCATGAGCTCATACCTAGGGAGCCAACCAGCTGACAGCCAGAGGGAGCCCTGGCTGCATGCCACTGGCAGTTATAGTGAAACCACTCCCATAGTCCTTAATCACAAGTAAACAAAGCACAAGGGGAAGTGGAAAGCAGCCAGTGGAAATGTTTTGCGAGCCAGAGCTGTTTTGGCTTGTCACCAGCTGGCCATGGTTCTTCGCCAGCTGTCACGTAAGGCTTCTGTGAAAGTTAGTAAAACCTGGAGTGGAACTAAAAAAAGAGCTCAAAGGATTTTAATTTTTTTGTTAGAATTTTTGCTGGATTTTTGCACAGGTGAAGACA…
>AB081016.1 JC virus DNA, complete genome, isolate:JP-7	GCCTCGGCCTCCTGTATATATAAAAAAAAGGGAAGGTAGGGAGGAGCTGGCTAAAACTGGATGGCTGCCAGCCAAGCATGAGCTCATACCTAGGGAGCCAACCAGCTGACAGCCAGAGGGAGCCCTGGCTGCATGCCACTGGCAGTTATAGTGAAACCACTCCCATAGTCCTTAATCACAAGTAAACAAAGCACAAGGGGAAGTGGAAAGCAGCCAAGGGAACATGTTTTGCGAGCCAGAGCTGTTTTGGCTTGTCACCAGCTGGCCATGGTTCTTCGCCAGCTGTCACGTAAGGCTTCTGTGAAAGTTAGTAAAACCTGGAGTGGAACTAAAAAAAGAGCTCAAAGGATTTTAATTTTTTTGTTAGAATTTTTGCTGGATTTTTGCACAGGTGAAGAC…
>AB081017.1 JC virus DNA, complete genome, isolate:ME-12	GCCTCGGCCTCCTGTATATATAAAAAAAAGGGAAGGTAGGGAGGAGCTGGCTAAAACTGGATGGCTGCCAGCCAAGCATGAGCTCATACCTAGGGAGCCAACCAGCTGACAGCCAGAGGGAGCCCTGGCTGCATGCCACTGGCAGTTATAGTGAAACCACTCCCATAGTCCTTAATCACAAGTAAACAAAGCACAAGGGGAAGTGGAAAGCAGCCAAGGGAACATGTTTTGCGAGCCAGAGCTGTCTTGGCTTGTCACCAGCTGGCCATGGTTCTTCGCCAGCTGTCACGTAAGGCTTCTGTGAAAGTTAGTAAAACCTGGAGTGGAACTAAAAAAAGAGCTCAAAGGATTTTAATTTTTTTGTTAGAATTTTTGCTGGATTTTTGCACAGGTGAAGAC…
>AB081018.1 JC virus DNA, complete genome, isolate:ME-14	GCCTCGGCCTCCTGTATATATAAAAAAAAGGGAAGGTAGGGAGGAGCTGGCTAAAACTGGATGGCTGCCAGCCAAGCATGAGCTCATACCTAGGGAGCCAACCAGCTGACAGCCAGAGGGAGCCCTGGCTGCATGCCACTGGCAGTTATAGTGAAACCACTCCCATAGTCCTTAATCACAAGTAAACAAAGCACAAGGGGAAGTGGAAAGCAGCCAGTGGAAATGTTTTGCGAGCCAGAGCTGTTTTGGCTTGTCACCAGCTGGCCATGGTTCTTCGCCAGCTGTCACGTAAGGCTTCTGTGAAAGTTAGTAAAACCTGGAGTGGAACTAAAAAAAGAGCTCAAAGGATTTTAATTTTTTTGTTAGAATTTTTGCTGGATTTTTGCACAGGTGAAGACA…
>AB081019.1 JC virus DNA, complete genome, isolate:ME-16	GCCTCGGCCTCCTGTATATATAAAAAAAAGGGAAGGTAGGGAGGAGCTGGCTAAAACTGGATGGCTGCCAGCCAAGCATGAGCTCATACCTAGGGAGCCAACCAGCTGACAGCCAGAGGGAGCCCTGGCTGCATGCCACTGGCAGTTATAGTGAAACCACTCCCATAGTCCTTAATCACAAGTAAACAAAGCACAAGGGGAAGTGGAAAGCAGCCAGTGGAAATGTTTTGCGAGCCAGAGCTGTTTTGGCTTGTCACCAGCTGGCCATGGTTCTTCGCCAGCTGTCACGTAAGGCTTCTGTGAAAGTTAGTAAAACCTGGAGTGGAACTAAAAAAAGAGCTCAAAGGATTTTAATTTTTTTGTTAGAATTTTTGCTGGATTTTTGCACAGGTGAAGACA…
>AB081020.1 JC virus DNA, complete genome, isolate:ME-4	GCCTCGGCCTCCTGTATATATAAAAAAAAGGGAAGGTAGGGAGGAGCTGGCTAAAACTGGATGGCTGCCAGCCAAGCATGAGCTCATACCTAGGGAGCCAACCAGCTGACAGCCAGAGGGAGCCCTGGCTGCATGCCACTGGCAGTTATAGTGAAACCACTCCCATAGTCCTTAATCACAAGTAAACAAAGCACAAGGGGAAGTGGAAAGCAGCCAAGGGAACATGTTTTGCGAGCCAGAGCTGTTTTGGCTTGTCACCAGCTGGCCATGGTTCTTCGCCAGCTGTCACGTAAGGCTTTTGTGAAAGTTAGTAAAACCTGGAGTGGAACTAAAAAAAGAGCTCAAAGGATTTTAATTTTTTTGTTAGAATTTTTGCTGGATTTTTGCACAGGTGAAGAC…
>AB081021.1 JC virus DNA, complete genome, isolate:ME-5	GCCTCGGCCTCCTGTATATATAAAAAAAAGGGAAGGTAGGGAGGAGCTGGCTAAAACTGGATGGCTGCCAGCCAAGCATGAGCTCATACCTAGGGAGCCAACCAGCTGACAGCCAGAGGGAGCCCTGGCTGCATGCCACTGGCAGTTATAGTGAAACCACTCCCATAGTCCTTAATCACAAGTAAACAAAGCACAAGGGGAAGTGGAAAGCAGCCAGTGGAAATGTTTTGCGAGCCAGAGCTGTTTTGGCTTGTCACCAGCTGGCCATGGTTCTTCGCCAGCTGTCACGTAAGGCTTCTGTGAAAGTTAGTAAAACCTGGAGTGGAACTAAAAAAAGAGCTCAAAGGATTTTAATTTTTTTGTTAGAATTTTTGCTGGATTTTTGCACAGGTGAAGACA…
>AB081022.1 JC virus DNA, complete genome, isolate:ME-8	GCCTCGGCCTCCTGTATATATAAAAAAAAGGGAAGGTAGGGAGGAGCTGGCTGGCTGCCAGCCAAGCATGAGCTCATACCTAGGGAGCCAACCAGCTGACAGCCAGAGGGAGCCCTGGCTGCATGCCACTGGCAGTTATAGTGAAACCACTCCCATAGTCCTTAATCACAAGTAAACAAAGCACAAGGGGAAGTGGAAAGCAGCCAAGGGAACATGTTTTGCGAGCCAGAGCTGTTTTGGCTTGTCACCAGCTGGCCATGGTTCTTCGCCAGCTGTCACGTAAGGCTTCTGTGAAAGTTAGTAAAACCTGGAGTGGAACTAAAAAAAGAGCTCAAAGGATTTTAATTTTTTTGTTAGAATTTTTGCTGGATTTTTGCACAGGTGAAGACAGTGTAGACG…
>AB081023.1 JC virus DNA, complete genome, isolate:PE-1	GCCTCGGCCTCCTGTATATATAAAAAAAAGGGAAGGTAGGGAGGAGCTGGCTAAAACTGGATGGCTGCCAGCCAAGCATGAGCTCATACCTAGGGAGCCAACCAGAGGGAGCCCTGGCTGCATGCCACTGGCAGTTATAGTGAAACCACTCCCATAGTCCTTAATCACAAGTAAACAAAGCACAAGGGGAAGTGGAAAGCAGCCAAGGGAACATGTTTTGCGAGCCAGAGCTGTTTTGGCTTGTCACCAGCTGGCCATGGTTCTTCGCCAGCTGTCACGTAAGGCTTCTGTGAAAGTTAGTAAAACCTGGAGTGGAACTAAAAAAAGAGCTCAAAGGATTTTAATTTTTTTGTTAGAATTTTTGCTGGATTTTTGCACAGGTGAAGACAGTGTAAACGG…
>AB081024.1 JC virus DNA, complete genome, isolate:PE-11	GCCTCGGCCTCCTGTATATATAAAAAAAAGGGAAGGTAGGGAGGAGCTGGCTAAAACTGGATGGCTGCCAGCCAAGCATGAGCTCATACCTAGGGAGCCAACCAGAGGGAGCCCTGGCTGCATGCCACTGGCAGTTATAGTGAAACCACTCCCATAGTCCTTAATCACAAGTAAACAAAGCACAAGGGGAAGTGGAAAGCAGCCAAGGGAACATGTTTTGCGAGCCAGAGCTGTTTTGGCTTGTCACCAGCTGGCCATGGTTCTTCGCCAGCTGTCACGTAAGGCTTCTGTGAAAGTTAGTAAAACCTGGAGTGGAACTAAAAAAAGAGCTCAAAGGATTTTAATTTTTTTGTTAGAATTTTTGCTGGATTTTTGCACAGGTGAAGACAGTGTAGACGG…
>AB081025.1 JC virus DNA, complete genome, isolate:PE-12	GCCTCGGCCTCCTGTATATATAAAAAAAAGGGAAGGTAGGGAGGAGCTGGCTAAAACTGGATGGCTGCCAGCCAAGCATGAGCTCATACCTAGGGAGCCAACCAGAGGGAGCCCTGGCTGCATGCCACTGGCAGTTATAGTGAAACCACTCCCATAGTCCTTAATCACAAGTAAACAAAGCACAAGGGGAAGTGGAAAGCAGCCAAGGGAACATGTTTTGCGAGCCAGAGCTGTTTTGGCTTGTCACCAGCTGGCCATGGTTCTTCGCCAGCTGTCACGTAAGGCTTCTGTGAAAGTTAGTAAAACCTGGAGTGGAACTAAAAAAAGAGCTCAAAGGATTTTAATTTTTTTGTTAGAATTTTTGCTGGATTTTTGCACAGGTGAAGACAGTGTAGACGG…
>AB081026.1 JC virus DNA, complete genome, isolate:PE-16	GCCTCGGCCTCCTGTATATATAAAAAAAAGGGAAGGTAGGGAGGAGCTGGCTAAAACTGGATGGCTGCCAGCCAAGCATGAGCTCATACCTAGGGAGCCAACCAGAGGGAGCCCTGGCTGCATGCCACTGGCAGTTATAGTGAAACCACTCCCATAGTCCTTAATCACAAGTAAACAAAGCACAAGGGGAAGTGGAAAGCAGCCAAGGGAACATGTTTTGCGAGCCAGAGCTGTTTTGGCTTGTCACCAGCTGGCCATGGTTCTTCGCCAGCTGTCACGTAAGGCTTCTGTGAAAGTTAGTAAAACCTGGAGTGGAACTAAAAAAAGAGCTCAAAGGATTTTAATTTTTTTGTTAGAATTTTTGCTGGATTTTTGCACAGGTGAAGACAGTGTAGACGG…
>AB081027.1 JC virus DNA, complete genome, isolate:PE-21	GCCTCGGCCTCCTGTATATATAAAAAAAAGGGAAGGTAGGGAGGAGCTGGCTAAAACTGGATGGCTGCCAGCCAAGCATGAGCTCATACCTAGGGAGCCAACCAGAGGGAGCCTTGGCTGCATGCCACTGGCAGTTATAGTGAAACCACTCCCATAGTCCTTAATCACAAGTAAACAAAGCACAAGGGGAAGTGGAAAGCAGCCAAGGGAACATGTTTTGCGAGCCAGAGCTGTTTTGGCTTGTCACCAGCTGGCCATGGTTCTTCGCCAGCTGTCACGTAAGGCTTCTGTGAAAGTTAGTAAAACCTGGAGTGGAACTAAAAAAAGAGCTCAAAGGATTTTAATTTTTTTGTTAGAATTTTTGCTGGATTTTTGCACAGGTGAAGACAGTGTAGACGG…
>AB081028.1 JC virus DNA, complete genome, isolate:SK-1	GCCTCGGCCTCCTGTATATATAAAAAAAAGGGAAGGTAGGGAGGAGCTGGCTAAAACTGGATGGCTGCCAGCCAAGCATGAGCTCATACCTAGGGAGCCAACCAGCAGACAGCCAGAGGGAGCCCTGGCTGCATGCCACTGGCAGTTATAGTGAAACCACTCCCATAGTCCTTAATCACAAGTAAACAAAGCACAAGGGGAAGTGGAAAGCAGCCAAGGGAACATGTTTTGCGAGCCAGAGCTGTTTTGGCTTGTCACCAGCTGGCCATGGTTCTTCGCCAGCTGTCACGTAAGGCTTCTGTGAAAGTTAGTAAAACCTGGAGTGGAACTAAAAAAAGAGCTCAAAGGATTTTAATTTTTTTGTTAGAATTTTTGCTGGATTTTTGCACAGGTGAAGAC…
>AB081029.1 JC virus DNA, complete genome, isolate:SK-4	GCCTCGGCCTCCTGTATATATAAAAAAAAGGGAAGGTAGGGAGGAGCTGGCTAAAACTGGATGGCTGCCAGCCAAGCATGAGCTCATACCTAGGGAGCCAACCAGCAGACAGCCAGAGGGAGCCCTGGCTGCATGCCACTGGCAGTTATAGTGAAACCACTCCCATAGTCCTTAATCACAAGTAAACAAAGCACAAGGGGAAGTGGAAAGCAGCCAAGGGAACATGTTTTGCGAGCCAGAGCTGTTTTGGCTTGTCACCAGCTGGCCATGGTTCTTCGCCAGCTGTCACGTAAGGCTTCTGTGAAAGTTAGTAAAACCTGGAGTGGAACTAAAAAAAGAGCTCAAAGGATTTTAATTTTTTTGTTAGAATTTTTGCTGGATTTTTGCACAGGTGAAGAC…
>AB081030.1 JC virus DNA, complete genome, isolate:YI	GCCTCGGCCTCCTGTATATATAAAAAAAAGGGAAGGTAGGGAGGAGCTGGCTAAAACTGGATGGCTGCCAGCCAAGCATGAGCTCATACCTAGGGAGCCAACCAGCTGACAGCCAGAGGGAGCCCTGGCTGCATGCCACTGGCAGTTATAGTGAAACCACTCCCATAGTCCTTAATCACAAGTAAACAAAGCACAAGGGGAAGTGGAAAGCAGCCAAGGGAACATGTTTTGCGAGCCAGAGCTGTTTTGGCTTGTCACCAGCTGGCCATGGTTCTTCGCCAGCTGTCACGTAAGGCTTCTGTGAAAGTTAGTAAAACCTGGAGTGGAACTAAAAAAAGAGCTCAAAGGATTTTAATTTTTTTGTTAGAATTTTTGCTGGATTTTTGCACAGGTGAAGAC…
>AF363830.1 JC virus strain 718B, complete genome	ATGGTTCTTCGCCAGCTGTCACGTAAGGCTTCTGTGAAAGTTAGTAAAACCTGGAGTGGAACTAAAAAAAGAGCTCAAAGGATTTTAATTTTTTTGTTAGAATTTTTGCTGGACTTTTGCACAGGTGAAGACAGAGTAGACGGGAAAAAAAGACAGAAACACAGTGGTTTGACTGAGCAGACATACAGTGCTTTGCCTGAACCAAAAGCTACATAGGTAAGTAATGTTTTTTTTTGTGTTTTCAGGTTCATGGGTGCCGCACTTGCACTTTTGGGGGACCTAGTTGCTACTGTTTCTGAGGCTGCTGCTGCCACAGGATTTTCAGTAGCTGAAATTGCTGCTGGAGAGGCTGCTGCTACTATAGAAGTTGAAATTGCATCCCTTGCTACTGTAGAGGGG…
>AF363831.1 JC virus strain 719B, complete genome	ATGGTTCTTCGCCAGCTGTCACGTAAGGCTTCTGTGAAAGTCAGTAAAACCTGGAGTGGAACTAAAAAAAGAGCTCAAAGGATTTTAATTTTTTTGTTAGAATTTTTGCTGGACTTTTGCACAGGTGAAGACAGAGTAGACGGGAAAAAAAGACAGAAACACAGTGGTTTGACTGAGCAGACATACAGTGCTTTGCCTGAACCAAAAGCTACATAGGTAAGTAATGTTTTTTTTTGTGTTTTCAGGTTCATGGGTGCCGCACTTGCACTTTTGGGGGACCTAGTTGCTACTGTTTCTGAGGCTGCTGCTGCCACAGGATTTTCAGTAGCTGAAATTGCTGCTGGAGAGGCTGCTGCTACTATAGAAGTTGAAATTGCATCCCTTGCTACTGTAGAGGGG…
>AF363832.1 JC virus strain 246D, complete genome	ATGGTTCTTCGCCAGCTGTCACGTAAGGCTTCTGTGAAAGTTAGTAAAACCTGGAGTGGAACTAAAAAAAGAGCTCAGAGGATTTTAATTTTTTTGTTAGAATTTTTGCTGGATTTTTGCACAGGTGAAGACAGTGTAGACGGGAAAAAAAGACAGAAACACAGTGGTTTGACTGAGCAGAGATACAGTGCTTTGCCTGAACCAAAAGCTACATAGGTAAGTAATGTTTTTTTTTGTGTTTTCAGGTTCATGGGTGCCGCACTTGCACTTTTGGGGGACCTAGTTGCTACTGTTTCTGAGGCTGCTGCTGCCACAGGATTTTCAGTAGCTGAAATTGCTGCTGGAGAGGCTGCTGCTACTATAGAAGTTGAAATTGCATCCCTTGCTACTGTAGAGGGG…
>AF363833.1 JC virus strain 247D, complete genome	ATGGTTCTTCGCCAGCTGTCACGTAAGGCTTCTGTGAAAGTTAGTAAAACCTGGAGTGGAACTAAAAAAAGAGCTCAGAGGATTTTAATTTTTTTGTTAGAATTTTTGCTGGATTTTTGCACAGGTGAAGACAGTGTAGACGGGAAAAAAAGACAGAAACACAGTGGTTTGACTGAGCAGAGATACAGTGCTTTGCCTGAACCAAAAGCTACATAGGTAAGTAATGTTTTTTTTTGTGTTTTCAGGTTCATGGGTGCCGCACTTGCACTTTTGGGGGACCTAGTTGCTACTGTTTCTGAGGCTGCTGCTGCCACAGGATTTTCAGTAGCTGAAATTGCTGCTGGAGAGGCTGCTGCTACTATAGAAGTTGAAATTGCATCCCTTGCTACTGTAGAGGGG…
>AF363834.1 JC virus strain 248D, complete genome	ATGGTTCTTCGCCAGCTGTCACGTAAGGCTTCTGTGAAAGTTAGTAAAACCTGGAGTGGAACTAAAAAAAGAGCTCAGAGGATTTTAATTTTTTTGTTAGAATTTTTGCTGGATTTTTGCACAGGTGAAGACAGTGTAGACGGGAAAAAAAGACAGAAACACAGTGGTTTGACTGAGCAGAGATACAGTGCTTTGCCTGAACCAAAAGCTACATAGGTAAGTAATGTTTTTTTTTGTGTTTTCAGGTTCATGGGTGCCGCACTTGCACTTTTGGGGGACCTAGTTGCTACTGTTTCTGAGGCTGCTGCTGCCACAGGATTTTCAGTAGCTGAAATTGCTGCTGGAGAGGCTGCTGCTACTATAGAAGTTGAAATTGCATCCCTTGCTACTGTAGAGGGG…
>M55904.2 Murine pneumotropic virus, complete genome	GAGATCTTGGAGAGTTCCTGTTTACATACATTGAACCGCCCCCATTGTCTTGGCTTCCTGCCATTGCCGTGTCCGGGCAATCAGCCATTGCGGTATCCGGGCAATCTGCCCGGTCTTGGCAAGGCGCCCGGGAGCACTTATGAATAACGCCCTTCCTCCTCTTAATAGCAATAAATTCTTGAGCAGCAGCCAACACAGTTTAAGCAGACTCATTTTTTTCCAAGGGTATAAGAGGCTGGAGGCCTTTGCCCCTACCTTCACTGCAGAAAGAGAGAGGCTTTTGAGAGGCTTTTCAGAGGCTTTCCGAGGCTTTAACCTTTGCCTGAAAAAAAAACAAAAATGGATCATCAGTTAACAAGAGAAGAAAGCCAAAGGCTTATGCACCTTTTAAAACTCCCT…
>AB092578.1 JC virus DNA, complete genome, isolate:AN-1	GCCTCGGCCTCCTGTATATATAAAAAAAAGGGAAGGTAGGGAGGAGCTGGCTAAAACTGGATGGCTGCCAGCCAAGCATGAGCTCATACCTAGGGAGCCAACCAGCTGACAGCCAGAGGGAGCCCTGGCTGCATGCCACTGGCAGTTATAGTGAAACCACTCCCATAGTACTTAATCACAAGTAAACAAAGCACAAGGGGAAGTGGAAAGCAGCCAAGGGAACATGTTTTGCGAGCCAGAGCTGTTTTGGCTTGTCACCAGCTGGCCATGGTTCTTCGCCAGCTGTCACGTAAGGCTTCTGTGAAAGTTAGTAAAACCTGGAGTGGAACTAAAAAAAGAGCTCAAAGGATTTTAATTTTTTTGTTAGAATTTTTGCTGGATTTTTGCACAGGTGAAGAC…
>AB092579.1 JC virus DNA, complete genome, isolate:AN-3	GCCTCGGCCTCCTGTATATATAAAAAAAAGGGAAGGTAGGGAGGAGCTGGCTAAAACTGGATGGCTGCCAGCCAAGCATGAGCTCATACCTAGGGAGCCAACCAGCTGACAGCCAGAGGGAGCCCTGGCTGCATGCCACTGGCAGTTATAGTGAAACCCCTCCCATAGTCCTTAATCACAAGTAAACAAAGCACAAGGGGAAGTGGAAAGCAGCCAAGGGAACATGTTTTGCGAGCCAGAGCTGTTTTGGCTTGTCACCAGCTGGCCATGGTTCTTCGCCAGCTGTCACGTAAGGCTTCTGTGAAAGTTAGTAAAACCTGGAGTGGAACTAAAAAAAGAGCTCAAAGGATTTTAATTTTTTTGTTAGAATTTTTGCTGGACTTTTGCACAGGTGAAGAC…
>AB092580.1 JC virus DNA, complete genome, isolate:AN-4	GCCTCGGCCTCCTGTATATATAAAAAAAAGGGAAGGTAGGGAGGAGCTGGCTAAAACTGGATGGCTGCCAGCCAAGCATGAGCTCATACCTAGGGAGCCAACCAGCAGACAGCCAGAGGGAGCCCTGGCTGCATGCCACTGGCAGTTATAGTGAAACCACTCCCATAGTCCTTAATCACAAGTAAACAAAGCACAAGGGGAAGTGGAAAGCAGCCAAGGGAACATGTTTTGCGAGCCAGAGCTGTTTTGGCTTGTCACCAGCTGGCCATGGTTCTTCGCCAGCTGTCACGTAAGGCTTCTGTGAAAGTTAGTAAAACCTGGAGTGGAACTAAAAAAAGAGCTCAAAGGATTTTAATTTTTTTGTTAGAATTTTTGCTGGATTTTTGCACAGGTGAAGAC…
>AB092581.1 JC virus DNA, complete genome, isolate:AN-5	GCCTCGGCCTCCTGTATATATAAAAAAAAGGGAAGGTAGGGAGGAGCTGGCTAAAACTGGATGGCTGCCAGCCAACCATCCAAGCATGAGCTCATACCTAGGGAGCCAACCAGCTGACAGCCAGAGGGAGCCCTGGCTGCATGCCACTGGTAGTTATAGTGAAACCCCTCCCATAGTCCTTAATCACAAGTAAACAAAGCACAAGGGGAAGTGGAAAGCAGCCAAGGGAACATGTTTTGCGAGCCAGAGCTGTTTTGGCTTGTCACCAGCTGGCCATGGTTCTTCGCCAGCTGTCACGTAAGGCTTCTGTAAAAGTTAGTAAAACCTGGAGTGGAACTAAAAAAAGAGCTCAAAGGATTTTAATTTTTTTGTTAGAATTTTTGCTGGACTTTTGCACAG…
>AB092582.1 JC virus DNA, complete genome, isolate:AN-6	GCCTCGGCCTCCTGTATATATAAAAAAAAGGGAAGGTAGGGAGGAGCTGGCTAAAACTGGATGGCTGCCAGCCAAGCATGAGCTCATACCTAGGGAGCCAACCAGCAGACAGCCAGAGGGAGCCCTGGCTGCATGCCACTGGCAGTTATAGTGAAACCACTCCCATAGTCCTTAATCACAAGTAAACAAAGCACAAGGGGAAGTGGAAAGCAGCCAAGGGAACATGTTTTGCGAGCCAGAGCTGTTTTGGCTTGTCACCAGCTGGCCATGGTTCTTCGCCAGCTGTCACGTAAGGCTTCTGTGAAAGTTAGTAAAACCTGGAGTGGAACTAAAAAAAGAGCTCAAAGGATTTTAATTTTTTTGTTAGAATTTTTGCTGGATTTTTGCACAGGTGAAGAC…
>AB092583.1 JC virus DNA, complete genome, isolate:AN-8	GCCTCGGCCTCCTGTATATATAAAAAAAAGGGAAGGTAGGGAGGAGCTGGCTAAAACTGGATGGCTGCCAGCCAAGCATGAGCTCATACCTAGGGAGCCAACCAGCAGACAGCCAGAGGGAGCCCTGGCTGCATGCCACTGGCAGTTATAGTGAAACCACTCCCATAGTCCTTAATCACAAGTAAACAAAGCACAAGGGGAAGTGGAAAGCAGCCAAGGGAACATGTTTTGCGAGCCAGAGCTGTTTTGGCTTGTCACCAGCTGGCCATGGTTCTTCGCCAGCTGTCACGTAAGGCTTCTGTGAAAGTTAGTAAAACCTGGAGTGGAACTAAAAAAAGAGCTCAAAGGATTTTAATTTTTTTGTTAGAATTTTTGCTGGATTTTTGCACAGGTGAAGAC…
>AB092584.1 JC virus DNA, complete genome, isolate:AN-9	GCCTCGGCCTCCTGTATATATAAAAAAAAGGGAAGGTAGGGAGGAGCTGGCTAAAACTGGATGGCTGCCAGCCAAGCATGAGCTCATACCTAGGGAGCCAACCAGCTGACAGCCAGAGGGAGCCCTGGCTGCATGCCACTGGCAGTTATAGTGAAACCACTCCCATAGTCCTTAATCACAAGTAAACAAAGCACAAGGGGAAGTGGAAAGCAGCCAAAGGAACATGTTTAGCGAGCCAGAGCTGTTTTGGCTTGTCACCAGCTGGCCATGGTTCTTCGCCAGCTGTCACGTAAGGCTTCTGTGAAAGTTAGTAAAACCTGGAGTGGAACTAAAAAAAGAGCTCAAAGGATTTTAATTTTTTTGTTAGAATTTTTGCTGGATTTTTGCACAGGTGAAGAC…
>AB092585.1 JC virus DNA, complete genome, isolate:AN-11	GCCTCGGCCTCCTGTATATATAAAAAAAAGGGAAGGTAGGGAGGAGCTGGCTAAAACTGGATGGCTGCCAGCCAAGCATGAGCTCATACCTAGGGAGCCAACCAGCTGACAGCCAGAGGGAGCCCTGGCTACATGCCACTGGCAGTTATAGTGAAACCCCTCCCATAGTCCTTAATCACAAGTAAACAAAGCACAAGGGGAAGTGGAAAGCAGCCAAGGGAACATGTTTTGCGAGCCAGAGCTGTTTTGGCTTGTCACCAGCTGGCCATGGTTCTTCGCCAGCTGTCACGTAAGGCTTCTGTGAAAGTTAGTAAAACCTGGAGTGGAACTAAAAAAAGAGCTCAAAGGATTTTAATTTTTTTGTTAGAATTTTTGCTGGACTTTTGCACAGGTGAAGAC…
>AB092586.1 JC virus DNA, complete genome, isolate:AN-12	GCCTCGGCCTCCTGTATATATAAAAAAAAGGGAAGGTAGGGAGGAGCTGGCTAAAACTGGATGGCTGCCAGCCAAGCATGAGCTCATACCTAGGGAGCCAACCAGCTGACAGCCAGAGGGAGCCCTGGCTGCATGCCACTGGCAGTTATAGTGAAACCCCTCCCATAGTCCTTAATCACAAGTAAACAAAGCACAAGGGGAAGTGGAAAGCAGCCAAGGGAACATGTTTTGCGAGCCAGAGCTGTTTTGGCTTGTCACCAGCTGGCCATGGTTCTTCGCCAGCTGTCACGTAAAGCTTCTGTGAAAGTTAGTAAAACCTGGAGTGGAACTAAAAAAAGAGCTCAAAGGATTTTAATTTTTTTGTTAGAATTTTTGCTGGACTTTTGCACAGGTGAAGAC…
>AB092587.1 JC virus DNA, complete genome, isolate:AN-13	GCCTCGGCCTCCTGTATATATAAAAAAAAGGGAAGGTAGGGAGGAGCTGGCTAAAACTGGATGGCTGCCAGCCAAGCATGAGCTCATACCTAGGGAGCCAACCAGCTGACAGCCAGAGGGAGCCCTGGCTGCATGCCACTGGCAGTTATAGTGAAACCACTCCCATAGTCCTTAATCACAAGTAAACAAAGCACAAGGGGAAGTGGAAAGCAGCCAAGGGAACATGTTTAGCGAGCCAGAGCTGTTTTGGCTTGTCACCAGCTGGCCATGGTTCTTCGCCAGCTGTCACGTAAGGCTTCTGTGAAAGTTAGTAAAACCTGGAGTGGAACTAAAAAAAGAGCTCAAAGGATTTTAATTTTTTTGTTAGAATTTTTGCTGGATTTTTGCACAGGTGAAGAC…
>AY271816.1 Simian virus 40 strain PML-1EK, complete genome	GCCTCGGCCTCTGCATAAATAAAAAAAATTAGTCAGCCATGGGGCGGAGAATGGGCGGAACTGGGCGGAGTTAGGGGCGGGATGGGCGGAGTTAGGGGCGGGACTATGGTTGCTGACTAATTGAGATGCATGCTTTGCATACTTGGTAACTGACACACGGAGCCTGGGGACTTTCCACACCCTAACTGACACACATTCCAGCCTGGGGACTTTCCACACCCTAACTGACACACATTCCACAGCTGGTTCTTTCCGCCTCAGAAGGTACCTAACCAAGTTCCTCTTTCAGAGGTTATTTCAGGCCATGGTGCTGCGCCGGCTGTCACGCCAGGCCTCCGTTAAGGTTCGTAGGTCATGGACTGAAAGTAAAAAAACAGCTCGACGCCTTTTTGTGTTTGT…
>AY271817.1 Simian virus 40 strain 777*, complete genome	GCCTCGGCCTCTGCATAAATAAAAAAAATTAGTCAGCCATGGGGCGGAGAATGGGCGGAACTGGGCGGAGTTAGGGGCGGGATGGGCGGAGTTAGGGGCGGGACTATGGTTGCTGACTAATTGAGATGCATGCTTTGCATACTTCTGCCTGCTGGGGAGCCTGGGGACTTTCCTTGCTGACTAATTGAGATGCATGCTTTGCATACTTCTGCCTGCTGGGGAGCCTGGGGACTTTCCACACCCTAACTGACACACATTCCACAGCTGGTTCTTTCCGCCTCAGAAGGTACCTAACCAAGTTCCTCTTTCAGAGGTTATTTCAGGCCATGGTGCTGCGCCGGCTGTCACGCCAGGCCTCCGTTAAGGTTCGTAGGTCATGGACTGAAAGTAAAAAAACAG…
>AY140894.1 Goose hemorrhagic polyomavirus isolate Germany 2001, complete genome	GATGATTGAGGTTAATTCCCTGACTCACAGATAAGAAAATTGTGGTTAGAGAGGGAAATTTTTTAGTAGGGCAGGGATTTTTCTAATATTCCGCTACAACTCCTGCCAGAGCAAGCACAGAAAAAAGAGGAAGGTGCCTCTGTCAGCATTCCATTGCCCTTATTTGGACTATCCATATATGGTAATGAGCTGCCATTGGAACATTTAAACTGGGCTCGGGGCCAGGAAATGAGTGACTTACCGTGATTGGCCTGTTTAAAATAAACCGCGCGCGGGCTGTATAAGGAGAGACGTGCGGGCGGAAGGTAATCCCTAACAACCTCTGAACTTAAACAAAGGACAGCCGGGATGTCTGAGGCAACCCGGAAGCCAATGGATTCAGAGGGGCCTAGAGCAGCC…
>NC_004800.1 Goose hemorrhagic polyomavirus, complete genome	GATGATTGAGGTTAATTCCCTGACTCACAGATAAGAAAATTGTGGTTAGAGAGGGAAATTTTTTAGTAGGGCAGGGATTTTTCTAATATTCCGCTACAACTCCTGCCAGAGCAAGCACAGAAAAAAGAGGAAGGTGCCTCTGTCAGCATTCCATTGCCCTTATTTGGACTATCCATATATGGTAATGAGCTGCCATTGGAACATTTAAACTGGGCTCGGGGCCAGGAAATGAGTGACTTACCGTGATTGGCCTGTTTAAAATAAACCGCGCGCGGGCTGTATAAGGAGAGACGTGCGGGCGGAAGGTAATCCCTAACAACCTCTGAACTTAAACAAAGGACAGCCGGGATGTCTGAGGCAACCCGGAAGCCAATGGATTCAGAGGGGCCTAGAGCAGCC…
>AY121907.1 JC virus strain 243A, complete genome	ATGGTTCTTCGCCAGCTGTCACGTAAGGCTTCTGTGAAAGTTAGTAAAACCTGGAGTGGAACTAAAAAAAGAGCTCAAAGGATTTTAATTTTTTTGTTAGAATTTTTGCTGGATTTTTGCACAGGTGAAGACAGTGTAGACGGGAAAAAAAGGCAGAAACACAGTGGTTTGACTCAGCAGACATACAGTGCTTTGCCTGAACCAAAAGCTACATAGGTAAGTAATGTTTTTTTTTGTGTTTTCAGGTTCATGGGTGCCGCACTTGCACTTTTGGGGGACCTAGTTGCTACTGTTTCTGAGGCTGCTGCTGCCACAGGATTTTCAGTAGCTGAAATTGCTGCTGGAGAGGCTGCTGCTACTATAGAAGTTGAAATTGCATCCCTTGCTACTGTAGAGGGG…
>AY121908.1 JC virus strain 244A, complete genome	ATGGTTCTTCGCCAGCTGTCACGTAAGGCTTCTGTGAAAGTTAGTAAAACCTGGAGTGGAACTAAAAAAAGAGCTCAAAGGATTTTAATTTTTTTGTTAGAATTTTTGCTGGATTTTTGCACAGGTGAAGACAGTGTACACGGGAAAAAAAGGCAGAAACACAGTGGTTTGACTCAGCAGACATACAGTGCTTTGCCTGAACCAAAAGCTACATAGGTAAGTAATGTTTTTTTTTGTGTTTTCAGGTTCATGGGTGCCGCACTTGCACTTTTGGGGGACCTAGTTGCTACTGTTTCTGAGGCTGCTGCTGCCACAGGATTTTCAGTAGCTGAAATTGCTGCTGGAGAGGCTGCTGCTACTATAGAAGTTGAAATTGCATCCCTTGCTACTGTAGAGGGG…
>AY121909.1 JC virus strain 245A, complete genome	ATGGTTCTTCGCCAGCTGTCACGTAAGGCTTCTGTGAAAGTTAGTAAAACCTGGAGTGGAACTAAAAAAAGAGCTCAAAGGATTTTAATTTTTTTGTTAGAATTTTTGCTGGATTTTTGCACAGGTGAAGACAGTGTAGACGGGAAAAAAAGGCAGAAACACAGTGGTTTGACTCAGCAGACATACAGTGCTTTGCCTGAACCAAAAGCTACATAGGTAAGTAATGTTTTTTTTTGTGTTTTCAGGTTCATGGGTGCCGCACTTGCACTTTTGGGGGACCTAGTTGCTACTGTTTCTGAGGCTGCTGCTGCCACAGGATTTTCAGTAGCTGAAATTGCTGCTGGAGAGGCTGCTGCTACTATAGAAGTTGAAATTGCATCCCTTGCTACTGTAGAGGGG…
>AY121910.1 JC virus strain 255A, complete genome	ATGGTTCTTCGCCAGCTGTCACGTAAGGCTTCTGTGAAAGTTAGTAAAACCTGGAGTGGAACTAAAAAAAGAGCTCAAAGGATTTTAATTTTTTTGTTAGAATTTTTGCTGGATTTTTGCACAGGCGGGAAAAAAAGACAGAAACACAGTGGTTTGACTCAGCAGACATACAGTGCTTTGCCTGAACCAAAAGCTACATAGGTAAGTAATGTTTTTTTTTGTGTTTTCAGGTTCATGGGTGCCGCACTTGCACTTTTGGGGGACCTAGTTGCTACTGTTTCTGAGGCTGCTGCTGCCACAGGATTTTCAGTAGCTGAAATTGCTGCTGGAGAGGCTGCTGCTACTATAGAAGTTGAAATTGCATCCCTTGCTACTGTAGAGGGGATTACAAGTACCTCT…
>AY121911.1 JC virus strain 256A, complete genome	ATGGTTCTTCGCCAGCTGTCACGTAAGGCTTCTGTGAAAGTTAGTAAAACCTGGAGTGGAACTAAAAAAAGAGCTCAAAGGATTTTAATTTTTTTGTTAGAATTTTTGCTGGATTTTTGCACAGGCGGGAAAAAAAGACAGAAACACAGTGGTTTGACTCAGCAGACATACAGTGCTTTGCCTGAACCAAAAGCTACATAGGTAAGTAATGTTTTTTTTTGTGTTTTCAGGTTCATGGGTGCCGCACTTGCACTTTTGGGGGACCTAGTTGCTACTGTTTCTGAGGCTGCTGCTGCCACAGGATTTTCAGTAGCTGAAATTGCTGCTGGAGAGGCTGCTGCTACTATAGAAGTTGAAATTGCATCCCTTGCTACTGTAGAGGGGATTACAAGTACCTCT…
>AY121912.1 JC virus strain 733B, complete genome	ATGGTTCTTCGCCAGCTGTCACGTAAGGCTTCTGTGAAAGTTAGTAAAACCTGGAGTGGAACTAAAAAAAGAGCTCAAAGGATTTTAATTTTTTTGTTAGAATTTTTGCTGGACTTTTGCACAGGTGAAGACAGTGTAGACGGGAAAAAAAGACAGAAACACAGTCGTTTGACTGAGCAGACATACAGTGCTTTGCCTGAACCAAAAGCTACATAGGTAAGTAATGTTTTTTTTTGTGTTTTCAGGTTCATGGGTGCCGCACTTGCACTTTTGGGGGACCTAGTTGCTACTGTTTCTGAGGCTGCTGCTGCCACAGGATTTTCAGTAGCTGAAATTGCTGCTGGAGAGGCTGCTGCTACTATAGAAGTTGAAATTGCATCCCTTGCTACTGTAGAGGGG…
>AY121913.1 JC virus strain 734B, complete genome	ATGGTTCTTCGCCAGCTGTCACGTAAGGCTTCTGTGAAAGTTAGTAAAACCTGGAGTGGAACTAAAAAAAGAGCTCAAAGGATTTTAATTTTTTTGTTAGAATTTTTGCTGGACTTTTGCACAGGTGAAGACAGTGTAGACGGGAAAAAAAGACAGAAACACAGTGGTTTGACTCAGCAGACATACAGTGCTTTGCCTGAACCAAAAGCTACATAGGTAAGTAATGTTTTTTTTTGTGTTTTCAGGTTCATGGGTGCCGCACTTGCACTTTTGGGGGACCTAGTTGCTACTGTTTCTGAGGCTGCTGCTGCCACAGGATTTTCAGTAGCTGAAATTGCTGCTGGAGAGGCTGCTGCTACTATAGAAGTTGAAATTGCATCCCTTGCTACTGTAGAGGGG…
>AY121914.1 JC virus strain 735B, complete genome	ATGGTTCTTCGCCAGCTGTCACGTAAGGCTTCTGTGAAAGTTAGTAAAACCTGGAGTGGAACTAAAAAAAGAGCTCAAAGGATTTTAATTTTTTTGTTAGAATTTTTGCTGGACTTTTGCACAGGTGAAGACAGTGTAGACGGGAAAAAAAGACAGAAACACAGTGGTTTGACTCAGCAGACATACAGTGCTTTGCCTGAACCAAAAGCTACATAGGTAAGTAATGTTTTTTTTTGTGTTTTCAGGTTCATGGGTGCCGCACTTGCACTTTTGGGGGACCTAGTTGCTACTGTTTCTGAGGCTGCTGCTGCCACAGGATTTTCAGTAGCTGAAATTGCTGCTGGAGAGGCTGCTGCTACTATAGAAGTTGAAATTGCATCCCTTGCTACTGTAGAGGGG…
>AY121915.1 JC virus strain 736B, complete genome	ATGGTTCTTCGCCAGCTGTCACGTAAGGCTTCTGTGAAAGTTAGTAAAACCTGGAGTGGAACTAAAAAAAGAGCTCAAAGGATTTTAATTTTTTTGTTAGAATTTTTGCTGGACTTTTGCACAGGTGAAGACAGTGTAGACGGGAAAAAAAGACAGAAACACAGTGGTTTGACTCAGCAGACATACAGTGCTTTGCCTGAACCAAAAGCTACATAGGTAAGTAATGTTTTTTTTTGTGTTTTCAGGTTCATGGGTGCCGCACTTGCACTTTTGGGGGACCTAGTTGCTACTGTTTCTGAGGCTGCTGCTGCCACAGGATTTTCAGTAGCTGAAATTGCTGCTGGAGAGGCTGCTGCTACTATAGAAGTTGAAATTGCATCCCTTGCTACTGTAGAGGGG…
>BD233937.1 Immortalized cerebral endothelial cell	GGGGGCCCCTGGCCTCCGCTTACTCTGGAGAAAAAGAAGAGAGGCATTGTAGAGGCTTCCAGAGGCAACTTGTCAAAACAGGACTGGCGCCTTGGAGGCGCTGTGGGGCCACCCAAATTGATATAATTAAGCCCCAACCGCCTCTTCCCGCCTCATTTCAGCCTCACCACCATCATGGATAGAGTTCTGAGCAGAGCTGACAAAGAAAGGCTGCTAGAACTTCTAAAACTTCCCAGACAACTATGGGGGGATTTTGGAAGAATGCAGCAGGCATATAAGCAGCAGTCACTGCTACTGCACCCAGACAAAGGTGGAAGCCATGCCTTAATGCAGGAATTGAACAGTCTCTGGGGAACATTTAAAACTGAAGTATACAATCTGAGAATGAATCTAGGAGGA…
>AB103387.1 JC virus DNA, complete genome, isolate:FA-1	GCCTCGGCCTCCTGTATATATAAAAAAAAGGGAAGGTAGGGAGGAGCTGGCTAAAACTGGATGGCTGCCAGCCAAGCATGAGCTCATACCTAGGGAGCCAACCAGCTGACAGCCAGAGGGAGCCCTGGCTGCATGCCACTGGCAGTTATAGTGAAACCCCTCCCATAGTCCTTAATCACAAGTAAACAAAGCACAAGGGGAAGTGGAAAGCAGCCAGGAGCATGTTTTGCGAGCCAGAGCTGTTTTGGCTTGTCACCAGCTGGCCATGGTTCTTCGCCAGCTGTCACGTAAGGCTTCTGTGAAAGTTAGTAAAACCTGGAGTGGAACTAAAAAAAGAGCTCAGAGGATTTTAATTTTTTTGTTAGAATTTTTGCTGGATTTTTGCACAGGTGAAGACAG…
>AB103402.1 JC virus DNA, complete genome, isolate: FA-1a	GCCTCGGCCTCCTGTATATATAAAAAAAAGGGAAGGTAGGGAGGAGCTGGCTAAAACTGGATGGCTGCCAGCCAAGCATGAGCTCATACCTAGGGAGCCAACCAGCTGACAGCCAGAGGGAGCCCTGGCTGCATGCCACTGGCAGTTATAGTGAAACCCCTCCCATAGTCCTTAATCACAAGTAAACAAAGCACAAGGGGAAGTGGAAAGCAGCCAGGAGCATGTTTTGCGAGCCAGAGCTGTTTTGGCTTGTCACCAGCTGGCCATGGTTCTTCGCCAGCTGTCACGTAAGGCTTCTGTGAAAGTTAGTAAAACCTGGAGTGGAACTAAAAAAAGAGCTCAGAGGATTTTAATTTTTTTGTTAGAATTTTTGCTGGATTTTTGCACAGGTGAAGACAG…
>AB103403.1 JC virus DNA, complete genome, isolate: FB-1	GCCTCGGCCTCCTGTATATATAAAAAAAAGGGAAGGTAGGGAGGAGCTGGCTAAAACTGGATGGCTGCCAGCCAAGCATGAGCTCATACCTAGGGAGCCAACCAGCAGACAGCCAGAGGGAGCCCTGGCTGCATGCCACTGGCAGTTATAGTGAAACCACTCCCATAGTCCTTAATCACAAGTAAACAAAGCACAAGGGGAAGTGGAAAGCAGCCAAGGGAACATGTTTTGCGAGCCAGAGCTGTTTTGGCTTGTCACCAGCTGGCCATGGTTCTTCGCCAGCTGTCACGTAAGGCTTCTGTGAAAGTTAGTAAAACCTGGAGTGGAACTAAAAAAAGAGCTCAAAGGATTTTAATTTTTTTGTTAGAATTTTTGCTGGATTTTTGCACAGGTGAAGAC…
>AB103404.1 JC virus DNA, complete genome, isolate: FB-2	GCCTCGGCCTCCTGTATATATAAAAAAAAGGGAAGGTAGGGAGGAGCTGGCTAAAACTGGATGGCTGCCAGCCAAGCATGAGCTCATACCTAGGGAGCCAACCAGCAGACAGCCAGAGGGAGCCCTGGCTGCATGCCACTGGCAGTTATAGTGAAACCACTCCCATAGTCCTTAATCACAAGTAAACAAAGCACAAGGGGAAGTGGAAAGCAGCCAAGGGAACATGTTTTGCGAGCCAGAGCTGTTTTGGCTTGTCACCAGCTGGCCATGGTTCTTCGCCAGCTGTCACGTAAGGCTTCTGTGAAAGTTAGTAAAACCTGGAGTGGAACTAAAAAAAGAGCTCAAAGGATTTTAATTTTTTTGTTAGAATTTTTGCTGGATTTTTGCACAGGTGAAGAC…
>AB103405.1 JC virus DNA, complete genome, isolate: FB-3	GCCTCGGCCTCCTGTATATATAAAAAAAAGGGAAGGTAGGGAGGAGCTGGCTAAAACTGGATGGCTGCCAGCCAAGCATGAGCTCATACCTAGGGAGCCAACCAGCAGACAGCCAGAGGGAGCCCTGGCTGCATGCCACTGGCAGTTATAGTGAAACCACTCCCATAGTCCTTAATCACAAGTAAACAAAGCACAAGGGGAAGTGGAAAGCAGCCAAGGGAACATGTTTTGCGAGCCAGAGCTGTTTTGGCTTGTCACCAGCTGGCCATGGTTCTTCGCCAGCTGTCACGTAAGGCTTCTGTGAAAGTTAGTAAAACCTGGAGTGGAACTAAAAAAAGAGCTCAAAGGATTTTAATTTTTTTGTTAGAATTTTTGCTGGATTTTTGCACAGGTGAAGAC…
>AB103406.1 JC virus DNA, complete genome, isolate: FC-1	GCCTCGGCCTCCTGTATATATAAAAAAAAGGGAAGGTAGGGAGGAGCTGGCTAAAACTGGATGGCTGCCAGCCAAGCATGAGCTCATACCTAGGGAGCCAACCAGCTGGCAGCCAGAGGGAGCCCTGGCTGCATGCCACTGGCAGTTATAGTGAAACCCCTCCCATAGTCCTTAATCACAAGTAAACAAAGCACAAGGGGAAGTGGAAAGCAGCCAGGGGAACATGTTTTGCGAGCCAGAGCTGTTTTGGCTTGTCACCAGCTGGCCATGGTTCTTCGCCAGCTGTCACGTAAGGCTTCTGTGAAAGTTAGTAAAACCTGGAGTGGAACTAAAAAAAGAGCTCAAAGGATTTTAATTTTTTTGTTAGAATTTTTGCTGGACTTTTGCACAGGTGAAGAC…
>AB103407.1 JC virus DNA, complete genome, isolate: FC-1a	GCCTCGGCCTCCTGTATATATAAAAAAAAGGGAAGGTAGGGAGGAGCTGGCTAAAACTGGATGGCTGCCAGCCAAGCATGAGCTCATACCTAGGGAGCCAACCAGCTGGCAGCCAGAGGGAGCCCTGGCTGCATGCCACTGGCAGTTATAGTGAAACCCCTCCCATAGTCCTTAATCACAAGTAAACAAAGCACAAGGGGAAGTGGAAAGCAGCCAGGGGAACATGTTTTGCGAGCCAGAGCTGTTTTGGCTTGTCACCAGCTGGCCATGGTTCTTCGCCAGCTGTCACGTAAGGCTTCTGTGAAAGTTAGTAAAACCTGGAGTGGAACTAAAAAAAGAGCTCAAAGGATTTTAATTTTTTTGTTAGAATTTTTGCTGGACTTTTGCACAGGTGAAGAC…
>AB103408.1 JC virus DNA, complete genome, isolate: FC-2	GCCTCGGCCTCCTGTATATATAAAAAAAAGGGAAGGTAGGGAGGAGCTGGCTAAAACTGGATGGCTGCCAGCCAAGCATGAGCTCATACCTAGGGAGCCAACCAGCTGGCAGCCAGAGGGAGCCCTGGCTGCATGCCACTGGCAGTTATAGTGAAACCCCTCCCATAGTCCTTAATCACAAGTAAACAAAGCACAAGGGGAAGTGGAAAGCAGCCAGGGGAACATGTTTTGCGAGCCAGAGCTGTTTTGGCTTGTCACCAGCTGGCCATGGTTCTTCGCCAGCTGTCACGTAAGGCTTCTGTGAAAGTTAGTAAAACCTGGAGTGGAACTAAAAAAAGAGCTCAAAGGATTTTAATTTTTTTGTTAGAATTTTTGCTGGACTTTTGCACAGGTGAAGAC…
>AB103409.1 JC virus DNA, complete genome, isolate: FC-3	GCCTCGGCCTCCTGTATATATAAAAAAAAGGGAAGGTAGGGAGGAGCTGGCTAAAACTGGATGGCTGCCAGCCAAGCATGAGCTCATACCTAGGGAGCCAACCAGCTGGCAGCCAGAGGGAGCCCTGGCTGCATGCCACTGGCAGTTATAGTGAAACCCCTCCCATAGTCCTTAATCACAAGTAAACAAAGCACAAGGGGAAGTGGAAAGCAGCCAGGGGAACATGTTTTGCGAGCCAGAGCTGTTTTGGCTTGTCACCAGCTGGCCATGGTTCTTCGCCAGCTGTCACGTAAGGCTTCTGTGAAAGTTAGTAAAACCTGGAGTGGAACTAAAAAAAGAGCTCAAAGGATTTTAATTTTTTTGTTAGAATTTTTGCTGGACTTTTGCACAGGTGAAGAC…
>AB103410.1 JC virus DNA, complete genome, isolate: FC-4	GCCTCGGCCTCCTGTATATATAAAAAAAAGGGAAGGTAGGGAGGAGCTGGCTAAAACTGGATGGCTGCCAGCCAAGCATGAGCTCATACCTAGGGAGCCAACCAGCTGGCAGCCAGAGGGAGCCCTGGCTGCATGCCACTGGCAGTTATAGTGAAACCCCTCCCATAGTCCTTAATCACAAGTAAACAAAGCACAAGGGGAAGTGGAAAGCAGCCAGGGGAACATGTTTTGCGAGCCAGAGCTGTTTTGGCTTGTCACCAGCTGGCCATGGTTCTTCGCCAGCTGTCACGTAAGGCTTCTGTGAAAGTTAGTAAAACCTGGAGTGGAACTAAAAAAAGAGCTCAAAGGATTTTAATTTTTTTGTTAGAATTTTTGCTGGACTTTTGCACAGGTGAAGAC…
>AB103411.1 JC virus DNA, complete genome, isolate: FC-4a	GCCTCGGCCTCCTGTATATATAAAAAAAAGGGAAGGTAGGGAGGAGCTGGCTAAAACTGGATGGCTGCCAGCCAAGCATGAGCTCATACCTAGGGAGCCAACCAGCTGGCAGCCAGAGGGAGCCCTGGCTGCATGCCACTGGCAGTTATAGTGAAACCCCTCCCATAGTCCTTAATCACAAGTAAACAAAGCACAAGGGGAAGTGGAAAGCAGCCAGGGGAACATGTTTTGCGAGCCAGAGCTGTTTTGGCTTGTCACCAGCTAGCCAGGGGAACATGTTTTGCGAGCCAGAGCTGTTTTGGCTTGTCACCAGCTGGCCATGGTTCTTCGCCAGCTGTCACGTAAGGCTTCTGTGAAAGTTAGTAAAACCTGGAGTGGAACTAAAAAAAGAGCTCAAAG…
>AB103412.1 JC virus DNA, complete genome, isolate: FC-5	GCCTCGGCCTCCTGTATATATAAAAAAAAGGGAAGGTAGGGAGGAGCTGGCTAAAACTGGATGGCTGCCAGCCAAGCATGAGCTCATACCTAGGGAGCCAACCAGCTGGCAGCCAGAGGGAGCCCTGGCTGCATGCCACTGGCAGTTATAGTGAAACCCCTCCCATAGTCCTTAATCACAAGTAAACAAAGCACAAGGGGAAGTGGAAAGCAGCCAGGGGAACATGTTTTGCGAGCCAGAGCTGTTTTGGCTTGTCACCAGCTGGCCATGGTTCTTCGCCAGCTGTCACGTAAGGCTTCTGTGAAAGTTAGTAAAACCTGGAGTGGAACTAAAAAAAGAGCTCAAAGGATTTTAATTTTTTTGTTAGAATTTTTGCTGGACTTTTGCACAGGTGAAGAC…
>AB103413.1 JC virus DNA, complete genome, isolate: FD-1	GCCTCGGCCTCCTGTATATATAAAAAAAAGGGAAGGTAGGGAGGAGCTGGCTAAAACTGGATGGCTGCCAGCCAAGCATGAGCTCATACCTAGGGAGCCAACCAGCAGACAGCCAGAGGGAGCCCTGGCTGCATGCCACTGGCAGTTATAGTGAAACCACTCCCATAGTCCTTAATCACAAGTAAACAAAGCACAAGGGGAAGTGGAAAGCAGCCAAGGGAACATGTTTTGCGAGCCAGAGCTGTTTTGGCTTGTCACCAGCTGGCCATGGTTCTTCGCCAGCTGTCACGTAAGGCTTCTGTGAAAGTTAGTAAAACCTGGAGTGGAACTAAAAAAAGAGCTCAAAGGATTTTAATTTTTTTGTTAGAATTTTTGCTGGATTTTTGCACAGGTGAAGAC…
>AB103414.1 JC virus DNA, complete genome, isolate: FD-1a	GCCTCGGCCTCCTGTATATATAAAAAAAAGGGAAGGTAGGGAGGAGCTGGCTAAAACTGGATGGCTGCCAGCCAAGCATGAGCTCATACCTAGGGAGCCAACCAGCAGACAGCCAGAGGGAGCCCTGGCTGCATGCCACTGGCAGTTATAGTGAAACCACTCCCATAGTCCTTAATCACAAGTAAACAAAGCACAAGGGGAAGTGGAAAGCAGCCACTCTGGCTCGTCACCAGCTGGCCATGGTTCTTCGCCAGCTGTCACGTAAGGCTTCTGTGAAAGTTAGTAAAACCTGGAGTGGAACTAAAAAAAGAGCTCAAAGGATTTTAATTTTTTTGTTAGAATTTTTGCTGGATTTTTGCACAGGTGAAGACAGTGTAGACGGGAAAAAAAGGCAGAAAC…
>AB103415.1 JC virus DNA, complete genome, isolate: FD-2	GCCTCGGCCTCCTGTATATATAAAAAAAAGGGAAGGTAGGGAGGAGCTGGCTAAAACTGGATGGCTGCCAGCCAAGCATGAGCTCATACCTAGGGAGCCAACCAGCAGACAGCCAGAGGGAGCCCTGGCTGCATGCCACTGGCAGTTATAGTGAAACCACTCCCATAGTCCTTAATCACAAGTAAACAAAGCACAAGGGGAAGTGGAAAGCAGCCAAGGGAACATGTTTTGCGAGCCAGAGCTGTTTTGGCTTGTCACCAGCTGGCCATGGTTCTTCGCCAGCTGTCACGTAAGGCTTCTGTGAAAGTTAGTAAAACCTGGAGTGGAACTAAAAAAAGAGCTCAAAGGATTTTAATTTTTTTGTTAGAATTTTTGCTGGATTTTTGCACAGGTGAAGAC…
>AB103416.1 JC virus DNA, complete genome, isolate: FD-3	GCCTCGGCCTCCTGTATATATAAAAAAAAGGGAAGGTAGGGAGGAGCTGGCTAAAACTGGATGGCTGCCAGCCAAGCATGAGCTCATACCTAGGGAGCCAACCAGCAGACAGCCAGAGGGAGCCCTGGCTGCATGCCACTGGCAGTTATAGTGAAACCACTCCCATAGTCCTTAATCACAAGTAAACAAAGCACAAGGGGAAGTGGAAAGCAGCCAAGGGAACATGTTTTGCGAGCCAGAGCTGTTTTGGCTTGTCACCAGCTGGCCATGGTTCTTCGCCAGCTGTCACGTAAGGCTTCTGTGAAAGTTAGTAAAACCTGGAGTGGAACTAAAAAAAGAGCTCAAAGGATTTTAATTTTTTTGTTAGAATTTTTGCTGGATTTTTGCACAGGTGAAGAC…
>AB103417.1 JC virus DNA, complete genome, isolate: FE-1	GCCTCGGCCTCCTGTATATATAAAAAAAAGGGAAGGTAGGGAGGAGCTGGCTAAAACTGGATGGCTGCCAGCCAAGCATGAGCTCATACCTAGGGAGCCAACCAGCTGACAGCCAGAGGGAGCCCTGGCTGCATGCCACTGGCAGTTATAGTGAAACCCCTCCCATAGTCCTTAATCACAAGTAAACAAAGCACAAGGGGAAGTGGAAAGCAGCCAGGGGAACATGTTTTGCGAGCCAGAGCTGTTTTGGCTTGTCACCAGCTGGCCATGGTTCTTCGCCAGCTGTCACGTAAGGCTTCTGTGAAAGTTAGTAAAACCTGGAGTGGAACTAAAAAAAGAGCTCAAAGGATTTTAATTTTTTTGTTAGAATTTTTGCTGGACTTTTGCACAGGTGAAGAC…
>AB103418.1 JC virus DNA, complete genome, isolate: FE-2	GCCTCGGCCTCCTGTATATATAAAAAAAAGGGAAGGTAGGGAGGAGCTGGCTAAAACTGGATGGCTGCCAGCCAAGCATGAGCTCATACCTAGGGAGCCAACCAGCTGACAGCCAGAGGGAGCCCTGGCTGCATGCCACTGGCAGTTATAGTGAAACCCCTCCCATAGTCCTTAATCACAAGTAAACAAAGCACAAGGGGAAGTGGAAAGCAGCCAGGGGAACATGTTTTGCGAGCCAGAGCTGTTTTGGCTTGTCACCAGCTGGCCATGGTTCTTCGCCAGCTGTCACGTAAGGCTTCTGTGAAAGTTAGTAAAACCTGGAGTGGAACTAAAAAAAGAGCTCAAAGGATTTTAATTTTTTTGTTAGAATTTTTGCTGGACTTTTGCACAGGTGAAGAC…
>AB103419.1 JC virus DNA, complete genome, isolate: FE-3	GCCTCGGCCTCCTGTATATATAAAAAAAAGGGAAGGTAGGGAGGAGCTGGCTAAAACTGGATGGCTGCCAGCCAAGCATGAGCTCATACCTAGGGAGCCAACCAGCTGACAGCCAGAGGGAGCCCTGGCTGCATGCCACTGGCAGTTATAGTGAAACCCCTCCCATAGTCCTTAATCACAAGTAAACAAAGCACAAGGGGAAGTGGAAAGCAGCCAGGGGAACATGTTTTGCGAGCCAGAGCTGTTTTGGCTTGTCACCAGCTGGCCATGGTTCTTCGCCAGCTGTCACGTAAGGCTTCTGTGAAAGTTAGTAAAACCTGGAGTGGAACTAAAAAAAGAGCTCAAAGGATTTTAATTTTTTTGTTAGAATTTTTGCTGGACTTTTGCACAGGTGAAGAC…
>AB103420.1 JC virus DNA, complete genome, isolate: HA	GCCTCGGCCTCCTGTATATATAAAAAAAAGGGAAGGTAGGGAGGAGCTGGCTAAAACTGGATGGCTGCCAGCCAAGCATGAGCTCATACCTAGGGAGCCAACCAGCAGACAGCCAGAGGGAGCCCTGGCTGCATGCCACTGGCAGTTATAGTGAAACCACTCCCATAGTCCTTAATCACAAGTAAACAAAGCACAAGGGGAAGTGGAAAGCAGCCAAGGGAACATGTTTTGCGAGCCAGAGCTGTTTTGGCTTGTCACCAGCTGGCCATGGTTCTTCGCCAGCTGTCACGTAAGGCTTCTGTGAAAGTTAGTAAAACCTGGAGTGGAACTAAAAAAAGAGCTCAAAGGATTTTAATTTTTTTGTTAGAATTTTTGCTGGATTTTTGCACAGGTGAAGAC…
>AB103421.1 JC virus DNA, complete genome, isolate: HS	GCCTCGGCCTCCTGTATATATAAAAAAAAGGGAAGGTAGGGAGGAGCTGGCTAAAACTGGATGGCTGCCAGCCAAGCATGAGCTCATACCTAGGGAGCCAACCAGCAGACAGCCAGAGGGAGCCCTGGCTGCATGCCACTGGCAGTTATAGTGAAACCACTCCCATAGTCCTTAATCACAAGTAAACAAAGCACAAGGGGAAGTGGAAAGCAGCCAAGGGAACATGTTTTGCGAGCCAGAGCTGTTTTGGCTTGTCACCAGCTGGCCATGGTTCTTCGCCAGCTGTCACGTAAGGCTTCTGTGAAAGTTAGTAAAACCTGGAGTGGAACTAAAAAAAGAGCTCAAAGGATTTTAATTTTTTTGTTAGAATTTTTGCTGGATTTTTGCACAGGTGAAGAC…
>AB103422.1 JC virus DNA, complete genome, isolate: KF	GCCTCGGCCTCCTGTATATATAAAAAAAAGGGAAGGTAGGGAGGAGCTGGCTAAAACTGGATGGCTGCCAGCCAAGCATGAGCTCATACCTAGGGAGCCAACCAGCAGACAGCCAGAGGGAGCCCTGGCTGCATGCCACTGGCAGTTATAGTGAAACCACTCCCATAGTCCTTAATCACAAGTAAACAAAGCACAAGGGGAAGTGGAAAGCAGCCAAGGGAACATGTTTTGCGAGCCAGAGCTGTTTTGGCTTGTCACCAGCTGGCCATGGTTCTTCGCCAGCTGTCACGTAAGGCTTCTGTGAAAGTTAGTAAAACCTGGAGTGGAACTAAAAAAAGAGCTCAAAGGATTTTAATTTTTTTGTTAGAATTTTTGCTGGATTTTTGCACAGGTGAAGAC…
>AB103423.1 JC virus DNA, complete genome, isolate: ST	GCCTCGGCCTCCTGTATATATAAAAAAAAGGGAAGGTAGGGAGGAGCTGGCTAAAACTGGATGGCTGCCAGCCAAGCATGAGCTCATACCTAGGGAGCCAACCAGCAGACAGCCAGAGGGAGCCCTGGCTGCATGCCACTGGCAGTTATAGTGAAACCACTCCCATAGTCCTTAATCACAAGTAAACAAAGCACAAGGGGAAGTGGAAAGCAGCCAAGGGAACATGTTTTGCGAGCCAGAGCTGTTTTGGCTTGTCACCAGCTGGCCATGGTTCTTCGCCAGCTGTCACGTAAGGCTTCTGTGAAAGTTAGTAAAACCTGGAGTGGAACTAAAAAAAGAGCTCAAAGGATTTTAATTTTTTTGTTAGAATTTTTGCTGGATTTTTGCACAGGTGAAGAC…
>AB104487.1 JC virus DNA, complete genome, isolate:FC-3a	GCCTCGGCCTCCTGTATATATAAAAAAAAGGGAAGGTAGGGAGGAGCTGGCTAAAACTGGATGGCTGCCAGCCAAGCATGAGCTCATACCTAGGGAGCCAACCAGCTGGCAGCCAGAGGGAGCCCTGGCTGCATGCCACTGGCAGTTATAGTGAAACCCCTCCCATAGTCCTTAATCACAAGTAAACAAAGCACAAGGGGAAGTGGAAAGCAGCCAGGGGAACATGTTTTGCGAGCCAGTGGAAAGCAGCCAGGGGAACATGTTTTGCGAGCCAGAGCTGTTTTGGCTTGTCACCAGCTGGCCATGGTTCTTCGCCAGCTGTCACGTAAGGCTTCTGTGAAAGTTAGTAAAACCTGGAGTGGAACTAAAAAAAGAGCTCAAAGGATTTTAATTTTTTTG…
>AY382187.1 JC virus isolate 331A, complete genome	ATGGTTCTTCGCCAGCTGTCACGTAAGGCTTCTGTGAAAGTTAGTAAAACCTGGAGTGGAACTAAAAAAAGAGCTCAAAGGATTTTAATTTTTTTGTTAGAATTTTTGCTGGACTTTTGCACAGGTGGAGACAGTGTAGACGGGAAAAAAAGACAGAAACACAGTGGTTTGACTGAGCAGACATACAGTGCTTTGCCTGAACCAAAAGCTACATAGGTAAGTAATGTTTTTTTTTGTGTTTTCAGGTTCATGGGTGCCGCACTTGCACTTTTGGGGGACCTAGTTGCTACTGTTTCTGAGGCTGCTGCTGCCACAGGATTTTCAGTAGCTGAAATTGCTGCTGGAGAGGCTGCTGCTACTATAGAAGTTGAAATTGCATCCCTTGCTACTGTAGAGGGG…
>AY382188.1 JC virus isolate 330A, complete genome	ATGGTTCTTCGCCAGCTGTCACGTAAGGCTTCTGTGAAAGTTAGTAAAACCTGGAGTGGAACTAAAAAAAGAGCTCAAAGGATTTTAATTTTTTTGTTAGAATTTTTGCTGGACTTTTGCACAGGTGGAGACAGTGTAGACGGGAAAAAAAGACAGAAACACAGTGGTTTGACTGAGCAGACATACAGTGCTTTGCCTGAACCAAAAGCTACATAGGTAAGTAATGTTTTTTTTTGTGTTTTCAGGTTCATGGGTGCCGCACTTGCACTTTTGGGGGACCTAGTTGCTACTGTTTCTGAGGCTGCTGCTGCCACAGGATTTTCAGTAGCTGAAATTGCTGCTGGAGAGGCTGCTGCTACTATAGAAGTTGAAATTGCATCCCTTGCTACTGTAGAGGGG…
>AY328376.1 JC virus strain #314A, complete genome	ATGGTTCTTCGCCAGCTGTCACGTAAGGTTTCTGTGAAAGTTAGTAAAACCTGGAGTGGAACTAAAAAAAGAGCTCAAAGGATTTTAATTTTTTTGTTAGAATTTTTGCTGGACTTTTGCACAGGTGGAGACAGTGTAGACGGGAAAAAAAGACAGAAACACAGTGGTTTGACTGAGCAGACATACAGTGCTTTGCCTGAACCAAAAGCTACATAGGTAAGTAATGTTTTTTTTTGTGTTTTTAGGTTCATGGGTGCCGCACTTGCACTTTTGGGGGACCTAGTTGCTACTGTTTCTGAGGCTGCTGCTGCCACAGGATTTTCAGTAGCTGAAATTGCTGCTGGAGAGGCTGCTGCTACTATAGAAGTTGAAATTGCATCCCTTGCTACTGTAGAGGGG…
>AY342299.1 JC virus strain #315A, complete genome	ATGGTTCTTCGCCAGCTGTCACGTAAGGCTTCTGTGAAAGTTAGTAAAACCTGGAGTGGAACTAAAAAAAGAGCTCAAAGGATTTTAATTTTTTTGTTAGAATTTTTGCTGGACTTTTGCACAGGTGAAGACAGTGTAGACGGGAAAAAAAGACAGAAACACAGTGGTTTGACTGAGCAGAGATACAGTGCTTTGCCTGAACCAAAAGCTACATAGGTAAGTAATGTTTTTTTTTGTGTTTTCAGGTTCATGGGTGCCGCACTTGCACTTTTGGGGGACCTAGTTGCTACTGTTTCTGAGGCTGCTGCTGCCACAGGATTTTCAGTAGCTGAAATTGCTGCTGGAGAGGCTGCTGCTACTATAGAAGTTGAAATTGCATCCCTTGCTACTGTAGAGGGG…
>AY349147.1 JC virus strain 316A, complete genome	ATGGTTCTTCGCCAGCTGTCACGTAAGGCTTCTGTGAAAGTTAGTAAAACCTGGAGTGGAACTAAAAAAAGAGCTCAAAGGATTTTAATTTTTTTGTTAGAATTTTTGCTGGACTTTTGCACAGGTGAAGACAGTGTAGACGGGAAAAAAAGACAGAAACACAGTGGTTTGACTGAGCAGACATACAGTGCTTTGCCTGAACCAAAAGCTACATAGGTAAGTAATGTTTTTTTTTGTGTTTTCAGGTTCATGGGTGCCGCACTTGCACTTTTGGGGGACCTAGTTGCTACTGTTTCTGAGGCTGCTGCTGCCACAGGATTTTCAGTAGCTGAAATTGCTGCTGGAGAGGCTGCTGCTACTATAGAAGTTGAAATTGCATCCCTTGCTACTGTAGAGGGG…
>AY364314.1 JC virus strain 318C, complete genome	ATGGTTCTTCGCCAGCTGTCACGTAAGGCTTCTGTGAAAGTTAGTAAAACCTGGAGTGGAACTAAAAAAAGAGCTCAAAGGATTTTAATTTTTTTGTTAGAATTTTTGCTGGACTTTTGCACAGGTGAAGACAGTGTAGACGGGAAAAAAAGACAGAAACACAGTGGTTTGACTGAGCAGACATACAGTGCTTTGCCTGAACCAAAAGCTACATAGGTAAGTAATGTTTTTTTTTGTGTTTTCAGGTTCATGGGTGCCGCACTTGCACTTTTGGGGGACCTAGTTGCTACTGTTTCTGAGGCTGCTGCTGCCACAGGATTTTCAGTAGCTGAAATTGCTGCTGGAGAGGCTGCTGCTACTATAGAAGTTGAAATTGCATCCCTTGCTACTGTAGAGGGG…
>AY366359.1 JC virus strain 319C, complete genome	ATGGTTCTTCGCCAGCTGTCACGTAAGGCTTCTGTGAAAGTTAGTAAAACCTGGAGTGGAACTAAAAAAAGAGCTCAAAGGATTTTAATTTTTTTGTTAGAATTTTTGCTGGACTTTTGCACAGGTGAAGACAGTGTAGACGGGAAAAAAAGACAGAAACACAGTGGTTTGACTGAGCAGACATACAGTGCTTTGCCTGAACCAAAAGCTACATAGGTAAGTAATGTTTTTTTTTGTGTTTTCAGGTTCATGGGTGCCGCACTTGCACTTTTGGGGGACCTAGTTGCTACTGTTTCTGAGGCTGCTGCTGCCACAGGATTTTCAGTAGCTGAAATTGCTGCTGGAGAGGCTGCTGCTACTATAGAAGTTGAAATTGCATCCCTTGCTACTGTAGAGGGG…
>AY356539.1 JC virus strain 317A, complete genome	ATGGTTCTTCGCCAGCTGTCACGTAAGGCTTCTGTGAAAGTTAGTAAAACCTGGAGTGGAACTAAAAAAAGAGCTCAAAGGATTTTAATTTTTTTGTTAGAATTTTTGCTGGACTTTTGCACAGGTGAAGACAGTGTAGACGGGAAAAAAAGACAGAAACACAGTGCTTTGACTCAGCAGACATACAGTGCTTTGCCTGAACCAAAAGCTACATAGGTAAGTAATGTTTTTTTTTGTGTTTTCAGGTTCATGGGTGCCGCACTTGCACTTTTGGGGGACCTAGTTGCTACTGTTTCTGAGGCTGCTGCTGCCACAGGATTTTCAGTAGCTGAAATTGCTGCTGGAGAGGCTGCTGCTACTATAGAAGTTGAAATTGCATCCCTTGCTACTGTAGAGGGG…
>AY373463.1 JC virus isolate 320A, complete genome	ATGGTTCTTCGCCAGCTGTCACGTAAGGCTTCTGTGAAAGTTAGTAAAACCTGGAGTGGAACTAAAAAAAGAGCTCAAAGGATTTTAATTTTTTTGTTAGAATTTTTGCTGGACTTTTGCACAGGTGAAGACAGTGTAGACGGGAAAAAAAGACAGAAACACAGTGGTTTGACTGAGCAGACATACAGTGCTTTGCCTGAACCAAAAGCTACATAGGTAAGTAATGTTTTTTTTTGTGTTTTCAGGTTCATGGGTGCCGCACTTGCACTTTTGGGGGACCTAGTTGCTACTGTTTCTGAGGCTGCTGCTGCCACAGGATTTTCAGTAGCTGAAATTGCTGCTGGAGAGGCTGCTGCTACTATAGAAGTTGAAATTGCATCCCTTGCTACTGTAGAGGGG…
>AB113118.1 JC polyomavirus DNA, complete genome, isolate: Ceb-1	GCCTCGGCCTCCTGTATATATAAAAAAAAGGGAAGGTAGGGAGGAGCTGGCTAAAACTGGATGGCTGCCAGCCAAGCATGAGCTCATACCTAGGGAGCCAACCAGCTGACAGCCAGAGGGAGCCCTGGCTGCATGCCACTGGCAGTTATAGTGAAACCCCTCCCATAGTCCTTAATCACAAGTAAACAAAGCACAAGGGGAAGTGGAAAGCAGCCAGCATGTTTTGCGAGCCAGAGCTGTTTTGGCTTGTCACCAGCTGGCCATGGTTCTTCGCCAGCTGTCACGTAAGGCTTCTGTGAAAGTTAGTAAAACCTGGAGTGGAACTAAAAAAAGAGCTCAAAGGATTTTAATTTTTTTGTTAGAATTTTTGCTGGACTTTTGCACAGGTGAAGACAGTGT…
>AB113119.1 JC polyomavirus DNA, complete genome, isolate: Ceb-14	GCCTCGGCCTCCTGTATATATAAAAAAAAGGGAAGGTAGGGAGGAGCTGGCTAAAACTGGATGGCTGCCAGCCAAGCATGAGCTCATACCTAGGGAGCCAACCAGCTGACAGCCAGAGGGAGCCCTGGCTGCATGCCACTGGCAGTTATAGTGAAACCCCTCCCATAGTCCTTAATCACAAGTAAACAAAGCACAAGGGGAAGTGGAAAGCAGCCAGGGGAACATGTTTTGCGAGCCAGAGCTGTTTTGGCTTGTCACCAGCTGGCCATGGTTCTTCGCCAGCTGTCACGTAAGGCTTCTGTGAAAGTTAGTAAAACCTGGAGTGGAACTAAAAAAAGAGCTCAAAGGATTTTAATTTTTTTGTTAGAATTTTTGCTGGACTTTTGCACAGGTGAAGAC…
>AB113120.1 JC polyomavirus DNA, complete genome, isolate: Ceb-15	GCCTCGGCCTCCTGTATATATAAAAAAAAGGGAAGGTAGGGAGGAGCTGGCTAAAACTGGATGGCTGCCAGCCAAGCATGAGCTCATACCTAGGGAGCCAACCAGCTGACAGCCAGAGGGAGCCCTGGCTGCATGCCACTGGCAGTTATAGTGAAACCCCTCCCATAGTCCTTAATCACAAGTAAACAAAGCACAAGGGGAAGTGGAAAGCAGCCAGGGGAACATGTTTTGCGAGCCAGAGCTGTTTTGGCTTGTCACCAGCTGGCCATGGTTCTTCGCCAGCTGTCACGTAAGGCTTCTGTGAAAGTTAGTAAAACCTGGAGTGGAACTAAAAAAAGAGCTCAAAGGATTTTAATTTTTTTGTTAGAATTTTTGCTGGACTTTTGCACAGGTGAAGAC…
>AB113121.1 JC polyomavirus DNA, complete genome, isolate: Ceb-16	GCCTCGGCCTCCTGTATATATAAAAAAAAGGGAAGGTAGGGAGGAGCTGGCTAAAACTGGATGGCTGCCAGCCAAGCATGAGCTCATACCTAGGGAGCCAACCAGCTGACAGCCAGAGGGAGCCCTGGCTGCATGCCACTGGCAGTTATAGTGAAACCCCTCCCATAGTCCTTAATCACAAGTAAACAAAGCACAAGGGGAAGTGGAAAGCAGCCAGGGGAACATGTTTTGCGAGCCAGAGCTGTTTTGGCTTGTCACCAGCTGGCCATGGTTCTTCGCCAGCTGTCACGTAAGGCTTCTGTGAAAGTTAGTAAAACCTGGAGTGGAACTAAAAAAAGAGCTCAAAGGATTTTAATTTTTTTGTTAGAATTTTTGCTGGACTTTTGCACAGGTGAAGAC…
>AB113122.1 JC polyomavirus DNA, complete genome, isolate: Ceb-2	GCCTCGGCCTCCTGTATATATAAAAAAAAGGGAAGGTAGGGAGGAGCTGGCTCAAACTGGATGGCTGCCAGCCAAGCATGAGCTCATACCTAGGGAGCCAACCAGCTGACAGCCAGAGGGAGCCCTGGCTGCATGCCACTGGCAGTTATAGTGAAACCCCTCCCATAGTCCTTAATCACAAGTAAACAAAGCACAAGGGGAAGTGGAAAGCAGCCAGCATGTTTTGCGAGCCAGAGCTGTTTTGGCTTGTCACCAGCTGGCCATGGTTCTTCGCCAGCTGTCACGTAAGGCTTCTGTGAAAGTTAGTAAAACCTGGAGTGGAACTAAAAAAAGAGCTCAAAGGATTTTAATTTTTTTGTTAGAATTTTTGCTGGACTTTTGCACAGGTGAAGACAGTGT…
>AB113123.1 JC polyomavirus DNA, complete genome, isolate: Ceb-4	GCCTCGGCCTCCTGTATATATAAAAAAAAGGGAAGGTAGGGAGGAGCTGGCTCAAACTGGATGGCTGCCAGCCAAGCATGAGCTCATACCTAGGGAGCCAACCAGCTGACAGCCAGAGGGAGCCCTGGCTGCATGCCACTGGCAGTTATAGTGAAACCCCTCCCATAGTCCTTAATCACAAGTAAACAAAGCACAAGGGGAAGTGGAAAGCAGCCAGCATGTTTTGCGAGCCAGAGCTGTTTTGGCTTGTCACCAGCTGGCCATGGTTCTTCGCCAGCTGTCACGTAAGGCTTCTGTGAAAGTTAGTAAAACCTGGAGTGGAACTAAAAAAAGAGCTCAAAGGATTTTAATTTTTTTGTTAGAATTTTTGCTGGACTTTTGCACAGGTGAAGACAGTGT…
>AB113124.1 JC polyomavirus DNA, complete genome, isolate: Ceb-5	GCCTCGGCCTCCTGTATATATAAAAAAAAGGGAAGGTAGGGAGGAGCTGGCTAAAACTGGATGGCTGCCAGCCAAGCATGAGCTCATACCTAGGGAGCCAACCAGCTGACAGCCAGAGGGAGCCCTGGCTGCATGCCACTGGCAGTTATAGTGAAACCACTCCCATAGTCCTTAATCACAAGTAAACAAAGCACAAGGGGAAGTGGAAAGCAGCCAGGGTAACATGTTTTGCGAGCCAGAGCTGTTTTGGCTTGTCACCAGCTGGCCATGGTTCTTCGCCAGCTGTCACGTAAGGCTTCTGTGAAAGTTAGTAAAACCTGGAGTGGAACTAAAAAAAGAGCTCAAAGGATTTTAATTTTTTTGTTAGAATTTTTGCTGGATTTTTGCACAGGTGAAGAC…
>AB113125.1 JC polyomavirus DNA, complete genome, isolate: Luz-1	GCCTCGGCCTCCTGTATATATAAAAAAAAGGGAAGGTAGGGAGGAGCTGGCTAAAACTGGATGGCTGCCAGCCAAGCATGAGCTCATACCTAGGGAGCCAACCAGCTGACAGCCAGAGGGAGCCCTGGCTGCATGCCACTGGCAGTTATAGTGAAACCCCTCCCATAGTCCTTAATCACAAGTAAACAAAGCACAAGGGGAAGTGGAAAGCAGCCAGCATGTTTTGCGAGCCAGAGCTGTTTTGGCTTGTCACCAGCTGGCCATGGTTCTTCGCCAGCTGTCACGTAAGGCTTTTGTGAAAGTTAGTAAAACCTGGAGTGGAACTAAAAAAAGAGCTCAAAGGATTTTAATTTTTTTGTTAGAATTTTTGCTGGACTTTTGCACAGGTGAAGACAGTGT…
>AB113126.1 JC polyomavirus DNA, complete genome, isolate: Luz-10	GCCTCGGCCTCCTGTATATATAAAAAAAAGGGAAGGTAGGGAGGAGCTGGCTAAAACTGGATGGCTGCCAGCCAAGGATGAGCTCATACCTAGGGAGCCAACCAGCTGACAGCCAGAGGGAGCCCTGGCTGCATGCCACTGGCAGTTATAGTGAAACCCCTCCCATAGTCCTTAATCACAAGTAAACAAAGCACAAGGGGAAGTGGAAAGCAGCCAGGGGAACATGTTTTGCGAGCCAGAGCTGTTTTGGCTTGTCACCAGCTGGCCATGGTTCTTCGCCAGCTGTCACGTAAGGCTTCTGTGAAAGTTAGTAAAACCTGGAGTGGAACTAAAAAAAGAGCTCAAAGGATTTTAATTTTTTTGTTAGAATTTTTGCTGGACTTTTGCACAGGTGAAGAC…
>AB113127.1 JC polyomavirus DNA, complete genome, isolate: Luz-11	GCCTCGGCCTCCTGTATATATAAAAAAAAGGGAAGGTAGGGAGGAGCTGGCTAAAACTGGATGGCTGCCAGCCAAGCATGAGCTCATACCTAGGGAGCCAACCAGCTGACAGCCAGAGGGAGCCCTGGCTGCATGCCACTGGCAGTTATAGTGAAACCCCTCCCATAGTCCTTAATCACAAGTAAACAAAGCACAAGGGGAAGTGGAAAGCAGCCAGGGGAACATGTTTTGCGAGCCAGAGCTGTTTTGGCTTGTCACCAGCTGGCCATGGTTCTTCGCCAGCTGTCACGTAAGGCTTCTGTGAAAGTTAGTAAAACCTGGAGTGGAACTAAAAAAAGAGCTCAAAGGATTTTAATTTTTTTGTTAGAATTTTTGCTGGACTTTTGCACAGGTGAAGAC…
>AB113128.1 JC polyomavirus DNA, complete genome, isolate: Luz-13	GCCTCGGCCTCCTGTATATATAAAAAAAAGGGAAGGTAGGGAGGAGCTGGCTAAAACTGGATGGCTGCCAGCCAAGCATGAGCTCATACCTAGGGAGCCAACCAGCTGACAGCCAGAGGGAGCCCTGGCTGCATGCCACTGGCAGTTATAGTGAAACCCCTCCCATAGTCCTTAATCACAAGTAAACAAAGCACAAGGGGAAGTGGAAAGCAGCCAGGGGAACATGTTTTGCGAGCCAGAGCTGTTTTGGCTTGTCACCAGCTGGCCATGGTTCTTCGCCAGCTGTCACGTAAGGCTTCTGTGAAAGTTAGTAAAACCTGGAGTGGAACTAAAAAAAGAGCTCAAAGGATTTTTATTTTTTTGTTAGAATTTTTGCTGGACTTTTGCACAGGTGAAGAC…
>AB113129.1 JC polyomavirus DNA, complete genome, isolate: Luz-16	GCCTCGGCCTCCTGTATATATAAAAAAAAGGGAAGGTAGGGAGGAGCTGGCTAAAACTGGATGGCTGCCAGCCAAGCATGAGCTCATACCTAGGGAGCCAACCAGCTGACAGCCAGAGGGAGCCCTGGCTGCATGCCACTGGCAGTTATAGTGAAACCCCTCCCATAGTCCTTAATCACAAGTAAACAAAGCACAAGGGGAAGTGGAAAGCAGCCAGGGGAACATGTTTTGCGAGCCAGAGCTGTTTTGGCTTGTCACCAGCTGGCCATGGTTCTTCGCCTGCTGTCACGTAAGGCTTCTGTGAAAGTTAGTAAAACCTGGAGTGGAACTAAAAAAAGAGCTCAAAGGATTTTAATTTTTTTGTTAGAATTTTTGCTGGACTTTTGCACAGGTGAAGAC…
>AB113130.1 JC polyomavirus DNA, complete genome, isolate: Luz-18	GCCTCGGCCTCCTGTATATATAAAAAAAAGGGAAGGTAGGGAGGAGCTGGCTAAAACTGGATGGCTGCCAGCCAAGCATGAGCTCATACCTAGGGAGCCAACCAGCTGACAGCCAGAGGGAGCCCTGGCTGCATGCCACTGGCAGTTATAGTGAAACCCCTCCCATAGTCCTTAATCACAAGTAAACAAAGCACAAGGGGAAGTGGAAAGCAGCCAGGGGAACATGTTTTGCGAGCCAGAGCTGTTTTGGCTTGTCACCAGCTGGCCATGGTTCTTCGCCAGCTGTCACGTAAGGCTTCTGTGAAAGTTAGTAAAACCTGGAGTGGAACTAAAAAAAGAGCTCAAAGGATTTTAATTTTTTTGTTAGAATTTTTGCTGGACTTTTGCACAGGTGAAGAC…
>AB113131.1 JC polyomavirus DNA, complete genome, isolate: Luz-19	GCCTCGGCCTCCTGTATATATAAAAAAAAGGGAAGGTAGGGAGGAGCTGGCTAAAACTGGATGGCTGCCAGCCAAGCATGAGCTCATACCTAGGGAGCCAACCAGCTGACAGCCAGAGGGAGCCCTGGCTGCATGCCACTGGCAGTTATAGTGAAACCCCTCCCATAGTCCTTAATCACAAGTAAACAAAGCACAAGGGGAAGTGGAAAGCAGCCAGGGGAACATGTTTTGCGAGCCAGAGCTGTTTTGGCTTGTCACCAGCTGGCCATGGTTCTTCGCCAGCTGTCACGTAAGGCTTCTGTGAAAGTTAGTAAAACCTGGAGTGGAACTAAAAAAAGAGCTCAAAGGATTTTAATTTTTTTGTTAGAATTTTTGCTGGACTTTTGCACAGGTGAAGAC…
>AB113132.1 JC polyomavirus DNA, complete genome, isolate: Luz-2	GCCTCGGCCTCCTGTATATATAAAAAAAAGGGAAGGTAGGGAGGAGCTGGCTAAAACTGGATGGCTGCCAGCCAAGCATGAGCTCATACCTAGGGAGCCAACCAGCTGACAGCCAGAGGGAGCCCTGGCTGCATGCCACTGGCAGTTATAGTGAAACCCCTCCCATAGTCCTTAATCACAAGTAAACAAAGCACAAGGGGAAGTGGAAAGCAGCCAGCATGTTTTGCGAGCCAGAGCTGTTTTGGCTTGTCACCAGCTGGCCATGGTTCTTCGCCAGCTGTCACGTAAGGCTTCTGTGAAAGTTAGTAAAACCTGGAGTGGAACTAAAAAAAGAGCTCAAAGGATTTTAATTTTTTTGTTAGAATTTTTGCTGGACTTTTGCACAGGTGAAGACAGTGT…
>AB113133.1 JC polyomavirus DNA, complete genome, isolate: Luz-20	GCCTCGGCCTCCTGTATATATAAAAAAAAGGGAAGGTAGGGAGGAGCTGGCTAAAACTGGATGGCTGCCAGCCAAGCATGAGCTCATACCTAGGGAGCCAACCAGCTGACAGCCAGAGGGAGCCCTGGCTGCATGCCACTGGCAGTTATAGTGAAACCCCTCCCATAGTCCTTAATCACAAGTAAACAAAGCACAAGGGGAAGTGGAAAGCAGCCAGGGGAACATGTTTTGCGAGCCAGAGCTGTTTTGGCTTGTCACCAGCTGGCCATGGTTCTTCGCCAGCTGTCACGTAAGGCTTCTGTGAAAGTTAGTAAAACCTGGAGTGGAACTAAAAAAAGAGCTCAAAGGATTTTAATTTTTTTGTTAGAATTTTTGCTGGACTTTTGCACAGGTGAAGAC…
>AB113134.1 JC polyomavirus DNA, complete genome, isolate: Luz-3	GCCTCGGCCTCCTGTATATATAAAAAAAAGGGAAGGTAGGGAGGAGCTGGCTAAAACTGGATGGCTGCCAGCCAAGCATGAGCTCATACCTAGGGAGCCAACCAGCTGACAGCCAGAGGGAGCCCTGGCTGCATGCCACTGGCAGTTATAGTGAAACCCCTCCCATAGTCCTTAATCACAAGTAAACAAAGCACAAGGGGAAGTGGAAAGCAGCCAGCATGTTTTGCGAGCCAGAGCTGTTTTGGCTTGTCACCAGCTGGCCATGGTTCTTCGCCAGCTGTCACGTAAGGCTTCTGTGAAAGTTAGTAAAACCTGGAGTGGAACTAAAAAAAGAGCTCAAAGGATTTTAATTTTTTTGTTAGAATTTTTGCTGGACTTTTGCACAGGTGAAGACAGTGT…
>AB113135.1 JC polyomavirus DNA, complete genome, isolate: Luz-4	GCCTCGGCCTCCTGTATATATAAAAAAAAGGGAAGGTAGGGAGGAGCTGGCTAAAACTGGATGGCTGCCAGCCAAGCATGAGCTCATACCTAGGGAGCCAACCAGCTGACAGCCAGAGGGAGCCCTGGCTGCATGCCACTGGCAGTTATAGTGAAACCCCTCCCATAGTCCTTAATCACAAGTAAACAAAGCACAAGGGGAAGTGGAAAGCAGCCAGGGGAACATGTTTTGCGAGCCAGAGCTGTTTTGGCTTGTCACCAGCTGGCCATGGTTCTTCGCCAGCTGTCACGTAAGGCTTCTGTGAAAGTTAGTAAAACCTGGAGTGGAACTAAAAAAAGAGCTCAAAGGATTTTAATTTTTTTGTTAGAATTTTTGCTGGACTTTTGCACAGGTGAAGAC…
>AB113136.1 JC polyomavirus DNA, complete genome, isolate: Luz-5	GCCTCGGCCTCCTGTATATATAAAAAAAAGGGAAGGTAGGGAGGAGCTGGCTAAAACTGGATGGCTGCCAGCCAAGCATGAGCTCATACCTAGGGAGCCAACCAGCTGACAGCCAGAGGGAGCCCTGGCTGCATGCCACTGGCAGTTATAGTGAAACCACTCCCATAGTCCTTAATCACAAGTAAACAAAGCACAAGGGGAAGTGGAAAGCAGCCAGGGTAACATGTTTTGCGAGCCAGAGCTGTTTTGGCTTGTCACCAGCTGGCCATGGTTCTTCGCCAGCTGTCACGTAAGGCTTCTGTGAAAGTTAGTAAAACCTGGAGTGGAACTAAAAAAAGAGCTCAAAGGATTTTAATTTTTTTGTTAGAATTTTTGCTGGATTTTTGCACAGGTGAAGAC…
>AB113137.1 JC polyomavirus DNA, complete genome, isolate: Luz-6	GCCTCGGCCTCCTGTATATATAAAAAAAAGGGAAGGTAGGGAGGAGCTGGCTAAAACTGGATGGCTGCCAGCCAAGCATGAGCTCATACCTAGGGAGCCAACCAGCTGACAGCCAGAGGGAGCCCTGGCTGCATGCCACTGGCAGTTATAGTGAAACCCCTCCCATAGTCCTTAATCACAAGTAAACAAAGCACAAGGGGAAGTGGAAAGCAGCCAGGGGAACATGTTTTGCGAGCCAGAGCTGTTTTGGCTTGTCACCAGCTGGCCATGGTTCTTCGCCAGCTGTCACGTAAGGCTTCTGTGAAAGTTAGTAAAACCTGGAGTGGAACTAAAAAAAGAGCTCAAAGGATTTTAATTTTTTTGTTAGAATTTTTGCTGGACTTTTGCACAGGTGAAGAC…
>AB113138.1 JC polyomavirus DNA, complete genome, isolate: PH-2	GCCTCGGCCTCCTGTATATATAAAAAAAAGGGAAGGTAGGGAGGAGCTGGCTAAAACTGGATGGCTGCCAGCCAAGCATGAGCTCATACCTAGGGAGCCAACCAGCTGACAGCCAGAGGGAGCCCTGGCTGCATGCCACTGGCAGTTATAGTGAAACCCCTCCCATAGTCCTTAATCACAAGTAAACAAAGCACAAGGGGAAGTGGAAAGCAGCCAGGGGAACATGTTTTGCGAGCCAGAGCTGTTTTGGCTTGTCACCAGCTGGCCATGGTTCTTCGCCAGCTGTCACGTAAGGCTTCTGTGAAAGTTAGTAAAACCTGGAGTGGAACTAAAAAAAGAGCTCAAAGGATTTTAATTTTTTTGTTAGAATTTTTGCTGGACTTTTGCACAGGTGAAGAC…
>AB113139.1 JC polyomavirus DNA, complete genome, isolate: PH-5	GCCTCGGCCTCCTGTATATATAAAAAAAAGGGAAGGTAGGGAGGAGCTGGCTAAAACTGGATGGCTGCCAGCCAAGCATGAGCTCATACCTAGGGAGCCAACCAGCTGACAGCCAGAGGGAGCCCTGGCTGCATGCCACTGGCAGTTATAGTGAAACCCCTCCCATAGTCCTTAATCACAAGTAAACAAAGCACAAGGGGAAGTGGAAAGCAGCCAGGGGAACATGTTTTGCGAGCCAGAGCTGTTTTGGCTTGTCACCAGCTGGCCATGGTTCTTCGCCAGCTGTCACGTAAGGCTTCTGTGAAAGTTAGTAAAACCTGGAGTGGAACTAAAAAAAGAGCTCAAAGGATTTTAATTTTTTTGTTAGAATTTTTGCTGGACTTTTGCACAGGTGAAGAC…
>AB113140.1 JC polyomavirus DNA, complete genome, isolate: PH-7	GCCTCGGCCTCCTGTATATATAAAAAAAAGGGAAGGTAGGGAGGAGCTGGCTAAAACTGGATGGCTGCCAGCCAAGCATGAGCTCATACCTAGGGAGCCAACCAGCTGACAGCCAGAGGGAGCCCTGGCTGCATGCCACTGGCAGTTATAGTGAAACCCCTCCCATAGTCCTTAATCACAAGTAAACAAAGCACAAGGGGAAGTGGAAAGCAGCCAGGGGAACATGTTTTGCGAGCCAGAGCTGTTTTGGCTTGTCACCAGCTGGCCATGGTTCTTCGCCAGCTGTCACGTAAGGCTTCTGTGAAAGTTAGTAAAACCTGGAGTGGAACTAAAAAAAGAGCTCAAAGGATTTTAATTTTTTTGTTAGAATTTTTGCTGGACTTTTGCACAGGTGAAGAC…
>AB113141.1 JC polyomavirus DNA, complete genome, isolate: TL-6	GCCTCGGCCTCCTGTATATATAAAAAAAAGGGAAGGTAGGGAGGAGCTGGCTAAAACTGGATGGCTGCCAGCCAAGCATGAGCTCATACCTAGGGAGCCAACCAGCTGACAGCCAGAGGGAGCCCTGGCTGCATGCCACTGGCAGTTATAGTGAAACCCCTCCCATAGTCCTTAATCACAAGTAAACAAAGCACAAGGGGAAGTGGAAAGCAGCCAGGGGAACATGTTTTGCGAGCCAGAGCTGTTTTGGCTTGTCACCAGCTGGCCATGGTTCTTCGCCAGCTGTCACGTAAGGCTTCTGTGAAAGTTAGTAAAACCTGGAGTGGAACTAAAAAAAGAGCTCAAAGGATTTTAATTTTTTTGTTAGAATTTTTGCTGGACTTTTGCACAGGTGAAGAC…
>AB113142.1 JC polyomavirus DNA, complete genome, isolate: UR-15	GCCTCGGCCTCCTGTATATATAAAAAAAAGGGAAGGTAGGGAGGAGCTGGCTAAAACTGGATGGCTGCCAGCCAAGCATGAGCTCATACCTAGGGAGCCAACCAGCTGACAGCCAGAGGGAGCCCTGGCTGCATGCCACTGGCAGTTATAGTGAAACCCCTCCCATAGTCCTTAATCACAAGTAAACAAAGCACAAGGGGAAGTGGAAAGCAGCCAGGGGAACATGTTTTGCGAGCCAGAGCTGTTTTGGCTTGTCACCAGCTGGCCATGGTTCTTCGCCAGCTGTCACGTAAGGCTTCTGTGAAAGTTAGTAAAACCTGGAGTGGAACTAAAAAAAGAGCTCAAAGGATTTTAATTTTTTTGTTAGAATTTTTGCTGGACTTTTGCACAGGTGAAGAC…
>AB113143.1 JC polyomavirus DNA, complete genome, isolate: UR-2	GCCTCGGCCTCCTGTATATATAAAAAAAAGGGAAGGTAGGGAGGAGCTGGCTAAAACTGGATGGCTGCCAGCCAAGCATGAGCTCATACCTAGGGAGCCAACCAGCTGACAGCCAGAGGGAGCCCTGGCTGCATGCCACTGGCAGTTATAGTGAAACCCCTCCCATAGTCCTTAATCACAAGTAAACAAAGCACAAGGGGAAGTGGAAAGCAGCCAGGGGAACATGTTTTGCGAGCCAGAGCTGTTTTGGCTTGTCACCAGCTGGCCATGGTTCTTCGCCAGCTGTCACGTAAGGCTTCTGTGAAAGTTAGTAAAACCTGGAGTGGAACTAAAAAAAGAGCTCAAAGGATTTTAATTTTTTTGTTAGAATTTTTGCTGGACTTTTGCACAGGTGAAGAC…
>AB113144.1 JC polyomavirus DNA, complete genome, isolate: XA-11	GCCTCGGCCTCCTGTATATATAAAAAAAAGGGAAGGTAGGGAGGAGCTGGCTAAAACTGGATGGCTGCCAGCCAAGCATGAGCTCATACCTAGGGAGCCAACCAGCTGACAGCCAGAGGGAGCCCTGGCTGCATGCCACTGGCAGTTATAGTGAAACCCCTCCCATAGTCCTTAATCACAAGTAAACAAAGCACAAGGGGAAGTGGAAAGCAGCCAGGGGAACATGTTTTGCGAGCCAGAGCTGTTTTGGCTTGTCACCAGCTGGCCATGGTTCTTCGCCAGCTGTCACGTAAGGCTTCTGTGAAAGTTAGTAAAACCTGGAGTGGAACTAAAAAAAGAGCTCAAAGGATTTTAATTTTTTTGTTAGAATTTTTGCTGGACTTTTGCACAGGTGAAGAC…
>AB113145.1 JC polyomavirus DNA, complete genome, isolate: XA-9	GCCTCGGCCTCCTGTATATATAAAAAAAAGGGAAGGTAGGGAGGAGCTGGCTAAAACTGGATGGCTGCCAGCCAAGCATGAGCTCATACCTAGGGAGCCAACCAGCTGACAGCCAGAGGGAGCCCTGGCTGCATGCCACTGGCAGTTATAGTGAAACCCCTCCCATAGTCCTTAATCACAAGTAAACAAAGCACAAGGGGAAGTGGAAAGCAGCCAGGGGAACATGTTTTGCGAGCCAGAGCTGTTTTGGCTTGTCACCAGCTGGCCATGGTTCTTCGCCAGCTGTCACGTAAGGCTTCTGTGAAAGTTAGTAAAACCTGGAGTGGAACTAAAAAAAGAGCTCAAAGGATTTTAATTTTTTTGTTAGAATTTTTGCTGGACTTTTGCACAGGTGAAGAC…
>AB113216.1 JC polyomavirus DNA, complete genome, isolate: LZ-11	GCCTCGGCCTCCTGTATATATAAAAAAAAGGGAAGGTAGGGAGGAGCTGGCTAAAACTGGATGGCTGCCAGCCAAGCATGAGCTCATACCTAGGGAGCCAACCAGCTGACAGCCAGAGGGAGCCCTGGCTGCATGCCACTGGCAGTTATAGTGAAACTCCTCCCATAGTCCTTAATCACAAGTAAACAAAGCACAAGGGGAAGTGGAAAGCAGCCAGGGGAACATGTTTTGCGAGCCAGAGCTGTTTTGGCTTGTCACCAGCTGGCCATGGTTCTTCGCCAGCTGTCACGTAAGGCTTCTGTGAAAGTTAGTAAAACCTGGAGTGGAACTAAAAAAAGAGCTCAAAGGATTTTAATTTTTTTGTTAGAATTTTTGCTGGACTTTTGCACAGGTGAAGAC…
>AB113217.1 JC polyomavirus DNA, complete genome, isolate: LZ-12	GCCCCGGCCTCCTGTATATATAAAAAAAAGGGAAGGTAGGGAGGAGCTGGCTAAAACTGGATGGCTGCCAGCCAAGCATGAGCTCATACCTAGGGAGCCAACCAGCTGACAGCCAGAGGGAGCCCTGGCTGCATGCCACTGGCAGTTATAGTGAAACCCCTCCCATAGTCCTTAATCATAGTCCTTAATCACAAGTAAACAAAGCACAAGGGGAAGTGGAAAGCAGCCAGGGGAACATGTTTTGCGAGCCAGAGCTGTTTTGGCTTGTCACCAGCTGGCCATGGTTCTTCGCCAGCTGTCACGTAAGGCTTCTGTGAAAGTTAGTAAAACCTGGAGTGGAACTAAAAAAAGAGCTCAAAGGATTTTAATTTTTTTGTTAGAATTTTTGCTGGACTTTTG…
>AY378084.1 JC virus isolate 325A, complete genome	ATGGTTCTTCGCCAGCTGTCACGTAAGGCTTCTGTGAAAGTTAGTAAAACCTGGAGTGGAACTAAAAAAAGAGCTCAAAGGATTTTAATTTTTTTGTTAGAATTTTTGCTGGACTTTTGCACAGGTGAAGACAGTGTAGACGGGAAAAAAAGACAGAAACACAGTGGTTTGACTGAGCAGACATACAGTGCTTTGCCTGAACCAAAAGCTACATAGGTAAGTAATGTTTTTTTTTGTGTTTTCAGGTTCATGGGTGCCGCACTTGCACTTTTGGGGGACCTAGTTGCTACTGTTTCTGAGGCTGCTGCTGCCACAGGATTTTCAGTAGCTGAAATTGCTGCTGGAGAGGCTGCTGCTACTATAGAAGTTGAAATTGCATCCCTTGCTACTGTAGAGGGG…
>AY378085.1 JC virus isolate 328A, complete genome	ATGGTTCTTCGCCAGCTGTCACGTAAGGCTTCTGTGAAAGTTAGTAAAACCTGGAGTGGAACTAAAAAAAGAGCTCAAAGGATTTTAATTTTTTTGTTAGAATTTTTGCTGGACTTTTGCACAGGTGAAGACAGTGTAGACGGGAAAAAAAGACAGAAACACAGTGGTTTGACTGAGCAGACATACAGTGCTTTGCCTGAACCAAAAGCTACATAGGTAAGTAATGTTTTTTTTTGTGTTTTCAGGTTCATGGGTGCCGCACTTGCACTTTTGGGGGACCTAGTTGCTACTGTTTCTGAGGCTGCTGCTGCCACAGGATTTTCAGTAGCTGAAATTGCTGCTGGAGAGGCTGCTGCTACTATAGAAGTTGAAATTGCATCCCTTGCTACTGTAGAGGGG…
>AY378086.1 JC virus isolate 327A, complete genome	ATGGTTCTTCGCCAGCTGTCACGTAAGGCTTTTGTGAAAGTTAGTAAAACCTGGAGTGGAACTAAAAAAAGAGCTCAAAGGATTTTAATTTTTTTGTTAGAATTTTTGCTGGACTTTTGCACAGGTGGAGACAGTGTAGACGGGAAAAAAAGACAGAAACACAGTGGTTTGACTGAGCAGACATACAGTGCTTTGCCTGAACCAAAAGCTACATAGGTAAGTAATGTTTTTTTTTGTGTTTTCAGGTTCATGGGTGCCGCACTTGCACTTTTGGGGGACCTAGTTGCTACTGTTTCTGAGGCTGCTGCTGCCACAGGATTTTCAGTAGCTGAAATTGCTGCTGGAGAGGCTGCTGCTACTATAGAAGTTGAAATTGCATCCCTTGCTACTGTAGAGGGG…
>AY378087.1 JC virus isolate 326A, complete genome	ATGGTTCTTCGCCAGCTGTCACGTAAGGCTTCTGTGAAAGTTAGTAAAACCTGGAGTGGAACTAAAAAAAGAGCTCAAAGGATTTTAATTTTTTTGTTAGAATTTTTGCTGGACTTTTGCACAGGTGAAGACAGTGTAGACGGGAAAAAAAGACAGAAACACAGTGGTTTGACTCAGCAGACATACAGTGCTTTGCCTGAACCAAAAGCTACATAGGTAAGTAATGTTTTTTTTTGTGTTTTCAGGTTCATGGGTGCCGCACTTGCACTTTTGGGGGACCTAGTTGCTACTGTTTCTGAGGCTGCTGCTGCCACAGGATTTTCAGTAGCTGAAATTGCTGCTGGAGAGGCTGCTGCTACTATAGAAGTTGAAATTGCATCCCTTGCTACTGTAGAGGGG…
>AY382184.1 JC virus isolate 329A, complete genome	ATGGTTCTTCGCCAGCTGTCACGTAAGGCTTCTGTGAAAGTTAGTAAAACCTGGAGTGGAACTAAAAAAAGAGCTCAAAGGATTTTAATTTTTTTGTTAGAATTTTTGCTGGACTTTTGCACAGGTGAAGACAGTGTACACGGGAAAAAAAGACAGAAACACAGTGGTTTGACTGAGCAGACATACAGTGCTTTGCCTGAACCAAAAGCTACATAGGTAAGTAATGTTTTTTTTTGTGTTTTCAGGTTCATGGGTGCCGCACTTGCACTTTTGGGGGACCTAGTTGCTACTGTTTCTGAGGCTGCTGCTGCCACAGGATTTTCAGTAGCTGAAATTGCTGCTGGAGAGGCTGCTGCTACTATAGAAGTTGAAATTGCATCCCTTGCTACTGTAGAGGGG…
>AY382185.1 JC virus isolate 333A, complete genome	ATGGTTCTTCGCCAGCTGTCACGTAAGGCTTCTGTGAAAGTTAGTAAAACCTGGAGTGGAACTAAAAAAAGAGCTCAAAGGATTTTAATTTTTTTGTTAGAATTTTTGCTGGACTTTTGCACAGGTGAAGACAGTGTAGACGGGAAAAAAAGACAGAAACACAGTGGTTTGACTGAGCAGACATACAGTGCTTTGCCTGAACCAAAAGCTACATAGGTAAGTAATGTTTTTTTTTGTGTTTTCAGGTTCATGGGTGCCGCACTTGCACTTTTGGGGGACCTAGTTGCTACTGTTTCTGAGGCTGCTGCTGCCACAGGATTTTCAGTAGCTGAAATTGCTGCTGGAGAGGCTGCTGCTACTATAGAAGTTGAAATTGCATCCCTTGCTACTGTAGAGGGG…
>AY382186.1 JC virus isolate 332A, complete genome	ATGGTTCTTCGCCAGCTGTCACGTAAGGCTTCTGTGAAAGTTAGTAAAACCTGGAGTGGAACTAAAAAAAGAGCTCAAAGGATTTTAATTTTTTTGTTAGAATTTTTGCTGGACTTTTGCACAGGTGAAGACAGTGTAGACGGGAAAAAAAGACAGAAACACAGTGGTTTGACTGAGCAGACATACAGTGCTTTGCCTGAACCAAAAGCTACATAGGTAAGTAATGTTTTTTTTTGTGTTTTCAGGTTCATGGGTGCCGCACTTGCACTTTTGGGGGACCTAGTTGCTACTGTTTCTGAGGCTGCTGCTGCCACAGGATTTTCAGTAGCTGAAATTGCTGCTGGAGAGGCTGCTGCTACTATAGAAGTTGAAATTGCATCCCTTGCTACTGTAGAGGGG…
>AY386373.1 JC virus isolate 334A, complete genome	ATGGTTCTTCGCCAGCTGTCACGTAAGGCTTCTGTGAAAGTTAGTAAAACCTGGAGTGGAACTAAAAAAAGAGCTCAAAGGATTTTAATTTTTTTGTTAGAATTTTTGCTGGACTTTTGCACAGGTGAAGACAGTGTAGACGGGAAAAAAAGACAGAAACACAGTGGTTTGACTGAGCAGACATACAGTGCTTTGCCTGAACCAAAAGCTACATAGGTAAGTAATGTTTTTTTTTGTGTTTTCAGGTTCATGGGTGCCGCACTTGCACTTTTGGGGGACCTAGTTGCTACTGTTTCTGAGGCTGCTGCTGCCACAGGATTTTCAGTAGCTGAAATTGCTGCTGGAGAGGCTGCTGCTACTATAGAAGTTGAAATTGCATCCCTTGCTACTGTAGAGGGG…
>AY386374.1 JC virus isolate 339A, complete genome	ATGGTTCTTCGCCAGCTGTCACGTAAGGCTTCTGTGAAAGTTAGTAAAACCTGGAGTGGAACTAAAAAAAGAGCTCAAAGGATTTTAATTTTTTTGTTAGAATTTTTGCTGGACTTTTGCACAGGTGAAGACAGTGTAGACGGGAAAAAAAGACAGAAACACAGTGGTTTGACTGAGCAGACATACAGTGCTTTGCCTGAACCAAAAGCTACATAGGTAAGTAATGTTTTTTTTTGTGTTTTCAGGTTCATGGGTGCCGCACTTGCACTTTTGGGGGACCTAGTTGCTACTGTTTCTGAGGCTGCTGCTGCCACAGGATTTTCAGTAGCTGAAATTGCTGCTGGAGAGGCTGCTGCTACTATAGAAGTTGAAATTGCATCCCTTGCTACTGTAGAGGGG…
>AY386375.1 JC virus isolate 338A, complete genome	ATGGTTCTTCGCCAGCTGTCACGTAAGGTTTCTGTGAAAGTTAGTAAAACCTGGAGTGGAACTAAAAAAAGAGCTCAAAGGATTTTAATTTTTTTGTTAGAATTTTTGCTGGACTTTTGCACAGGTGAAGACAGTGTAGACGGGAAAAAAAGACAGAAACACAGTGGTTTGACTGAGCAGACATACAGTGCTTTGCCTGAACCAAAAGCTACATAGGTAAGTAATGTTTTTTTTTGTGTTTTCAGGTTCATGGGTGCCGCACTTGCACTTTTGGGGGACCTAGTTGCTACTGTTTCTGAGGCTGCTGCTGCCACAGGATTTTCAGTAGCTGAAATTGCTGCTGGAGAGGCTGCTGCTACTATAGAAGTTGAAATTGCATCCCTTGCTACTGTAGAGGGG…
>AY386376.1 JC virus isolate 337A, complete genome	ATGGTTCTTCGCCAGCTGTCACGTAAGGCTTCTGTGAAAGTTAGTAAAACCTGGAGTGGAACTAAAAAAAGAGCTCAAAGGATTTTAATTATTTTGTTAGAATTTTTGCTGGACTTTTGCACAGGTGAAGACAGTGTAGACGGGAAAAAAAGACAGAAACACAGTGGTTTGACTGAGCAGACATACAGTGCTTTGCCTGAACCAAAAGCTACATAGGTAAGTAATGTTTTTTTTTGTGTTTTCAGGTTCATGGGTGCCGCACTTGCACTTTTGGGGGACCTAGTTGCTACTGTTTCTGAGGCTGCTGCTGCCACAGGATTTTCAGTAGCTGAAATTGCTGCTGGAGAGGCTGCTGCTACTATAGAAGTTGAAATTGCATCCCTTGCTACTGTAGAGGGG…
>AY386377.1 JC virus isolate 336A, complete genome	ATGGTTCTTCGCCAGCTGTCACGTAAGGCTTCTGTGAAAGTTAGTAAAACCTGGAGTGGAACTAAAAAAAGAGCTCAAAGGATTTTAATTTTTTTGTTAGAATTTTTGCTGGACTTTTGCACAGGTGAAGACAGTGTAGACGGGAAAAAAAGACAGAAACACAGTGGTTTGACTGAGCAGACATACAGTGCTTTGCCTGAACCAAAAGCTACATAGGTAAGTAATGTTTTTTTTTGTGTTTTCAGGTTCATGGGTGCCGCACTTGCACTTTTGGGGGACCTAGTTGCTACTGTTTCTGAGGCTGCTGCTGCCACAGGATTTTCAGTAGCTGAAATTGCTGCTGGAGAGGCTGCTGCTACTATAGAAGTTGAAATTGCATCCCTTGCTACTGTAGAGGGG…
>AY386378.1 JC virus isolate 335C, complete genome	ATGGTTCTTCGCCAGCTGTCACGTAAGGCTTCTGTGAAAGTTAGTAAAACCTGGAGTGGAACTAAAAAAAGAGCTCAAAGGATTTTAATTTTTTTGTTAGAATTTTTGCTGGACTTTTGCACAGGTGAAGACAGTGTAGACGGGAAAAAAAGACAGAAACACAGTGGTTTGACTGAGCAGACATACAGTGCTTTGCCTGAACCAAAAGCTACATAGGTAAGTAATGTTTTTTTTTGTGTTTTCAGGTTCATGGGTGCCGCACTTGCACTTTTGGGGGACCTAGTTGCTACTGTTTCTGAGGCTGCTGCTGCCACAGGATTTTCAGTAGCTGAAATTGCTGCTGGAGAGGCTGCTGCTACTATAGAAGTTGAAATTGCATCCCTTGCTACTGTAGAGGGG…
>AY376828.1 JC virus isolate 324A, complete genome	ATGGTTCTTCGCCAGCTGTCACGTAAGGCTTCTGTGAAACTTAGTAAAACCTGGAGTGGAACTAAAAAAAGAGCTCAAAGGATTTTAATTTTTTTGTTAGAATTTTTGCTGGACTTTTGCACAGGTGAAGACAGTGTAGACGGGAAAAAAAGACAGAAACACAGTGGTTTGACTGAGCAGACATACAGTGCTTTGCCTGAACCAAAAGCTACATAGGTAAGTAATGTTTTTTTTTGTGTTTTCAGGTTCATGGGTGCCGCACTTGCACTTTTGGGGGACCTAGTTGCTACTGTTTCTGAGGCTGCTGCTGCCACAGGATTTTCAGTAGCTGAAATTGCTGCTGGAGAGGCTGCTGCTACTATAGAAGTTGAAATTGCATCCCTTGCTACTGTAGAGGGG…
>AY376829.1 JC virus isolate 323A, complete genome	ATGGTTCTTCGCCAGCTGTCACGTAAGGCTTCTGTGAAAGTTAGTAAAACCTGGAGTGGAACTAAAAAAAGAGCTCAAAGGATTTTAATTTTTTTGTTAGAATTTTTGCTGGACTTTTGCACAGGTGAAGACAGTGTAGACGGGAAAAAAAGACAGAAACACAGTGGTTTGACTAAGCAGAGATACAGTGCTTTGCCTGAACCAAAAGCTACATAGGTAAGTAATGTTTTTTTTTGTGTTTTCAGGTTCATGGGTGCCGCACTTGCACTTTTGGGGGACCTAGTTGCTACTGTTTCTGAGGCTGCTGCTGCCACAGGATTTTCAGTAGCTGAAATTGCTGCTGGAGAGGCTGCTGCTACTATAGAAGTTGAAATTGCATCCCTTGCTACTGTAGAGGGG…
>AY376830.1 JC virus isolate 322A, complete genome	ATGGTTCTTCGCCAGCTGTCACGTAAGGCTTCTGTGAAAGTTAGTAAAACCTGGAGTGGAACTAAAAAAAGAGCTCAAAGGATTTTAATTTTTTTGTTAGAATTTTTGCTGGACTTTTGCACAGGTGGAGACAGTGTAGACGGGAAAAAAAGACAGAAACACAGTGGTTTGACTGAGCAGACATACAGTGCTTTGCCTGAACCAAAAGCTACATAGGTAAGTAATGTTTTTTTTTGTGTTTTCAGGTTCATGGGTGCCGCACTTGCACTTTTGGGGGACCTAGTTGCTACTGTTTCTGAGGCTGCTGCTGCCACAGGATTTTCAGTAGCTGAAATTGCTGCTGGAGAGGCTGCTGCTACTATAGAAGTTGAAATTGCATCCCTTGCTACTGTAGAGGGG…
>AY376831.1 JC virus isolate 321A, complete genome	ATGGTTCTTCGCCAGCTGTCACGTAAGGCTTCTGTGAAAGTTAGTAAAACCTGGAGTGGAACTAAAAAAAGAGCTCAAAGGATTTTAATTTTTTTGTTAGAATTTTTGCTGGACTTTTGCACAGGTGAAGACAGTGTAGACGGGAAAAAAAGACAGAAACACAGTGGTTTGACTGAGCAGACATACAGTGCTTTGCCTGAACCAAAAGCTACATAGGTAAGTAATGTTTTTTTTTGTGTTTTCAGGTTCATGGGTGCCGCACTTGCACTTTTGGGGGACCTAGTTGCTACTGTTTCTGAGGCTGCTGCTGCCACAGGATTTTCAGTAGCTGAAATTGCTGCTGGAGAGGCTGCTGCTACTATAGAAGTTGAAATTGCATCCCTTGCTACTGTAGAGGGG…
>AF168994.2 Simian virus 40 strain T302, complete genome	GCCTCGGCCTCTGCATAAATAAAAAAAATTAGTCAGCCATGGGGCGGAGAATGGGCGGAACTGGGCGGAGTTAGGGGCGGGATGGGCGGAGTTAGGGGCGGGACTATGGTTGCTGACTAATTGAGATGCATGCTTTGCATACTTCTGCCTGCTGGGGAGCCTGGGGACTTTCCACACCCTAACTGACACACATTCCACAGCTGGTTCTTTCCGCCTCAGAAGGTACCTAACCAAGTTCCTCTTTCAGAGGTTATTTCAGGCCATGGTGCTGCGCCGGCTGTCACGCCAGGCCTCCGTTAAGGTTCGTAGGTCATGGACTGAAAGTAAAAAAACAGCTCAACGCCTTTTTGTGTTTGTTTTAGAGCTTTTGCTGCAATTTTGTGAAGGGGAAGATACTGT…
>AY538779.1 Simian virus 40 strain CAL, complete genome	GCCTCGGCCTCTGCATAAATAAAAAAAATTAGTCAGCCATGGGGCGGAGAATGGGCGGAACTGGGCGGAGTTAGGGGCGGGACTATGGTTGCTGACTAATTGAGATGCATGCTTTGCATACTTCTGCCTGCTGGGGAGCCTGGGGACTTTCCACACCCTAACTGACACACATTCCACAGCTGGTTCTTTCCGCCTCAGAAGGTACCTAACCAAGTTCCTCTTTCAGAGGTTATTTCAGGCCATGGTGCTGCGCCGGCTGTCACGCCAGGCCTCCGTTAAGGTTCGTAGGTCATGGACTGAAAGTAAAAAAACAGCTCAACGCCTTTTTGTGTTTGTTTTAGAGCTTTTGCTGCAATTTTGTGAAGGGGAAGATACTGTTGACGGGAAACGCAAAAAACC…
>AB118231.1 JC virus DNA, complete genome, isolate: FO	GCCTCGGCCTCCTGTATATATAAAAAAAAGGGAAGGTAGGGAGGAGCTGGCTAAAACTGGATGGCTGCCAGCCAAGCATGAGCTCATACCTAGGGAGCCAACCAGCTGACAGCCAGAGGGAGCCCTGGCTGCATGCCACTGGCAGTTATAGTGAAACCCCTCCCATAGTCCTTAATCACAAGTAAACAAAGCACAAGGGGAAGTGGAAAGCAGCCAGGGGAACATGTTTTGCGAGCCAGAGCTGTTTTGGCTTGTCACCAGCTGGCCATGGTTCTTCGCCAGCTGTCACGTAAGGCTTCTGTGAAAGTTAGTAAAACCTGGAGTGGAACTAAAAAAAGAGCTCAAAGGATTTTAATTTTTTTGTTAGAATTTTTGCTGGACTTTTGCACAGGTGAAGAC…
>AB118232.1 JC virus DNA, complete genome, isolate: NK	GCCTCGGCCTCCTGTATATATAAAAAAAAGGGAAGGTAGGGAGGAGCTGGCTAAAACTGGATGGCTGCCAGCCAAGCATGAGCTCATACCTAGGGAGCCAACCAGCTGACAGCCAGAGGGAGCCCTGGCTGCATGCCACTGGCAGTTATAGTGAAACCCCTCCCATAGTCCTTAATCACAAGTAAACAAAGCACAAGGGGAAGTGGAAAGCAGCCAGGGGAACATGTTTTGCGAGCCAGAGCTGTTTTGGCTTGTCACCAGCTGGCCATGGTTCTTCGCCAGCTGTCACGTAAGGCTTCTGTGAAAGTTAGTAAAACCTGGAGTGGAACTAAAAAAAGAGCTCAAAGGATTTTAATTTTTTTGTTAGAATTTTTGCTGGACTTTTGCACAGGTGAAGAC…
>AB118233.1 JC virus DNA, complete genome, isolate: NY	GCCTCGGCCTCCTGTATATATAAAAAAAAGGGAAGGTAGGGAGGAGCTGGCTAAAACTGGATGGCTGCCAGCCAAGCATGAGCTCATACCTAGGGAGCCAACCAGCTGACAGCCAGAGGGAGCCCTGGCTGCATGCCACTGGCAGTTATAGTGAAACCCCTCCCATAGTCCTTAATCACAAGTAAACAAAGCACAAGGGGAAGTGGAAAGCAGCCAGGGGAACATGTTTTGCGAGCCAGAGCTGTTTTGGCTTGTCACCAGCTGGCCATGGTTCTTCGCCAGCTGTCACGTAAGGCTTCTGTGAAAGTTAGTAAAACCTGGAGTGGAACTAAAAAAAGAGCTCAAAGGATTTTAATTTTTTTGTTAGAATTTTTGCTGGACTTTTGCACAGGTGAAGAC…
>AB118234.1 JC virus DNA, complete genome, isolate: ES	GCCTCGGCCTCCTGTATATATAAAAAAAAGGGAAGGTAGGGAGGAGCTGGCTAAAACTGGATGGCTGCCAGCCAAGCATGAGCTCATACCTAGGGAGCCAACCAGCTGACAGCCAGAGGGAGCCCTGGCTGCATGCCACTGGCAGTTATAGTGAAACCCCTCCCATAGTCCTTAATCACAAGTAAACAAAGCACAAGGGGAAGTGGAAAGCAGCCAGGGGAACATGTTTTGCGAGCCAGAGCTGTTTTGGCTTGTCACCAGCTGGCCATGGTTCTTCGCCAGCTGTCACGTAAGGCTTCTGTGAAAGTTAGTAAAACCTGGAGTGGAACTAAAAAAAGAGCTCAAAGGATTTTAATTTTTTTGTTAGAATTTTTGCTGGACTTTTGCACAGGTGAAGAC…
>AB118235.1 JC virus DNA, complete genome, isolate: SS	GCCTCGGCCTCCTGTATATATAAAAAAAAGGGAAGGTAGGGAGGAGCTGGCTAAAACTGGATGGCTGCCAGCCAAGCATGAGCTCATACCTAGGGAGCCAACCAGCTGACAGCCAGAGGGAGCCCTGGCTGCATGCCACTGGCAGTTATAGTGAAACCCCTCCCATAGTCCTTAATCACAAGTAAACAAAGCACAAGGGGAAGTGGAAAGCAGCCAGGGGAACATGTTTTGCGAGCCAGAGCTGTTTTGGCTTGTCACCAGCTGGCCATGGTTCTTCGCCAGCTGTCACGTAAGGCTTCTGTGAAAGTTAGTAAAACCTGGAGTGGAACTAAAAAAAGAGCTCAAAGGATTTTAATTTTTTTGTTAGAATTTTTGCTGGACTTTTGCACAGGTGAAGAC…
>AB118651.1 JC virus DNA, complete genome, isolate:SK-2	GCCTCGGCCTCCTGTATATATAAAAAAAAGGGAAGGTAGGGAGGAGCTGGCTAAAACTGGATGGCTGCCAGCCAAGCATGAGCTCATACCTAGGGAGCCAACCAGCTGACAGCCAGAGGGAGCCCTGGCTGCATGCCACTGGCAGTTATAGTGAAACCCCTCCCATAGTCCTTAATCACAAGTAAACAAAGCACAAGGGGAAGTGGAAAGCAGCCAGGGGAACATGTTTTGCGAGCCAGAGCTGTTTTGGCTTGTCACCAGCTGGCCATGGTTCTTCGCCAGCTGTCACGTAAGGCTTCTGTGAAAGTTAGTAAAACCTGGAGTGGAACTAAAAAAAGAGCTCAAAGGATTTTAATTTTTTTGTTAGAATTTTTGCTGGACTTTTGCACAGGTGAAGAC…
>AB118652.1 JC virus DNA, complete genome, isolate:SK-3	GCCTCGGCCTCCTGTATATATAAAAAAAAGGGAAGGTAGGGAGGAGCTGGCTAAAACTGGATGGCTGCCAGCCAAGCATGAGCTCATACCTAGGGAGCCAACCAGCTGACAGCCAGAGGGAGCCCTGGCTGCATGCCACTGGCAGTTATAGTGAAACCCCTCCCATAGTCCTTAATCACAAGTAAACAAAGCACAAGGGGAAGTGGAAAGCAGCCAACATGTTTTGCGAGCCAGAGCTGTTTTGGCTTGTCACCAGCTGGCCATGGTTCTTCGCCAGCTGTCACGTAAGGCTTCTGTGAAAGTTAGTAAAACCTGGAGTGGAACTAAAAAAAGAGCTCAAAGGATTTTAATTTTTTTGTTAGAATTTTTGCTGGACTTTTGCACAGGTGAAGACAGTGT…
>AB118653.1 JC virus DNA, complete genome, isolate:SK-5	GCCTCGGCCTCCTGTATATATAAAAAAAAGGGAAGGTAGGGAGGAGCTGGCTAAAACTGGATGGCTGCCAGCCAAGCATGAGCTCATACCTAGGGAGCCAACCAGCTGACAGCCAGAGGGAGCCCTGGCTGCATGCCACTGGCAGTTATAGTGAAACCCCTCCCATAGTCCTTAATCACAAGTAAACAAAGCACAAGGGGAAGTGGAAAGCAGCCAGGGGAACATGTTTTGCGAGCCAGAGCTGTTTTGGCTTGTCACCAGCTGGCCATGGTTCTTCGCCAGCTGTCACGTAAGGCTTCTGTGAAAGTTAGTAAAACCTGGAGTGGAACTAAAAAAAGAGCTCAAAGGATTTTAATTTTTTTGTTAGAATTTTTGCTGGACTTTTGCACAGGTGAAGAC…
>AB118654.1 JC virus DNA, complete genome, isolate:CB-1	GCCTCGGCCTCCTGTATATATAAAAAAAAGGGAAGGTAGGGAGGAGCTGGCTAAAACTGGATGGCTGCCAGCCAAGCATGAGCTCATACCTAGGGAGCCAACCAGCTGACAGCCAGAGGGAGCCCTGGCTGCATGCCACTGGCAGTTATAGTGAAACCCCTCCCATAGTCCTTAATCACAAGTAAACAAAGCACAAGGGGAAGTGGAAAGCAGCCAGGGGAACATGTTTTGCGAGCCAGAGCTGTTTTGGCTTGTCACCAGCTGGCCATGGTTCTTCGCCAGCTGTCACGTAAGGCTTCTGTGAAAGTTAGTAAAACCTGGAGTGGAACTAAAAAAAGAGCTCAAAGGATTTTAATTTTTTTGTTAGAATTTTTGCTGGACTTTTGCACAGGTGAAGAC…
>AB118655.1 JC virus DNA, complete genome, isolate:CB-4	GCCTCGGCCTCCTGTATATATAAAAAAAAGGGAAGGTAGGGAGGAGCTGGCTAAAACTGGATGGCTGCCAGCCAAGCATGAGCTCATAGGGAGCCAACCAGCTGACAGCCAGAGGGAGCCCTGGCTGCATGCCACTGGCAGTTATAGTGAAACCCCTCCCATAGTCCTTAATCACAAGTAAACAAAGCACAAGGGGAAGTGGAAAGCAGCCAGGGGAACATGTTTTGCGAGCCAGAGCTGTTTTGGCTTGTCACCAGCTGGCCATGGTTCTTCGCCAGCTGTCACGTAAGGCTTCTGTGAAAGTTAGTAAAACCTGGAGTGGAACTAAAAAAAGAGCTCAAAGGATTTTAATTTTTTTGTTAGAATTTTTGCTGGACTTTTGCACAGGTGAAGACAGTG…
>AB118656.1 JC virus DNA, complete genome, isolate:CW-1	GCCTCGGCCTCCTGTATATATAAAAAAAAGGGAAGGTAGGGAGGAGCTGGCTAAAACTGGATGGCTGCCAGCCAAGCATGAGCTCATACCTAGGGAGCCAACCAGCTGACAGCCAGAGGGAGCCCTGGCTGCATGCCACTGGCAGTTATAGTGAAACCCCTCCCATAGTCCTTAATCACAAGTAAACAAAGCACAAGGGGAAGTGGAAAGCAGCCAGGGGAACATGTTTTGCGAGCCAGAGCTGTTTTGGCTTGTCACCAGCTGGCCATGGTTCTTCGCCAGCTGTCACGTAAGGCTTCTGTGAAAGTTAGTAAAACCTGGAGTGGAACTAAAAAAAGAGCTCAAAGGATTTTAATTTTTTTGTTAGAATTTTTGCTGGACTTTTGCACAGGTGAAGAC…
>AB118657.1 JC virus DNA, complete genome, isolate:CW-3	GCCTCGGCCTCCTGTATATATAAAAAAAAGGGAAGGTAGGGAGGAGCTGGCTAAAACTGGATGGCTGCCAGCCAAGCATGAGCTCATACCTAGGGAGCCAACCAGCTGACAGCCAGAGGGAGCCCTGGCTGCATGCCACTGGCAGTTATAGTGAAACCCCTCCCATAGTCCTTAATCACAAGTAAACAAAGCACAAGGGGAAGTGGAAAGCAGCCAGGGGAACATGTTTTGCGAGCCAGAGCTGTTTTGGCTTGTCACCAGCTGGCCATGGTTCTTCGCCAGCTGTCACGTAAGGCTTCTGTGAAAGTTAGTAAAACCTGGAGTGGAACTAAAAAAAGAGCTCAAAGGATTTTAATTTTTTTGTTAGAATTTTTGCTGGACTTTTGCACAGGTGAAGAC…
>AB118658.1 JC virus DNA, complete genome, isolate:CW-5	GCCTCGGCCTCCTGTATATATAAAAAAAAGGGAAGGTAGGGAGGAGCTGGCTAAAACTGGATGGCTGCCAGCCAAGCATGAGCTCATACCTAGGGAGCCAACCAGCTGACAGCCAGAGGGAGCCCTGGCTGCATGCCACTGGCAGTTATAGTGAAACCCCTCCCATAGTCCTTAATCACAAGTAAACAAAGCACAAGGGGAAGTGGAAAGCAGCCAGGGGAACATGTTTTGCGAGCCAGAGCTGTTTTGGCTTGTCACCAGCTGGCCATGGTTCTTCGCCAGCTGTCACGTAAGGCTTCTGTGAAAGTTAGTAAAACCTGGAGTGGAACTAAAAAAAGAGCTCAAAGGATTTTAATTTTTTTGTTAGAATTTTTGCTGGACTTTTGCACAGGTGAAGAC…
>AB118659.1 JC virus DNA, complete genome, isolate:CW-6	GCCTCGGCCTCCTGTATATATAAAAAAAAGGGAAGGTAGGGAGGAGCTGGCTAAAACTGGATGGCTGCCAGCCAAGCATGAGCTCATACCTAGGGAGCCAACCAGCTGACAGCCAGAGGGAGCCCTGGCTGCATGCCACTGGCAGTTATAGTGAAACCCCTCCCATAGTCCTTAATCACAAGTAAACAAAGCACAAGGGGAAGTGGAAAGCAGCCAGGGGAACATGTTTTGCGAGCCAGAGCTGTTTTGGCTTGTCACCAGCTGGCCATGGTTCTTCGCCAGCTGTCACGTAAGGCTTCTGTGAAAGTTAGTAAAACCTGGAGTGGAACTAAAAAAAGAGCTCAAAGGATTTTAATTTTTTTGTTAGAATTTTTGCTGGACTTTTGCACAGGTGAAGAC…
>AY536239.1 JC virus isolate SA21_01 genotype 7, complete genome	GCCTCGGCCTCCTGTATATATAAAAAAAAGGGAAGGTAGGGAGGAGCTGGCTAAAACAAAGCACAAACTGGATGGCTGCCAGCCAAGCATGAGCTCATACCTAGGGAGCCAACCAGCTGACAGCAAACAAAGCACAAGGGGAACTAGGGAGCCAACCAGCTGACAGCAAACAAAGCACAAACTGGATGGCTGCCAGCCAAGCATGAGCTCATACCTAGGGAGCCAACCAGCTGACAGCAAACAAAGCACAAGGGGAAGTGGAAAGCAGCCAGCATGTTTTGCGAGCCAGAGCTGTTTTGGCTTGTCACCAGCTGGCCATGGTTCTTCGCCAGCTGTCACGTAAGGCTTCTGTGAAAGTTAGTAAAACCTGGAGTGGAACTAAAAAAAGAGCTCAAAGGA…
>AY536240.1 JC virus isolate SA84_00 genotype 3B, complete genome	GCCTCGGCCTCCTGTATATATAAAAAAAAGGGAAGGTAGGGAGGAGCTGGCTAAAACTGGATGGCTGCCAGCCAAGCATGAGCTCATACCTAGGGAGCCAACCAGCTGACAGCCAGAGGGAGCCCTGGCTGCATGCCACTGGCAGTTATAGTGAAACCCCTCCCATAGTCCTTAATCACAAGTAAACAAAGCACAAGGGGAAGTGGAAAGCAGCCAGGGGAACATGTTTTGCGAGCCAGAGCTGTCACCAGCTGGCCATGGTTCTTCGCCAGCTGTCACGTAAGGCTTCTGTGAAAGTTAGTAAAACCTGGAGTGGAACTAAAAAAAGAGCTCAAAGGATTTTAATTTTTTTGTTAGAATTTTTGCTGGACTTTTGCACAGGTGAAGACAGTGTAGACG…
>AY536241.1 JC virus isolate SA296_02 genotype 3B, complete genome	GCCTCGGCCTCCTGTATATATAAAAAAAAGGGAAGGTAGGGAGGAGCTGGCTAAAACTGGATGGCTGCCAGCCAAGCATGAGCTCATACCTAGGGAGCCAACCAGCTGACAGCCAGAGAATAGTCCTTAATCACAAGGGAGCCAACCAGCTGACAGCCAGAGAATAGTCCTTAATCACAAGTAAACAAAGCACAAGGGGAAGTGGAAAGCAGCCAGGGGAACATGTTTTGCGAGCCAGAGCTGTTTTGGCTTGTCACCAGCTGGCCATGGTTCTTCGCCAGCTGTCACGTAAGGCTTCTGTGAAAGTTAGTAAAACCTGGAGTGGAACTAAAAAAAGAGCTCAAAGGATTTTAATTTTTTTGTTAGAATTTTTGCTGGACTTTTGCACAGGTGAAGACA…
>AY536242.1 JC virus isolate SA28_03 genotype 3A, complete genome	GCCTCGGCCTCCTGTATATATAAAAAAAAGGGAAGGGAAGGCTGCCAGCCAAGCATGAGCTCATACCTAGGGAGCCAACCAGCTAACAGCCAGAGGGAGCCCTGGCTGCCTGCCACTGGCAGTTATAGTGAAACCCCTCCCATAGTCCTTAATCACAAGTAAACAAAGCACAAGGGGAAGTGGAAAGCAGCCAGGGGAACATGTTTTGCGAGCCAGAGCTTGTCACCAGCTGGCCATGGTTCTTCGCCAGCTGTCACGTAAGGCTTCTGTGAAAGTTAGTAAAACCTGGAGTGGAACTAAAAAAAGAGCTCAAAGGATTTTAATTTTTTTGTTAGAATTTTTGCTGGACTTTTGCACAGGTGAAGACAGTGTAGACGGGAAAAAAAGACAGAAACACAG…
>AY536243.1 JC virus isolate SA27_03 genotype 2, complete genome	GCCTCGGCCTCCTGTATATATAAAAAAAAGGGAAGGTAGGGAGGAGCTGGCTAAAACTGGATGGCTGCCAGCCAAGCATGAGCTCATACCTAGGGAGCCAACCAGCTGACAGCCAGAGGGAGCCCTGGCTGCATGCCACTGGCAGTTATAGTGATCACAAGTAAACAAAGCACAAGGGGAAGTGGAAAGTTTTGCGAAGTAAACAAAGCACAAGGGGAAGTGGAAAGTTTTGCGAGCCAGAGCTGTCACCAGCTGGCCATGGTTCTTCGCCAGCTGTCACGTAAGGCTTCTGTGAAAGTTAGTAAAACCTGGAGTGGAACTAAAAAAAGAGCTCAGAGGATTTTAATTTTTTTGTTAGAATTTTTGCTGGATTTTTGCACAGGTGAAGACAGTGTAGAC…
>AB127342.1 JC polyomavirus DNA, complete genome, isolate: Sam-3	GCCTCGGCCTCCTGTATATATAAAAAAAAGGGAAGGTAGGGAGGAGCTGGCTAAAACTGGATGGCTGCCAGCCAAGCATGAGCTCATACCTAGGGAGCCAACCAGAGGGAGCCCTGGCTGCATGCCACTGGCAGTTATAGTGAAACCCCTCCCATAGTCCTTAATCACAAGTAAACAAAGCACAAGGGGAAGTGGAAAGCAGCCAAGGGAACATGTTTTGCGAGCCAGAGCTGTTTTGGCTTGTCACCAGCTGGCCATGGTTCTTCGCCAGCTGTCACGTAAGGCTTCTGTGAAAGTTAGTAAAACCTGGAGTGGAACTAAAAAAAGAGCTCAAAGGATTTTAATTTTTTTGTTAGAATTTTTGCTGGACTTTTGCACAGGTGAAGACAGTGTAGACGG…
>AB127344.1 JC polyomavirus DNA, complete genome, isolate: Sam-9	GCCTCGGCCTCCTGTATATATAAAAAAAAGGGAAGGTAGGGAGGAGCTGGCTAAAACTGGATGGCTGCCAGCCAAGCATGAGCTCATACCTAGGGAGCCAACCAGCTGACAGCCAGAGGGAGCCCTGGCTGCATGCCACTGGCAGTTATAGTGAAACCCCTCCCATAGTCCTTAATCACAAGTAAACAAAGCACAAGGGGAAGTGGAAAGCAGCCAAGGGAACATGTTTTGCGAGCCAGAGCTGTTTTGGCTTGTCACCAGCTGGCCATGGTTCTTCGCCAGCTGTCACGTAAGGCTTCTGTGAAAGTTAGTAAAACCTGGAGTGGAACTAAAAAAAGAGCTCAAAGGATTTTAATTTTTTTGTTAGAATTTTTGCTGGACTTTTGCACAGGTGAAGAC…
>AB127346.1 JC polyomavirus DNA, complete genome, isolate: Sam-15	GCCTCGGCCTCCTGTATATATAAAAAAAAGGGAAGGTAGGGAGGAGCTGGCTAAAACTGGATGGCTGCCAGCCAAGCATGAGCTCATACCTAGGGAGCCAACCAGCTGACAGCCAGAGGGAGCCCTGGCTGCATGCCACTGGCAGTTATAGTGAAACCCCTCCCATAGTCCTTAATCACAAGTAAACAAAGCACAAGGGGAAGTGGAAAGCAGCCAAGGGAACATGTTTTGCGAGCCAGAGCTGTTTTGGCTTGTCACCAGCTGGCCATGGTTCTTCGCCAGCTGTCACGTAAGGCTTCTGTGAAAGTTAGTAAAACCTGGAGTGGAACTAAAAAAAGAGCTCAAAGGATTTTAATTTTTTTGTTAGAATTTTTGCTGGACTTTTGCACAGGTGAAGAC…
>AB127347.1 JC polyomavirus DNA, complete genome, isolate: FL-3	GCCTCGGCCTCCTGTATATATAAAAAAAAGGGAAGGTAGGGAGGAGCTGGCTAAAACTGGATGGCTGCCAGCCAAGCATGAGCTCATACCTAGGGAGCCAACCAGCTGACAGCCAGAGGGAGCCCTGGCTGCATGCCACTGGCAGTTATAGTGAAACCCCTCCCATAGTCCTTAATCACAAGTAAACAAAGCACAAGGGGAAGTGGAAAGCAGCCAAGGGAACATGTTTTGCGAGCCAGAGCTGTTTTGGCTTGTCACCAGCTGGCCATGGTTCTTCGCCAGCTGTCACGTAAGGCTTCTGTGAAAGTTAGTAAAACCTGGAGTGGAACTAAAAAAAGAGCTCAAAGGATTTTAATTTTTTTGTTAGAATTTTTGCTGGACTTTTGCACAGGTGAAGAC…
>AB127348.1 JC polyomavirus DNA, complete genome, isolate: FL-4	GCCTCGGCCTCCTGTATATATAAAAAAAAGGGAAGGTAGGGAGGAGCTGGCTAAAACTGGATGGCTGCCAGCCAAGCATGAGCTCATACCTAGGGAGCCAACCAGCTGACAGCCAGAGGGAGCCCTGGCTGCATGCCACTGGCAGTTATAGTGAAACCCCTCCCATAGTCCTTAATCACAAGTAAACAAAGCACAAGGGGAAGTGGAAAGCAGCCAAGGGAACATGTTTTGCGAGCCAGAGCTGTTTTGGCTTGTCACCAGCTGGCCATGGTTCTTCGCCAGCTGTCACGTAAGGCTTCTGTGAAAGTTAGTAAAACCTGGAGTGGAACTAAAAAAAGAGCTCAAAGGATTTTAATTTTTTTGTTAGAATTTTTGCTGGACTTTTGCACAGGTGAAGAC…
>AB127349.1 JC polyomavirus DNA, complete genome, isolate: FL-7	GCCTCGGCCTCCTGTATATATAAAAAAAAGGGAAGGTAGGGAGGAGCTGGCTAAAACTGGATGGCTGCCAGCCAAGCATGAGCTCATACCTAGGGAGCCAACCAGCTGACAGCCAGAGGGAGCCCTGGCTGCATGCCACTGGCAGTTATAGTGAAACCCCTCCCATAGTCCTTAATCACAAGTAAACAAAGCACAAGGGGAAGTGGAAAGCAGCCAAGGGAACATGTTTTGCGAGCCAGAGCTGTTTTGGCTTGTCACCAGCTGGCCATGGTTCTTCGCCAGCTGTCACGTAAGGCTTCTGTGAAAGTTAGTAAAACCTGGAGTGGAACTAAAAAAAGAGCTCAAAGGATTTTAATTTTTTTGTTAGAATTTTTGCTGGACTTTTGCACAGGTGAAGAC…
>AB127352.1 JC polyomavirus DNA, complete genome, isolate: FL-12	GCCTCGGCCTCCTGTATATATAAAAAAAAGGGAAGGTAGGGAGGAACTGGCTAAAACTGGATGGCTGCCAGCCAAGCATGAGCTCATACCTAGGGAGCCAACCAGCTGACAGCCAGAGGGAGCCCTGGCTGCATGCCACTGGCAGTTATAGTGAAACCCCTCCCATAGTCCTTAATCACAAGTAAACAAAGCACAAGGGGAAGTGGAAAGCAGCCAAGGGAACATGTTTTGCGAGCCAGAGCTGTTTTGGCTTGTCACCAGCTGGCCATGGTTCTTCGCCAGCTGTCACGTAAGGCTTCTGTGAAAGTTAGTAAAACCTGGAGTGGAACTAAAAAAAGAGCTCAAAGGATTTTAATTTTTTTGTTAGAATTTTTGCTGGACTTTTGCACAGGTGAAGAC…
>AB127353.1 JC polyomavirus DNA, complete genome, isolate: FL-13	GCCTCGGCCTCCTGTATATATAAAAAAAAGGGAAGGTAGGGAGGAGCTGGCTAAAACTGGATGGCTGCCAGCCAAGCATGAGCTCATACCTAGGGAGCCAACCAGCTGACAGCCAGAGGGAGCCCTGGCTGCATGCCACTGGCAGTTATAGTGAAACCCCTCCCATAGTCCTTAATCACAAGTAAACAAAGCACAAGGGGAAGTGGAAAGCAGCCAAGGGAGCATGTTTTGCGAGCCAGAGCTGTTTTGGCTTGTCACCAGCTGGCCATGGTTCTTCGCCAGCTGTCACGTAAGGCTTCTGTGAAAGTTAGTAAAACCTGGAGTGGAACTAAAAAAAGAGCTCAAAGGATTTTAATTTTTTTGTTAGAATTTTTGCTGGACTTTTGCACAGGTGAAGAC…
>AY628234.1 BK polyomavirus isolate BKV HC-u2, complete genome	TTTTGCAAAAATTGCAAAAGAATAGGGATTTCCCCAAATAGTTTTGCTAGGCCTCAGAAAAAGCCTCCACACCCTTACTACTTGAAAGAAAGGGTGGAGGCAGAGGCGGCCTCGGCCTCTTATATATTATAAAAAAAAAGGCCACAGGGAGGAGCTGCTTACCCATGGAATGCAGCCAAACCATGACCTCAGGAAGGAAAGTGCATGACTGGGCAGCCAGCCAAGAGGAAGTGGAAACTGGCCAAAGGAGTGGAAAGCAGCCAGACAGACATGTTTTGCGGGCCTAGGAATCTTGGCCTTGTCCCCAGTTAAACTGGACAAAGGCCATGGTTCTGCGCCAGCTGTCACGACAAGCTTCTGTGAAACTTGGTAAAACCTGGACTGGAACAAAAAAAAGAG…
>AY628235.1 BK polyomavirus isolate BKV HC-u5, complete genome	TTTTGCAAAAATTGCAAAAGAATAGGGATTTCCCCAAATAGTTTTGCTAGGCCTCAGAAAAAGCCTCCACACCCTTACTACTTGAAAGAAAGGGTGGAGGCAGAGGCGGCCTCGGCCTCTTATATATTATAAAAAAAAAGGCCACAGGGAGGAGCTGCTTACCCATGGAATGCAGCCAAACCATGACCTCAGGAAGGAAAGTGCATGACTGGGCAGCCAGCCAGTGGCAGTTAATAGTGAAACCCCGCCCCTGAAATTCTCAAATAAACACAAGAGGAAGTGGAAACTGGCCAAAGGAGTGGAAAGCAGCCAGACAGACATGTTTTGCGGGCCTAGGAATCTTGGCCTTGTCCCCAGTTAAACTGGACAAAGGCCATGGTTCTGCGCCAGCTGTCACGA…
>AY628236.1 BK polyomavirus isolate BKV HC-u9, complete genome	TTTTGCAAAAATTGCAAAAGAATAGGGATTTCCCCAAATAGTTTTGCTAGGCCTCAGAAAAAGCCTCCACACCCTTACTACTTGAAAGAAAGGGTGGAGGCAGAGGCGGCCTCGGCCTCTTATATATTATAAAAAAAAAGGCCACAGGGAGGAGCTGCTTACCCATGGAATGCAGCCAAACCATGACCTCAGGAAGGAAAGTGCATGACTGGGCAGCCAGCCAGTGGCAGTTAATAGTGAAACCCCGCCCCTGAAATTCTCAAATAAACACAAGAGGAAGTGGAAACTGGCCAAAGGAGTGGAAAGCAGCCAGACAGACATGTTTTGCGGGCCTAGGAATCTTGGCCTTGTCCCCAGTTAAACTGGACAAAGGCCATGGTTCTGCGCCAGCTGTCACGA…
>AY628224.1 BK polyomavirus isolate BKV CAP-m18, complete genome	TTTTGCAAAAATTGCAAAAGAATAGGGATTTCCCCAAATATTTTTGCTAGGCCTCAGAAAAAGCCTCCACACCCTTACTACTTGAGAGAAAGGGTGGAGGCAGAGGCGGCCTCGGCCTCTTATATATTATAAAAAAAAAGGCCACAGGGAGGAGCTGCTAACCCATGGAATGTAGCCAAACCATGACCTCAGGAAGGAAAGTGCATGACTGGGCAGCCAGCCAGTGGCAGTTAATAGTGAAACCCCGCCCCTAAAATTCTCAAATAAACACAAGAGGAAGTGGAAACTGGCCAAAGGAGTGGAAAGCAGCCAGACAGACATGTTTTGCGAGCCTAGGAATCTTGGCCTTGTCCCCAGTTAAACTGGACAAAGGCCATGGTTCTGCGCCAGCTGTCACGA…
>AY628226.1 BK polyomavirus isolate BKV CAP-h2, complete genome	TTTTGCAAAAATTGCAAAAGAATAGGGATTTCCCCAAATATTTTTGCTAGGCCTCAGAAAAAGCCTCCACACCCTTACTACTTGAGAGAAAGGGTGGAGGCAGAGGCGGCCTCGGCCTCTTATATATTATAAAAAAAAAGGCCACAGGGAGGAGCTGCTAACCCATGGAATGTAGCCAAACCATGACCTCAGGAAGGAAAGTGCATGACTGGGCAGCCAGCCAGTGGCAGTTAATAGTGAAACCCCGCCCCTAAAATTCTCAAATAAACACAAGAGGAAGTGGAAACTGGCCAAAGGAGTGGAAAGCAGCCAGACAGACATGTTTTGCGAGCCTAGGAATCTTGGCCTTGTCCCCAGTTAAACTGGACAAAGGCCATGGTTCTGCGCCAGCTGTCACGA…
>AY628227.1 BK polyomavirus isolate BKV CAP-h22, complete genome	TTTTGCAAAAATTGCAAAAGAATAGGGATTTCCCCAAATATTTTTGCTAGGCCTCAGAAAAAGCCTCCACACCCTTACTACTTGAGAGAAAGGGTGGAGGCAGAGGCGGCCTCGGCCTCTTATATATTATAAAAAAAAAGGCCACAGGGAGGAGCTGCTAACCCATGGAATGTAGCCAAACCATGACCTCAGGAAGGAAAGTGCATGACTGGGCAGCCAGCCAGTGGCAGTTAATAGTGAAACCCCGCCCCTAAAATTCTCAAATAAACACAAGAGGAAGTGGAAACTGGCCAAAGGAGTGGAAAGCAGCCAGACAGACATGTTTTGCGAGCCTAGGAATCTTGGCCTTGTCCCCAGTTAAACTGGACAAAGGCCATGGTTCTGCGCCAGCTGTCACGA…
>AY628228.1 BK polyomavirus isolate BKV CAP-h5, complete genome	TTTTGCAAAAATTGCAAAAGAATAGGGATTTCCCCAAATATTTTTGCTAGGCCTCAGAAAAAGCCTCCACACCCTTACTACTTGAGAGAAAGGGTGGAGGCAGAGGCGGCCTCGGCCTCTTATATATTATAAAAAAAAAGGCCACAGGGAGGAGCTGCTAACCCATGGAATGTAGCCAAACCATGACCTCAGGAAGGAAAGTGCATGACTGGGCAGCCAGCCAGTGGCAGTTAATAGTGAAACCCCGCCCCTAAAATTCTCAAATAAACACAAGAGGAAGTGGAAACTGGCCAAAGGAGTGGAAAGCAGCCAGACAGACATGTTTTGCGAGCCTAGGAATCTTGGCCTTGTCCCCAGTTAAACTGGACAAAGGCCATGGTTCTGCGCCAGCTGTCACGA…
>AY628229.1 BK polyomavirus isolate BKV CAP-h8, complete genome	TTTTGCAAAAATTGCAAAAGAATAGGGATTTCCCCAAATATTTTTGCTAGGCCTCAGAAAAAGCCTCCACACCCTTACTACTTGAGAGAAAGGGTGGAGGCAGAGGCGGCCTCGGCCTCTTATATATTATAAAAAAAAAGGCCACAGGGAGGAGCTGCTAACCCATGGAATGTAGCCAAACCATGACCTCAGGAAGGAAAGTGCATGACTGGGCAGCCAGCCAGTGGCAGTTAATAGTGAAACCCCGCCCCTAAAATTCTCAAATAAACACAAGAGGAAGTGGAAACTGGCCAAAGGAGTGGAAAGCAGCCAGACAGACATGTTTTGCGAGCCTAGGAATCTTGGCCTTGTCCCCAGTTAAACTGGACAAAGGCCATGGTTCTGCGCCAGCTGTCACGA…
>AY628230.1 BK polyomavirus isolate BKV CAP-m13, complete genome	TTTTGCAAAAATTGCAAAAGAATAGGGATTTCCCCAAATATTTTCGCTAGGCCTCAGAAAAAGCCTCCACACCCTTACTACTTGAGAGAAAGGGTGGAGGCAGAGGCGGCCTCGGCCTCTTATATATTATAAAAAAAAAGGCCACAGGGAGGAGCTGCTAACCCATGGAATGTAGCCAAACCATGACCTCAGGAAGGAAAGTGCATGACTGGGCAGCCAGCCAGTGGCAGTTAATAGTGAAACCCCGCCCCTAAAATTCTCAAATAAACACAAGAGGAAGTGGAAACTGGCCAAAGGAGTGGAAAGCAGCCAGACAGACATGTTTTGCGAGCCTAGGAATCTTGGCCTTGTCCCCAGTTAAACTGGACAAAGGCCATGGTTCTGCGCCAGCTGTCACGA…
>AY628231.1 BK polyomavirus isolate BKV CAP-m2, complete genome	TTTTGCAAAAATTGCAAAAGAATAGGGATTTCCCCAAATATTTTTGCTAGGCCTCAGAAAAAGCCTCCACACCCTTACTACTTGAGAGAAAGGGTGGAGGCAGAGGCGGCCTCGGCCTCTTATATATTATAAAAAAAAAGGCCACAGGGAGGAGCTGCTAACCCATGGAATGTAGCCAAACCATGACCTCAGGAAGGAAAGTGCATGACTGGGCAGCCAGCCAGTGGCAGTTAATAGTGAAACCCCGCCCCTAAAATTCTCAAATAAACACAAGAGGAAGTGGAAACTGGCCAAAGGAGTGGAAAGCAGCCAGACAGACATGTTTTGCGAGCCTAGGAATCTTGGCCTTGTCCCCAGTTAAACTGGACAAAGGCCATGGTTCTGCGCCAGCTGTCACGA…
>AY628232.1 BK polyomavirus isolate BKV CAP-m5, complete genome	TTTTGCAAAAATTGCAAAAGAATAGGGATTTCCCCAAATATTTTTGCTAGGCCTCAGAAAAAGCCTCCACACCCTTACTACTTGAGAGAAAGGGTGGAGGCAGAGGCGGCCTCGGCCTCTTATATATTATAAAAAAAAAGGCCACAGGGAGGAGCTGCTAACCCATGGAATGTAGCCAAACCATGACCTCAGGAAGGAAAGTGCATGACTGGGCAGCCAGCCAGTGGCAGTTAATAGTGAAACCCCGCCCCTAAAATTCTCAAATAAACACAAGAGGGAGTGGAAACTGGCCAAAGGAGTGGAAAGCAGCCAGACAGACATGTTTTGCGAGCCTAGGAATCTTGGCCTTGTCCCCAGTTAAACTGGACAAAGGCCATGGTTCTGCGCCAGCTGTCACGA…
>AY628233.1 BK polyomavirus isolate BKV CAP-m9, complete genome	TTTTGCAAAAATTGCAAAAGAATAGGGATTTCCCCAAATATTTTTGCTAGGCCTCAGAAAAAGCCTCCACACCCTTACTACTTGAGAGAAAGGGTGGAGGCAGAGGCGGCCTCGGCCTCTTATATATTATAAAAAAAAAGGCCACAGGGAGGAGCTGCTAACCCATGGAATGTAGCCAAACCATGACCTCAGGAAGGAAAGTGCATGACTGGGCAGCCAGCCAGTGGCAGTTAATAGTGAAACCCCGCCCCTAAAATTCTCAAATAAACACAAGAGGAAGTGGAAACTGGCCAAAGGAGTGGAAAGCAGCCAGACAGACATGTTTTGCGAGCCTAGGAATCTTGGCCTTGTCCCCAGTTAAACTGGACAAAGGCCATGGTTCTGCGCCAGCTGTCACGA…
>AY628225.1 BK polyomavirus isolate BKV HI-u5, complete genome	TTTTGCAAAAATTGCAAAAGAATAGGGATTTCCCCAAATATTTTTGCTAGGCCTCAGAAAAAGCCTCCACACCCTTACTACTTGAGAGAAAGGGTGGAGGCAGAGGCGGCCTCGGCCTCTTATATATTATAAAAAAAAAGGCCACAGGGAGGAGCTGCTAACCCATGGAATGTAGCCAAACCATGACCTCAGGAAGGAAAGTGCATGACTGGGCAGCCAGCCAGTGGCAGTTAATAGTGAAACCCCGCCCCTAAAATTCTCAAATAAACACAAGAGGAAGTGGAAACTGGCCAAAGGAGTGGAAAGCAGCCAGACAGACATGTTTTGCGAGCCTAGGAATCTTGGCCTTGTCCCCAGTTAAACTGGACAAAGGCCATGGTTCTGCGCCAGCTGTCACGA…
>AY628237.1 BK polyomavirus isolate BKV HI-u6, complete genome	TTTTGCAAAAATTGCAAAAGAATAGGGATTTCCCCAAATATTTTTGCTAGGCCTCAGAAAAAGCCTCCACACCCTTACTACTTGAGAGAAAGGGTGGAGGCAGAGGCGGCCTCGGCCTCTTATATATTATAAAAAAAAAGGCCACAGGGAGGAGCTGCTAACCCATGGAATGTAGCCAAACCATGACCTCAGGAAGGAAAGTGCATGACTGGGCAGCCAGCCAGTGGCAGTTAATAGTGAAACCCCGCCCCTAAAATTCTCAAATAAACACAAGAGGGAGTGGAAACTGGCCAAAGGAGTGGAAAGCAGCCAGACAGACATGTTTTGCGAGCCTAGGAATCTTGGCCTTGTCCCCAGTTAAACTGGACAAAGGCCATGGTTCTGCGCCAGCTGTCACGG…
>AY628238.1 BK polyomavirus isolate BKV HI-u8, complete genome	TTTTGCAAAAATTGCAAAAGAATAGGGATTTCCCCAAATATTTTTGCTAGGCCTCAGAAAAAGCCTCCACACCCTTACTACTTGAGAGAAAGGGTGGAGGCAGAGGCGGCCTCGGCCTCTTATATATTATAAAAAAAAAGGCCACAGGGAGGAGCTGCTAACCCATGGAATGTAGCCAAACAGGAAGGAAAGTGCATGACTGGGCAGCCAGCCAGTGGCAGTTAATAGTGAAACCCCGCCCCTAAAATTCTCAAATAAACACAAGAGGGAGTGGAAACTGGCCAAAGGAGTGGAAAGCAGCCAGACAGACATGTTTTGCGAGCCTAGGAATCTTGGCCTTGTCCCCAGTTAAACTGGACAAAGGCCATGGTTCTGCGCCAGCTGTCACGACAAGCTTCT…
>AB183152.1 JC polyomavirus DNA, complete genome, isolate: SK-6	GCCTCGGCCTCCTGTATATATAAAAAAAAGGGAAGGTAGGGAGGAGCTGGCTAAAACTGGATGGCTGCCAGCCAAGCATGAGCTCATACCTAGGGAGCCAACCAGCTGACAGCCAGAGGGAGCCCTGGCTGCATGCCACTGGCAGTTATAGTGAAACCCCTCCCATAGTCCTTAATCACAAGTAAACAAAGCACAAGGGGAAGTGGAAAGCAGCCAAGGGAACATGTTTTGCGAGCCAGAGCTGTTTTGGCTTGTCACCAGCTGGCCATGGTTCTTCGCCAGCTGTCACGTAAGGCTTCTGTGAAAGTTAGTAAAACCTGGAGTGGAACTAAAAAAAGAGCTCAAAGGATTTTAATTTTTTTGTTAGAATTTTTGCTGGACTTTTGCACAGGTGAAGAC…
>AB127343.2 JC polyomavirus DNA, complete genome, isolate: Sam-8	GCCTCGGCCTCCTGTATATATAAAAAAAAGGGAAGGTAGGGAGGAGCTGGCTAAAACTGGATGGCTGCCAGCCAAGCATGAGCTCATACCTAGGGAGCCAACCAGCTGACAGCCAGAGGGAGCCCTGGCTGCATGCCACTGGCAGTTATAGTGAAACCCCTCCCATAGTCCTTAATCACAAGTAAACAAAGCACAAGGGGAAGTGGAAAGCAGCCAAGGGAACATGTTTTGCGAGCCAGAACTGTTTTGGCTTGTCACCAGCTGGCCATGGTTCTTCGCCAGCTGTCACGTAAGGCTTCTGTGAAAGTTAGTAAAACCTGGAGTGGAACTAAAAAAAGAGCTCAAAGGATTTTAATTTTTTTGTTAGAATTTTTGCTGGACTTTTGCACAGGTGAAGAC…
>AB127345.2 JC polyomavirus DNA, complete genome, isolate: Sam-12	GCCTCGGCCTCCTGTATATATAAAAAAAAGGGAAGGTAGGGAGGAGCTGGCTAAAACTGGATGGCTGCCAGCCAAGCATGAGCTCATACCTAGGGAGCCAACCAGCTGACAGCCAGAGGGAGCCCTGGCTGCATGCCACTGGCAGTTATAGTGAAACCCCTCCCATAGTCCTTAATCACAAGTAAACAAAGCACAAGGGGAAGTGGAAAGCAGCCAAGGGAACATGTTTTGCGAGCCAGAGCTGTTTTGGCTTGTCACCAGCTGGCCATGGTTCTTCGCCAGCTGTCACGTAAGGCTTCTGTGAAAGTTAGTAAAACCTGGAGTGGAACTAAAAAAAGAGCTCAAAGGATTTTAATTTTTTTGTTAGAATTTTTGCTGGACTTTTGCACAGGTGAAGAC…
>AB127350.2 JC polyomavirus DNA, complete genome, isolate: FL-8	GCCTCGGCCTCCTGTATATATAAAAAAAAGGGAAGGTAGGGAGGAGCTGGCTAAAACTGGATGGCTGCCAGCCAAGCATGAGCTCATACCTAGGGAGCCAACCAGCTGACAGCCAGAGGGAGCCCTGGCTGCATGCCACTGGCAGTTATAGTGAAACCCCTCCCATAGTCCTTAATCACAAGTAAACAAAGCACAAGGGGAAGTGGAAAGCAGCCAAGGGAACATGTTTTGCGAGCCAGAGCTGTTTTGGCTTGTCACCAGCTGGCCATGGTTCTTCGCCAGCTGTCACGTAAGGCTTCTGTGAAAGTTAGTAAAACCTGGAGTGGAACTAAAAAAAGAGCTCAAAGGATTTTAATTTTTTTGTTAGAATTTTTGCTGGACTTTTGCACAGGTGAAGAC…
>AB127351.2 JC polyomavirus DNA, complete genome, isolate: FL-11	GCCTCGGCCTCCTGTATATATAAAAAAAAGGGAAGGTAGGGAGGAGCTGGCTAAAACTGGATGGCTGCCAGCCAAGCATGAGCTCATACCTAGGGAGCCAACCAGCTGACAGCCAGAGGGAGCCCTGGCTGCATGCCACTGGCAGTTATAGTGAAACCCCTCCCATAGTCCTTAATCACAAGTAAACAAAGCACAAGGGGAAGTGGAAAGCAGCCAAGGGAACATGTTTTGCGAGCCAGAGCTGTTTTGGCTTGTCACCAGCTGGCCATGGTTCTTCGCCAGCTGTCACGTAAGGCTTCTGTGAAAGTTAGTAAAACCTGGAGTGGAACTAAAAAAAGAGCTCAAAGGATTTTAATTTTTTTGTTAGAATTTTTGCTGGACTTTTGCACAGGTGAAGAC…
>AY672646.1 Budgerigar fledgling disease polyomavirus, complete genome	GGTATAGCTTTTTTCTCTGTATAGTGCACTGGCTTGCCAGAGCGCGATTTATAAAAACAAGGGAAGTGCTGAGCAATCGTTACATAACATGCATTCCAAATAAGGGAATGCGGAAATCCATACTTGGGACTTACATAACATGCATTCCATATAAGGAATACGGATATGCCCATGTTTGTATCCAAACAGGCGGTCTCCCAGACTCCGCCTATCGTCCCATATTACGTGCCGCTCCATAAAAGGGAGGCGTACGTGACCTTTTTACAGGATATTACGCCCTAGCAACAGGATGTCTACTCCAGCGCGAGATCCAAACACGGCGGGCACTGCGGTAAGTTCCCCCATCTAAATTCAAATGTTTGCGCGCGAAAGCTAACAATGCCTAACGGAACGCCTACC…
>AB185020.1 JC polyomavirus DNA, complete genome,isolate:ANF	GCCTCGGCCTCCTGTATATATAAAAAAAAGGGAAGGTAGGGAGGAGCTGGCTAAAACTGGATGGCTGCCAGCCAAGCATGAGCTCATACCTAGGGAGCCAACCAGCTGACAGCCAGAGGGAGCCCTGGCTGCATGCCACTGGCAGTTATAGTGAAACCACTCCCATAGTCCTTAATCACAAGTAAACAAAGCACAAGGGGAAGTGGAAAGCAGCCAAGGGAACATGTTTAGCGAGCCAGAGCTGTTTTGGCTTGTCACCAGCTGGCCATGGTTCTTCGCCAGCTGTCACGTAAGGCTTCTGTGAAAGTTAGTAAAACCTGGAGTGGAACTAAAAAAAGAGCTCAAAGGATTTTAATTTTTTTGTTAGAATTTTTGCTGGATTTTTGCACAGGTGAAGAC…
>AB195639.1 JC polyomavirus DNA, complete genome, isolate:GL-2	GCCTCGGCCTCCTGTATATATAAAAAAAAGGGAAGGTAGGGAGGAGCTGGCTAAAACTGGATGGCTGCCAGCCAAGCATGAGCTCATACCTAGGGAGCCAACCAGCTGACAGCCAGAGGGAGCCCTGGCTGCATGCCACTGGCAGTTATAGTGAAACCCCTCCCATAGTCCTTAATCACAAGTAAACAAAGCACAAGGGGAAGTGGAAAGCAGCCAAGGGAACATGTTTTGCGAGCCAGAGCTGTTTTGGCTTGTCACCAGCTGGCCATGGTTCTTCGCCAGCTGTCACGTAAAGCTTCTGTGAAAGTTAGTAAAACCTGGAGTGGAACTAAAAAAAGAGCTCAAAGGATTTTAATTTTTTTGTTAGAATTTTTGCTGGACTTTTGCACAGGTGAAGAC…
>AB195640.1 JC polyomavirus DNA, complete genome, isolate:GL-5	GCCTCGGCCTCCTGTATATATAAAAAAAAGGGAAGGTAGGGAGGAGCTGGCTAAAACTGGATGGCTGCCAGCCAAGCATGAGCTCATACCTAGGGAGCCAACCAGCTGACAGCCAGAGGGAGCCCTGGCTGCATGCCACTGGCAGTTATAGTGAAACCCCTCCCATAGTCCTTAATCACAAGTAAACAAAGCACAAGGGGAAGTGGAAAGCAGCCAAGGGAACATGTTTTGCGAGCCAGAGCTGTTTTGGCTTGTCACCAGCTGGCCATGGTTCTTCGCCAGCTGTCACGTAAAGCTTTTGTGAAAGTTAGTAAAACCTGGAGTGGAACTAAAAAAAGAGCTCAAAGGATTTTAATTTTTTTGTTAGAATTTTTGCTGGACTTTTGCACAGGTGAAGAC…
>AB183539.1 JC polyomavirus gene for agnoprotein, VP2, VP3, VP1, small t, large T, complete cds, sequence 1-1	ATGGTTCTTCGCCAGCTGTCACGTAAGGCTTCTGTGAAAGTTAGTAAAACCTGGAGTGGAACTAAAAAAAGAGCTCAAAGGATTTTAATTTTTTTGTTAGAATTTTTGCTGGACTTTTGCACAGGTGAAGACAGTGTAGACGGGAAAAAAAGACAGAGACACAGTGGTTTGACTGAGCAGACATACAGTGCTTTGCCTGAACCAAAAGCTACATAGGTAAGTAATGTTTTTTTTTGTGTTTTCAGGTTCATGGGTGCCGCACTTGCACTTTTGGGGGACCTAGTTGCTACTGTTTCTGAGGCTGCTGCTGCCACAGGATTTTCAGTAGCTGAAATTGCTGCTGGAGAGGCTGCTGCTACTATAGAAGTTGAAATTGCATCCCTTGCTACTGTAGAGGGG…
>AB183540.1 JC polyomavirus gene for agnoprotein, VP2, VP3, VP1, small t, large T, complete cds, sequence 1-2	ATGGTTCTTCGCCAGCTGTCACGTAAGGCTTCTGTGAAAGTTAGTAAAACCTGGAGTGGAACTAAAAAAAGAGCTCAAAGGATTTTAATTTTTTTGTTAGAATTTTTGCTGGACTTTTGCACAGGTGAAGACAGTGTAGACGGGAAAAAAAGACAGAGACACAGTGGTTTGACTGAGCAGACATACAGTGCTTTGCCTGAACCAAAAGCTACATAGGTAAGTAATGTTTTTTTTTGTGTTTTCAGGTTCATGGGTGCCGCACTTGCACTTTTGGGGGACCTAGTTGCTACTGTTTCTGAGGCTGCTGCTGCCACAGGATTTTCAGTAGCTGAAATTGCTGCTGGAGAGGCTGCTGCTACTATAGAAGTTGAAATTGCATCCCTTGCTACTGTAGAGGGG…
>AB183541.1 JC polyomavirus gene for agnoprotein, VP2, VP3, VP1, small t, large T, complete cds, sequence 1-3	ATGGTTCTTCGCCAGCTGTCACGTAAGGCTTCTGTGAAAGTTAGTAAAACCTGGAGTGGAACTAAAAAAAGAGCTCAAAGGATTTTAATTTTTTTGTTAGAATTTTTGCTGGACTTTTGCACAGGTGAAGACAGTGTAGACGGGAAAAAAAGACAGAGACACAGTGGTTTGACTGAGCAGACATACAGTGCTTTGCCTGAACCAAAAGCTACATAGGTAAGTAATGTTTTTTTTTGTGTTTTCAGGTTCATGGGTGCCGCACTTGCACTTTTGGGGGACCTAGTTGCTACTGTTTCTGAGGCTGCTGCTGCCACAGGATTTTCAGTAGCTGAAATTGCTGCTGGAGAGGCTGCTGCTACTATAGAAGTTGAAATTGCATCCCTTGCTACTGTAGAGGGG…
>AB183542.1 JC polyomavirus gene for agnoprotein, VP2, VP3, VP1, small t, large T, complete cds, sequence 2-1	ATGGTTCTTCGCCAGCTGTCACGTAAGGCTTCTGTGAAAGTTAGTAAAACCTGGAGTGGAACTAAAAAAAGAGCTCAAAGGATTTTAATTTTTTTGTTAGAATTTTTGCTGGACTTTTGCACAGGTGAAGACAGTGTAGACGGGAAAAAAAGACAGAAACACAGTGGTTTGACTGAGCAGAGATACAGTGCTTTGCCTGAACCAAAAGCTACATAGGTAAGTAATGTTTTTTTTTGTGTTTTCAGGTTCATGGGTGCCGCACTTGCACTTTTGGGGGACCTAGTTGCTACTGTTTCTGAGGCTGCTGCTGCCACAGGATTTTCAGTAGCTGAAATTGCTGCTGGAGAGGCTGCTGCTACTATAGAAGTTGAAATTGCATCCCTTGCTACTGTAGAGGGG…
>AB183543.1 JC polyomavirus gene for agnoprotein, VP2, VP3, VP1, small t, large T, complete cds, sequence 2-2	ATGGTTCTTCGCCAGCTGTCACGTAAGGCTTCTGTGAAAGTTAGTAAAACCTGGAGTGGAACTAAAAAAAGAGCTCAAAGGATTTTAATTTTTTTGTTAGAATTTTTGCTGGACTTTTGCACAGGTGAAGACAGTGTAGACGGGAAAAAAAGACAGAAACACAGTGGTTTGACTGAGCAGAGATACAGTGCTTTGCCTGAACCAAAAGCTACATAGGTAAGTAATGTTTTTTTTTGTGTTTTCAGGTTCATGGGTGCCGCACTTGCACTTTTGGGGGACCTAGTTGCTACTGTTTCTGAGGCTGCTGCTGCCACAGGATTTTCAGTAGCTGAAATTGCTGCTGGAGAGGCTGCTGCTACTATAGAAGTTGAAATTGCATCCCTTGCTACTGTAGAGGGG…
>AB183544.1 JC polyomavirus gene for agnoprotein, VP2, VP3, VP1, small t, large T, complete cds, sequence 2-3	ATGGTTCTTCGCCAGCTGTCACGTAAGGCTTCTGTGAAAGTTAGTAAAACCTGGAGTGGAACTAAAAAAAGAGCTCAAAGGATTTTAATTTTTTTGTTAGAATTTTTGCTGGACTTTTGCACAGGTGAAGACAGTGTAGACGGGAAAAAAAGACAGAAACACAGTGGTTTGACTGAGCAGAGATACAGTGCTTTGCCTGAACCAAAAGCTACATAGGTAAGTAATGTTTTTTTTTGTGTTTTCAGGTTCATGGGTGCCGCACTTGCACTTTTGGGGGACCTAGTTGCTACTGTTTCTGAGGCTGCTGCTGCCACAGGATTTTCAGTAGCTGAAATTGCTGCTGGAGAGGCTGCTGCTACTATAGAAGTTGAAATTGCATCCCTTGCTACTGTAGAGGGG…
>AB190449.1 JC polyomavirus genes for agnoprotein, VP2, VP3, VP1, Large T, Small t, complete cds, sequence 3-1	ATGGTTCTTCGCCAGCTGTCACGTAAGGCTTCTGTGAAAGTTAGTAAAACCTGGAGTGGAACTAAAAAAAGAGCTCAAAGGATTTTAATTTTTTTGTTAGAATTTTTGCTGGATTTTTGCACAGGTGAAGACAGTGTAGACGGGAAAAAAAGGCAGAAACACAGTGGTTTGACTCAGCAGACATACAGTGCTTTGCCTGAACCAAAAGCTACATAGGTAAGTAATGTTTTTTTTTGTGTTTTCAGGTTCATGGGTGCCGCACTTGCACTTTTGGGGGACCTAGTTGCTACTGTTTCTGAGGCTGCTGCTGCCACAGGATTTTCAGTAGCTGAAATTGCTGCTGGAGAGGCTGCTGCTACTATAGAAGTTGAAATTGCATCCCTTGCTACTGTAGAGGGG…
>AB190450.1 JC polyomavirus genes for agnoprotein, VP2, VP3, VP1, Large T, Small t, complete cds, sequence 3-2	ATGGTTCTTCGCCAGCTGTCACGTAAGGCTTCTGTGAAAGTTAGTAAAACCTGGAGTGGAACTAAAAAAAGAGCTCAAAGGATTTTAATTTTTTTGTTAGAATTTTTGCTGGATTTTTGCACAGGTGAAGACAGTGTAGACGGGAAAAAAAGGCAGAAACACAGTGGTTTGACTCAGCAGACATACAGTGCTTTGCCTGAACCAAAAGCTACATAGGTAAGTAATGTTTTTTTTTGTGTTTTCAGGTTCATGGGTGCCGCACTTGCACTTTTGGGGGACCTAGTTGCTACTGTTTCTGAGGCTGCTGCTGCCACAGGATTTTCAGTAGCTGAAATTGCTGCTGGAGAGGCTGCTGCTACTATAGAAGTTGAAATTGCATCCCTTGCTACTGTAGAGGGG…
>AB190451.1 JC polyomavirus genes for agnoprotein, VP2, VP3, VP1, Large T, Small t, complete cds, sequence 3-3	ATGGTTCTTCGCCAGCTGTCACGTAAGGCTTCTGTGAAAGTTAGTAAAACCTGGAGTGGAACTAAAAAAAGAGCTCAAAGGATTTTAATTTTTTTGTTAGAATTTTTGCTGGATTTTTGCACAGGTGAAGACAGTGTAGACGGGAAAAAAAGGCAGAAACACAGTGGTTTGACTCAGCAGACATACAGTGCTTTGCCTGAACCAAAAGCTACATAGGTAAGTAATGTTTTTTTTTGTGTTTTCAGGTTCATGGGTGCCGCACTTGCACTTTTGGGGGACCTAGTTGCTACTGTTTCTGAGGCTGCTGCTGCCACAGGATTTTCAGTAGCTGAAATTGCTGCTGGAGAGGCTGCTGCTACTATAGAAGTTGAAATTGCATCCCTTGCTACTGTAGAGGGG…
>AB190452.1 JC polyomavirus genes for agnoprotein, VP2, VP3, VP1, Large T, Small t, complete cds, sequence 3-4	ATGGTTCTTCGCCAGCTGTCACGTAAGGCTTCTGTGAAAGTTAGTAAAACCTGGAGTGGAACTAAAAAAAGAGCTCAAAGGATTTTAATTTTTTTGTTAGAATTTTTGCTGGATTTTTGCACAGGTGAAGACAGTGTAGACGGGAAAAAAAGGCAGAAACACAGTGGTTTGACTCAGCAGACATACAGTGCTTTGCCTGAACCAAAAGCTACATAGGTAAGTAATGTTTTTTTTTGTGTTTTCAGGTTCATGGGTGCCGCACTTGCACTTTTGGGGGACCTAGTTGCTACTGTTTCTGAGGCTGCTGCTGCCACAGGATTTTTAGTAGCTGAAATTGCTGCTGGAGAGGCTGCTGCTACTATAGAAGTTGAAATTGCATCCCTTGCTACTGTAGAGGGG…
>AB190453.1 JC polyomavirus genes for agnoprotein, VP2, VP3, VP1, Large T, Small t, complete cds, sequence 3-5	ATGGTTCTTCGCCAGCTGTCACGTAAGGCTTCTGTGAAAGTTAGTAAAACCTGGAGTGGAACTAAAAAAAGAGCTCAAAGGATTTTAATTTTTTTGTTAGAATTTTTGCTGGATTTTTGCACAGGTGAAGACAGTGTAGACGGGAAAAAAAGGCAGAAACACAGTGGTTTGACTCAGCAGACATACAGTGCTTTGCCTGAACCAAAAGCTACATAGGTAAGTAATGTTTTTTTTTGTGTTTTCAGGTTCATGGGTGCCGCACTTGCACTTTTGGGGGACCTAGTTGCTACTGTTTCTGAGGCTGCTGCTGCCACAGGATTTTTAGTAGCTGAAATTGCTGCTGGAGAGGCTGCTGCTACTATAGAAGTTGAAATTGCATCCCTTGCTACTGTAGAGGGG…
>AB126981.1 JC polyomavirus DNA, complete genome, isolate:CA-8	GCCTCGGCCTCCTGTATATATAAAAAAAAGGGAAGGTAGGGAGGAGCTGGCTAAAACTGGATGGCTGCCAGCCAAGCATGAGCTCATACCTAGGGAGCCAACCAGCTGACAGCCAGAGGGAGCCCTGGCTGCCTGCCACTGGCAGTTATAGTGAAACCCCTCCCATAGTCCTTAATCACAAGTAAACAAAGCACAAGGGGAAGTGGAAAGCAGCCAGGGGAACATGTTTTGCGAGCCAGAGCTGTTTTGGCTTGTCACCAGCTGGCCATGGTTCTTCGCCAGCTGTCACGTAAGGCTTCTGTGAAAGTTAGTAAAACCTGGAGTGGAACTAAAAAAAGAGCTCAAAGGATTTTAATTTTTTTGTTAGAATTTTTGCTGGACTTTTGCACAGGTGAAGAC…
>AB126982.1 JC polyomavirus DNA, complete genome, isolate:CA-9	GCCTCGGCCTCCTGTATATATAAAAAAAAGGGAAGGTAGGGAGGAGCTGGCTAAAACTGGATGGCTGCCAGCCAAGCATGAGCTCATACCTAGGGAGCCAACCAGCTGACAGCCAGAGGGAGCCCTGGCTGCCTGCCACTGGCAGTTATAGTGAAACCCCTCCCATAGTCCTTAATCACAAGTAAACAAAGCACAAGGGGAAGTGGAAAGCAGCCAGGGGAACATGTTTTGCGAGCCAGAGCTGTTTTGGCTTGTCACCAGCTGGCCATGGTTCTTCGCCAGCTGTCACGTAAGGCTTCTGTGAAAGTTAGTAAAACCTGGAGTGGAACTAAAAAAAGAGCTCAAAGGATTTTAATTTTTTTGTTAGAATTTTTGCTGGACTTTTGCACAGGTGAAGAC…
>AB126983.1 JC polyomavirus DNA, complete genome, isolate:ET-1	GCCTCGGCCTCCTGTATATATAAAAAAAAGGGAAGGTAGGGAGGAGCTGGCTAAAACTGGATGGCTGCCAGCCAAGCATGAGCTCATACCTAGGGAGCCAACCAGCTGACAGCCAGAGGGAGCCCTGGCTGCCTGCCACTGGCAGTTATAGTGAAACCCCTCCCATAGTCCTTAATCACAAGTAAACAAAGCACAAGGGGAAGTGGAAAGCAGCCAGGGGAACATGTTTTGCGAGCCAGAGCTGTTTTGGCTTGTCACCAGCTGGCCATGGTTCTTCGCCAGCTGTCACGTAAGGCTTCTGTGAAAGTTAGTAAAACCTGGAGTGGAACTAAAAAAAGAGCTCAAAGGATTTTAATTTTTTTGTTAGAATTTTTGCTGGACTTTTGCACAGGTGAAGAC…
>AB126984.1 JC polyomavirus DNA, complete genome, isolate:ET-2	GCCTCGGCCTCCTGTATATATAAAAAAAAGGGAAGGTAGGGAGGAGCTGGATGGCTGCCAGCCAAGCATGAGCTCATACCTAGGGAGCCAACCAGCTGACAGCCAGAGGGAGCCCTGGCTGCCTGCCACTGGCAGTTATAGTGAAACCCCTCCCATAGTCCTTAATCACAAGTAAACAAAGCACAAGGGGAAGTGGAAAGCAGCCAGGGGAACATGTTTTGCGAGCCAGAGCTGTTTTGGCTTGTCACCAGCTGGCCATGGTTCTTCGCCAGCTGTCACGTAAGGCTTCTGTGAAAGTTAGTAAAACCTGGAGTGGAACTAAAAAAAGAGCTCAAAGGATTTTAATTTTTTTGTTAGAATTTTTGCTGGACTTTTGCACAGGTGAAGACAGTGTAGACG…
>AB126985.1 JC polyomavirus DNA, complete genome, isolate:ET-5	GCCTCGGCCTCCTGTATATATAAAAAAAAGGGAAGGTAGGGAGGAGCTGGCTAAAACTGGATGGCTGCCAGCCAAGCATGAGCTCATACCTAGGGAGCCAACCAGCTAACAGCCAGAGGGAGCCCTGGCTGCCTGCCACTGGCAGTTATAGTGAAACCCCTCCCATAGTCCTTAATCACAAGTAAACAAAGCACAAGGGGAAGTGGAAAGCAGCCAGGGGAACATGTTTTGCGAGCCAGAGCTGTTTTGGCTTGTCACCAGCTGGCCATGGTTCTTCGCCAGCTGTCACGTAAGGCTTTTGTGAAAGTTAGTAAAACCTGGAGTGGAACTAAAAAAAGAGCTCAAAGGATTTTAATTTTTTTGTTAGAATTTTTGCTGGACTTTTGCACAGGTGAAGAC…
>AB126986.1 JC polyomavirus DNA, complete genome, isolate:ET-8	GCCTCGGCCTCCTGTATATATAAAAAAAAGGGAAGGTAGGGAGGAGCTGGCTAAAACTGGATGGCTGCCAGCCAAGCATGAGCTCATACCTAGGGAGCCAACCAGCTAACAGCCAGAGGGAGCCCTGGCTGCCTGCCACTGGCAGTTATAGTGAAACCCCTCCCATAGTCCTTAATCACAAGTAAACAAAGCACAAGGGGAAGTGGAAAGCAGCCAGGGGAACATGTTTTGCGAGCCAGAGCTGTTTTGGCTTGTCACCAGCTGGCCATGGTTCTTCGCCAGCTGTCACGTAAGGCTTCTGTGAAAGTTAGTAAAACCTGGAGTGGAACTAAAAAAAGAGCTCAAAGGATTTTAATTTTTTTGTTAGAATTTTTGCTGGACTTTTGCACAGGTGAAGAC…
>AB126987.1 JC polyomavirus DNA, complete genome, isolate:GR-17	GCCTCGGCCTCCTGTATATATAAAAAAAAGGGAAGGTAGGGAGGAGCTGGCTAAAACTGGATGGCTGCCAGCCAAGCATGAGCTCATACCTAGGGAGCCAACCAGCTGACAGCCAGAGGGAGCCCTGGCTGCCTGCCACTGGCAGTTATAGTGAAACCCCTCCCATAGTCCTTAATCACAAGTAAACAAAGCACAAGGGGAAGTGGAAAGCAGCCAGGGGAACATGTTTTGCGAGCCAGAGCTGTTTTGGCTTGTCACCAGCTGGCCATGGTTCTTCGCCAGCTGTCACGTAAGGCTTCTGTGAAAGTTAGTAAAACCTGGAGTGGAACTAAAAAAAGAGCTCAAAGGATTTTAATTTTTTTGTTAGAATTTTTGCTGGACTTTTGCACAGGTGAAGAC…
>AB126988.1 JC polyomavirus DNA, complete genome, isolate:IN-1	GCCTCGGCCTCCTGTATATATAAAAAAAAGGGAAGGTAGGGAGGAGCTGGCTAAAACTGGATGGCTGCCAGCCAAGCATGAGCTCATACCTAGGGAGCCAACCAGCTGACAGCCAGAGGGAGCCCTGGCTGCCTGCCACTGGCAGTTATAGTGAAACCCCTCCCATAGTCCTTAATCACAAGTAAACAAAGCACAAGGGGAAGTGGAAAGCAGCCAGGGGAACATGTTTTGCGAGCCAGAGCTGTTTTGGCTTGTCACCAGCTGGCCATGGTTCTTCGCCAGCTGTCACGTAAGGCTTCTGTGAAAGTTAGTAAAACCTGGAGTGGAACTAAAAAAAGAGCTCAAAGGATTTTAATTTTTTTGTTAGAATTTTTGCTGGACTTTTGCACAGGTGAAGAC…
>AB126989.1 JC polyomavirus DNA, complete genome, isolate:IN-3	GCCTCGGCCTCCTGTATATATAAAAAAAAGGGAAGGTAGGGAGGAGCTGGCTAAAACTGGATGGCTGCCAGCCAAGCATGAGCTCATACCTAGGGAGCCAACCAGCTGACAGCCAGAGGGAGCCCTGGCTGCCTGCCACTGGCAGTTATAGTGAAACCCCTCCCATAGTCCTTAATCACAAGTAAACAAAGCACAAGGGGAAGTGGAAAGCAGCCAGGGGAACATGTTTTGCGAGCCAGAGCTGTTTTGGCTTGTCACCAGCTGGCCATGGTTCTTCGCCAGCTGTCACGTAAGGCTTCTGTGAAAGTTAGTAAAACCTGGAGTGGAACTAAAAAAAGAGCTCAAAGGATTTTAATTTTTTTGTTAGAATTTTTGCTGGACTTTTGCACAGGTGAAGAC…
>AB126990.1 JC polyomavirus DNA, complete genome, isolate:IN-4	GCCTCGGCCTCCTGTATATATAAAAAAAAGGGAAGGTAGGGAGGAGCTGGCTAAAACTGGATGGCTGCCAGCCAAGCATGAGCTCATACCTAGGGAGCCAACCAGCTGACAGCCAGAGGGAGCCCTGGCTGCCTGCCACTGGCAGTTATAGTGAAACCCCTCCCATAGTCCTTAATCACAAGTAAACAAAGCACAAGGGGAAGTGGAAAGCAGCCAGGGGAACATGTTTTGCGAGCCAGAGCTGTTTTGGCTTGTCACCAGCTGGCCATGGTTCTTCGCCAGCTGTCACGTAAGGCTTCTGTGAAAGTTAGTAAAACCTGGAGTGGAACTAAAAAAAGAGCTCAAAGGATTTTAATTTTTTTGTTAGAATTTTTGCTGGACTTTTGCACAGGTGAAGAC…
>AB126991.1 JC polyomavirus DNA, complete genome, isolate:IN-7	GCCTCGGCCTCCTGTATATATAAAAAAAAGGGAAGGTAGGGAGGAGCTGGCTAAAACTGGATGGCTGCCAGCCAAGCATGAGCTCATACCTAGGGAGCCAACCAGCTGACAGCCAGAGGGAGCCCTGGCTGCCTGCCACTGGCAGTTATAGTGAAACCCCTCCCATAGTCCTTAATCACAAGTAAACAAAGCACAAGGGGAAGTGGAAAGCAGCCAGGGGAACATGTTTTGCGAGCCAGAGCTGTTTTGGCTTGTCACCAGCTGGCCATGGTTCTTCGCCAGCTGTCACGTAAGGCTTCTGTGAAAGTTAGTAAAACCTGGAGTGGAACTAAAAAAAGAGCTCAAAGGATTTTAATTTTTTTGTTAGAATTTTTGCTGGACTTTTGCACAGGTGAAGAC…
>AB126992.1 JC polyomavirus DNA, complete genome, isolate:IN-8	GCCTCGGCCTCCTGTATATATAAAAAAAAGGGAAGGTAGGGAGGAGCTGGCTAAAACTGGATGGCTGCCAGCCAAGCATGAGCTCATACCTAGGGAGCCAACCAGCTGACAGCCAGAGGGAGCCCTGGCTGCCTGCCACTGGCAGTTATAGTGAAACCCCTCCCATAGTCCTTAATCACAAGTAAACAAAGCACAAGGGGAAGTGGAAAGCAGCCAGGGGAACATGTTTTGCGAGCCAGAGCTGTTTTGGCTTGTCACCAGCTGGCCATGGTTCTTCGCCAGCTGTCACGTAAGGCTTCTGTGAAAGTTAGTAAAACCTGGAGTGGAACTAAAAAAAGAGCTCAAAGGATTTTAATTTTTTTGTTAGAATTTTTGCTGGACTTTTGCACAGGTGAAGAC…
>AB126993.1 JC polyomavirus DNA, complete genome, isolate:KE-1	GCCTCGGCCTCCTGTATATATAAAAAAAAGGGAAGGTAGGGAGGAGCTGGCTAAAACTGGATGGCTGCCAGCCAAGCATGAGCTCATACCTAGGGAGCCAACCAGCTAACAGCCAGAGGGAGCCCTGGCTGCCTGCCACTGGCAGTTATAGTGAAACCCCTCCCATAGTCCTTAATCACAAGTAAACAAAGCACAAGGGGAAGTGGAAAGCAGCCAGGGGAACATGTTTTGCGAGCCAGAGCTGTTTTGGCTTGTCACCAGCTGGCCATGGTTCTTCGCCAGCTGTCACGTAAGGCTTCTGTGAAAGTTAGTAAAACCTGGAGTGGAACTAAAAAAAGAGCTCAAAGGATTTTAATTTTTTTGTTAGAATTTTTGCTGGACTTTTGCACAGGTGAAGAC…
>AB126994.1 JC polyomavirus DNA, complete genome, isolate:KE-2	GCCTCGGCCTCCTGTATATATAAAAAAAAGGGAAGGTAGGGAGGAGCTGGCTAAAACTGGATGGCTGCCAGCCAAGCATGAGCTCATACCTAGGGAGCCAACCAGCTAACAGCCAGAGGGAGCCCTGGCTGCCTGCCACTGGCAGTTATAGTGAAACCCCTCCCATAGTCCTTAATCACAAGTAAACAAAGCACAAGGGGAAGTGGAAAGCAGCCAGGGGAACATGTTTTGCGAGCCAGAGCTGTTTTGGCTTGTCACCAGCTGGCCATGGTTCTTCGCCAGCTGTCACGTAAGGCTTCTGTGAAACTTAGTAAAACCTGGAGTGGAACTAAAAAAAGAGCTCAAAGGATTTTAATTTTTTTGTTAGAATTTTTGCTGGACTTTTGCACAGGTGAAGAC…
>AB126995.1 JC polyomavirus DNA, complete genome, isolate:KE-4	GCCTCGGCCTCCTGTATATATAAAAAAAAGGGAAGGTAGGGAGGAGCTGGCTAAAACTGGATGGCTGCCAGCCAAGCATGAGCTCATACCTAGGGAGCCAACCAGCTAACAGCCAGAGGGAGCCCTGGCTGCCTGCCACTGGCAGTTATAGTGAAACCCCTCCCATAGTCCTTAATCACAAGTAAACAAAGCACAAGGGGAAGTGGAAAGCAGCCAGGGGAACATGTTTTGCGAGCCAGAGCTGTTTTGGCTTGTCACCAGCTGGCCATGGTTCTTCGCCAGCTGTCACGTAAGGCTTCTGTGAAAGTTAGTAAAACCTGGAGTGGAACTAAAAAAAGAGCTCAAAGGATTTTAATTTTTTTGTTAGAATTTTTGCTGGACTTTTGCACAGGTGAAGAC…
>AB126996.1 JC polyomavirus DNA, complete genome, isolate:KE-5	GCCTCGGCCTCCTGTATATATAAAAAAAAGGGAAGGTAGGGAGGAGCTGGCTAAAACTGGATGGCTGCCAGCCAAGCATGAGCTCATACCTAGGGAGCCAACCAGCTGACAGCCAGAGGGAGCCCTGGCTGCCTGCCACTGGCAGTTATAGTGAAACCCCTCCCATAGTCCTTAATCACAAGTAAACAAAGCACAAGGGGAAGTGGAAAGCAGCCAGGGGAACATGTTTTGCGAGCCAGAGCTGTTTTGGCTTGTCACCAGCTGGCCATGGTTCTTCGCCAGCTGTCACGTAAGGCTTCTGTGAAAGTTAGTAAAACCTGGAGTGGAACTAAAAAAAGAGCTCAAAGGATTTTAATTTTTTTGTTAGAATTTTTGCTGGACTTTTGCACAGGTGGAGAC…
>AB126997.1 JC polyomavirus DNA, complete genome, isolate:KE-7	GCCTCGGCCTCCTGTATATATAAAAAAAAGGGAAGGTAGGGAGGAGCTGGCTAAAACTGGATGGCTGCCAGCCAAGCATGAGCTCATACCTAGGGAGCCAACCAGCTAACAGCCAGAGGGAGCCCTGGCTGCCTGCCACTGGCAGTTATAGTGAAACCCCTCCCATAGTCCTTAATCACAAGTAAACAAAGCACAAGGGGAAGTGGAAAGCAGCCAGGGGAACATGTTTTGCGAGCCAGAGCTGTTTTGGCTTGTCACCAGCTGGCCATGGTTCTTCGCCAGCTGTCACGTAAGGCTTCTGTGAAAGTTAGTAAAACCTGGAGTGGAACTAAAAAAAGAGCTCAAAGGATTTTAATTTTTTTGTTAGAATTTTTGCTGGACTTTTGCACAGGTGAAGAC…
>AB126998.1 JC polyomavirus DNA, complete genome, isolate:MA-1	GCCTCGGCCTCCTGTATATATAAAAAAAAGGGAAGGTAGGGAGGAGCTGGCTAAAACTGGATGGCTGCCAGCCAAGCATGAGCTCATACCTAGGGAGCCAACCAGCTGACAGCCAGAGGGAGCCCTGGCTGCCTGCCACTGGCAGTTATAGTGAAACCCCTCCCATAGTCCTTAATCACAAGTAAACAAAGCACAAGGGGAAGTGGAAAGCAGCCAGGGGAACATGTTTTGCGAGCCAGAGCTGTTTTGGCTTGTCACCAGCTGGCCATGGTTCTTCGCCAGCTGTCACGTAAGGCTTCTGTGAAAGTTAGTAAAACCTGGAGTGGAACTAAAAAAAGAGCTCAAAGGATTTTAATTTTTTTGTTAGAATTTTTGCTGGACTTTTGCACAGGTGAAGAC…
>AB126999.1 JC polyomavirus DNA, complete genome, isolate:MA-8	GCCTCGGCCTCCTGTATATATAAAAAAAAGGGAAGGTAGGGAGGAGCTGGCTAAAACTGGATGGCTGCCAGCCAAGCATGAGCTCATACCTAGGGAGCCAACCAGCTGACAGCCAGAGGGAGCCCTGGCTGCCTGCCACTGGCAGTTATAGTGAAACCCCTCCCATAGTCCTTAATCACAAGTAAACAAAGCACAAGGGGAAGTGGAAAGCAGCCAGGGGAACATGTTTTGCGAGCCAGAGCTGTTTTGGCTTGTCACCAGCTGGCCATGGTTCTTCGCCAGCTGTCACGTAAGGCTTCTGTGAAAGTTAGTAAAACCTGGAGTGGAACTAAAAAAAGAGCTCAAAGGATTTTAATTTTTTTGTTAGAATTTTTGCTGGACTTTTGCACAGGTGAAGAC…
>AB127000.1 JC polyomavirus DNA, complete genome, isolate:MC-18	GCCTCGGCCTCCTGTATATATAAAAAAAAGGGAAGGTAGGGAGGAGCTGGCTAAAACTGGATGGCTGCCAGCCAAGCATGAGCTCATACCTAGGGAGCCAACCAGCTGACAGCCAGAGGGAGCCCTGGCTGCCTGCCATAGTGAAACCCCTCCCATAGTCCTTAATCACAAGTAAACAAAGCACAAGGGGAAGTGGAAAGCAGCCAGGGGAACATGTTTTGCGAGCCAGAGCTGTTTTGGCTTGTCACCAGCTGGCCATGGTTCTTCGCCAGCTGTCACGTAAGGCTTCTGTGAAAGTTAGTAAAACCTGGAGTGGAACTAAAAAAAGAGCTCAAAGGATTTTAATTTTTTTGTTAGAATTTTTGCTGGACTTTTGCACAGGTGAAGACAGTGTAGACG…
>AB127001.1 JC polyomavirus DNA, complete genome, isolate:MR-6	GCCTCGGCCTCCTGTATATATAAAAAAAAGGGAAGGTAGGGAGGAGCTGGCTAAAACTGGATGGCTGCCAGCCAAGCATGAGCTCATACCTAGGGAGCCAACCAGCTGCCAGCCAGAGGGAGCCCTGGCTGCCTGCCACTGGCAGTTATAGTGAAACCCCTCCCATAGTCCTTAATCACAAGTAAACAAAGCACAAGGGGAAGTGGAAAGCAGCCAGGGGAACATGTTTTGCGAGCCAGAGCTGTTTTGGCTTGTCACCAGCTGGCCATGGTTCTTCGCCAGCTGTCACGTAAGGCTTCTGTGAAAGTTAGTAAAACCTGGAGTGGAACTAAAAAAAGAGCTCAAAGGATTTTAATTTTTTTGTTAGAATTTTTGCTGGACTTTTGCACAGGTGAAGAC…
>AB127002.1 JC polyomavirus DNA, complete genome, isolate:MR-9	GCCTCGGCCTCCTGTATATATAAAAAAAAGGGAAGGTAGGGAGGAGCTGGCTAAAACTGGATGGCTGCCAGCCAAGCATGAGCTCATACCTAGGGAGCCAACCAGCTGACAGCCAGAGGGAGCCCTGGCTGCCTGCCACTGGCAGTTATAGTGAAACCCCTCCCATAGTCCTTAATCACAAGTAAACAAAGCACAAGGGGAAGTGGAAAGCAGCCAGGGGAACATGTTTTGCGAGCCAGAGCTGTTTTGGCTTGTCACCAGCTGGCCATGGTTCTTCGCCAGCTGTCACGTAAGGCTTCTGTGAAAGTTAGTAAAACCTGGAGTGGAACTAAAAAAAGAGCTCAAAGGATTTTAATTTTTTTGTTAGAATTTTTGCTGGACTTTTGCACAGGTGAAGAC…
>AB127003.1 JC polyomavirus DNA, complete genome, isolate:MR-10	GCCTCGGCCTCCTGTATATATAAAAAAAAGGGAAGGTAGGGAGGAGCTGGCTAAAACTGGATGGCTGCCAGCCAAGCATGAGCTCATACCTAGGGAGCCAACCAGCTGACAGCCAGAGGGAGCCCTGGCTGCCTGCCACTGGCAGTTATAGTGAAACCCCTCCCATAGTCCTTAATCACAAGTAAACAAAGCACAAGGGGAAGTGGAAAGCAGCCAGGGGAACATGTTTTGCGAGCCAGAGCTGTTTTGGCTTGTCACCAGCTGGCCATGGTTCTTCGCCAGCTGTCACGTAAGGCTTCTGTGAAAGTTAGTAAAACCTGGAGTGGAACTAAAAAAAGAGCTCAAAGGATTTTAATTTTTTTGTTAGAATTTTTGCTGGACTTTTGCACAGGTGAAGAC…
>AB127004.1 JC polyomavirus DNA, complete genome, isolate:NG-2	GCCTCGGCCTCCTGTATATATAAAAAAAAGGGAAGGTAGGGAGGAGCTGGCTAAAACTGGATGGCTGCCAGCCAAGCATGAGCTCATACCTAGGGAGCCAACCAGCTGACAGCCAGAGGGAGCCCTGGCTGCCTGCCACTGGCAGTTATAGTGAAACCCCTCCCATAGTCCTTAATCACAAGTAAACAAAGCACAAGGGGAAGTGGAAAGCAGCCAGGGGAACATGTTTTGCGAGCCAGAGCTGTTTTGGCTTGTCACCAGCTGGCCATGGTTCTTCGCCAGCTGTCACGTAAGGCTTCTGTGAAAGTTAGTAAAACCTGGAGTGGAACTAAAAAAAGAGCTCAAAGGATTTTAATTTTTTTGTTAGAATTTTTGCTGGACTTTTGCACAGGTGAAGAC…
>AB127005.1 JC polyomavirus DNA, complete genome, isolate:NG-3	GCCTCGGCCTCCTGTATATATAAAAAAAAGGGAAGGTAGGGAGGAGCTGGATGGCTGCCAGCCAAGCATGAGCTCATACCTAGGGAGCCAACCAGCTGACAGCCAGAGGGAGCCCTGGCTGCCTGCCACTGGCAGTTATAGTGAAACCCCTCCCATAGTCCTTAATCACAAGTAAACAAAGCACAAGGGGAAGTGGAAAGCAGCCAGGGGAACATGTTTTGCGAGCCAGAGCTGTTTTGGCTTGTCACCAGCTGGCCATGGTTCTTCGCCAGCTGTCACGTAAGGCTTCTGTGAAAGTTAGTAAAACCTGGAGTGGAACTAAAAAAAGAGCTCAAAGGATTTTAATTTTTTTGTTAGAATTTTTGCTGGACTTTTGCACAGGTGAAGACAGTGTAGACG…
>AB127006.1 JC polyomavirus DNA, complete genome, isolate:NG-4	GCCTCGGCCTCCTGTATATATAAAAAAAAGGGAAGGTAGGGAGGAGCTGGCTAAAACTGGATGGCTGCCAGCCAAGCATGAGCTCATACCTAGGGAGCCAACCAGCTGACAGCCAGAGGGAGCCCTGGCTGCCTGCCACTGGCAGTTATAGTGAAACCCCTCCCATAGTCCTTAATCACAAGTAAACAAAGCACAAGGGGAAGTGGAAAGCAGCCAGGGGAACATGTTTTGCGAGCCAGAGCTGTTTTGGCTTGTCACCAGCTGGCCATGGTTCTTCGCCAGCTGTCACGTAAGGCTTCTGTGAAAGTTAGTAAAACCTGGAGTGGAACTAAAAAAAGAGCTCAAAGGATTTTAATTTTTTTGTTAGAATTTTTGCTGGACTTTTGCACAGGTGAAGAC…
>AB127007.1 JC polyomavirus DNA, complete genome, isolate:NG-5	GCCTCGGCCTCCTGTATATATAAAAAAAAGGGAAGGTAGGGAGGAGCTGGCTAAAACTGGATGGCTGCCAGCCAAGCATGAGCTCATACCTAGGGAGCCAACCAGCTGACAGCCAGAGGGAGCCCTGGCTGCCTGCCACTGGCAGTTATAGTGAAACCCCTCCCATAGTCCTTAATCACAAGTAAACAAAGCACAAGGGGAAGTGGAAAGCAGCCAGGGGAACATGTTTTGCGAGCCAGAGCTGTTTTGGCTTGTCACCAGCTGGCCATGGTTCTTCGCCAGCTGTCACGTAAGGCTTCTGTGAAAGTTAGTAAAACCTGGAGTGGAACTAAAAAAAGAGCTCAAAGGATTTTAATTTTTTTGTTAGAATTTTTGCTGGACTTTTGCACAGGTGAAGAC…
>AB127008.1 JC polyomavirus DNA, complete genome, isolate:SA-1	GCCTCGGCCTCCTGTATATATAAAAAAAAGGGAAGGTAGGGAGGAGCTGGCTAAAACTGGATGGCTGCCAGCCAAGCATGAGCTCATACCTAGGGAGCCAACCAGCTAACAGCCAGAGGGAGCCCTGGCTGCCTGCCACTGGCAGTTATAGTGAAACCCCTCCCATAGTCCTTAATCACAAGTAAACAAAGCACAAGGGGAAGTGGAAAGCAGCCAGGGGAACATGTTTCGCGAGCCAGAGCTGTTTTGGCTTGTCACCAGCTGGCCATGGTTCTTCGCCAGCTGTCACGTAAGGCTTCTGTGAAAGTTAGTAAAACCTGGAGTGGAACTAAAAAAAGAGCTCAAAGGATTTTAATTTTTTTGTTAGAATTTTTGCTGGACTTTTGCACAGGTGAAGAC…
>AB127009.1 JC polyomavirus DNA, complete genome, isolate:SA-6	GCCTCGGCCTCCTGTATATATAAAAAAAAGGGAAGGTAGGGAGGAGCTGGCTAAAACTGGATGGCTGCCAGCCAAGCATGAGCTCATACCTAGGGAGCCAACCAGCTAACAGCCAGAGGGAGCCCTGGCTGCCTGCCACTGGCAGTTATAGTGAAACCCCTCCCATAGTCCTTAATCACAAGTAAACAAAGCACAAGGGGAAGTGGAAAGCAGCCAGGGGAACATGTTTTGCGAGCCAGAGCTGTTTTGGCTTGTCACCAGCTGGCCATGGTTCTTCGCCAGCTGTCACGTAAGGCTTCTGTGAAAGTTAGTAAAACCTGGAGTGGAACTAAAAAAAGAGCTCAAAGGATTTTAATTTTTTTGTTAGAATTTTTGCTGGACTTTTGCACAGGTGAAGAC…
>AB127010.1 JC polyomavirus DNA, complete genome, isolate:SA-7	GCCTCGGCCTCCTGTATATATAAAAAAAAGGGAAGGTAGGGAGGAGCTGGCTAAAACTGGATGGCTGCCAGCCAAGCATGAGCTCATACCTAGGGAGCCAACCAGCTAACAGCCAGAGGGAGCCCTGGCTGCCTGCCACTGGCAGTTATAGTGAAACCCCTCCCATAGTCCTTAATCACAAGTAAACAAAGCACAAGGGGAAGTGGAAAGCAGCCAGGGGAACATGTTTTGCGAGCCAGAGCTGTTTTGGCTTGTCACCAGCTGGCCATGGTTCTTCGCCAGCTGTCACGTAAGGCTTCTGTGAAAGTTAGTAAAACCTGGAGTGGAACTAAAAAAAGAGCTCAAAGGATTTTAATTTTTTTGTTAGAATTTTTGCTGGACTTTTGCACAGGTGAAGAC…
>AB127011.1 JC polyomavirus DNA, complete genome, isolate:SA-8	GCCTCGGCCTCCTGTATATATAAAAAAAAGGGAAGGTAGGGAGGAGCTGGCTAAAACTGGATGGCTGCCAGCCAAGCATGAGCTCATACCTAGGGAGCCAACCAGCTGACAGCCAGAGGGAGCCCTGGCTGCCTGCCACTGGCAGTTATAGTGAAACCCCTCCCATAGTCCTTAATCACAAGTAAACAAAGCACAAGGGGAAGTGGAAAGCAGCCAGGGGAACATGTTTTGCGAGCCAGAGCTGTTTTGGCTTGTCACCAGCTGGCCATGGTTCTTCGCCAGCTGTCACGTAAGGCTTCTGTGAAAGTTAGTAAAACCTGGAGTGGAACTAAAAAAAGAGCTCAAAGGATTTTAATTTTTTTGTTAGAATTTTTGCTGGACTTTTGCACAGGTGGAGAC…
>AB127012.1 JC polyomavirus DNA, complete genome, isolate:SO-1	GCCTCGGCCTCCTGTATATATAAAAAAAAGGGAAGGTAGGGAGGAGCTGGCTAAAACTGGATGGCTGCCAGCCAAGCATGAGCTCATACCTAGGGAGCCAACCAGCTGACAGCCAGAGGGAGCCCTGGCTGCATGCCACTGGCAGTTATAGTGAAACCCCTCCCATAGTCCTTAATCACAAGTAAACAAAGCACAAGGGGAAGTGGAAAGCAGCCAGGGGAACATGTTTTGCGAGCCAGAGCTGTTTTGGCTTGTCACCAGCTGGCCATGGTTCTTCGCCAGCTGTCACGTAAGGCTTCTGTGAAAGTTAGTAAAACCTGGAGTGGAACTAAAAAAAGAGCTCAAAGGATTTTAATTTTTTTGTTAGAATTTTTGCTGGACTTTTGCACAGGTGAAGAC…
>AB127013.1 JC polyomavirus DNA, complete genome, isolate:SO-2	GCCTCGGCCTCCTGTATATATAAAAAAAAGGGAAGGTAGGGAGGAGCTGGCTAAAACTGGATGGCTGCCAGCCAAGCATGAGCTCATACCTAGGGAGCCAACCAGCTGACAGCCAGAGGGAGCCCTGGCTGCATGCCACTGGCAGTTATAGTGAAACCCCTCCCATAGTCCTTAATCACAAGTAAACAAAGCACAAGGGGAAGTGGAAAGCAGCCAGGGGAACATGTTTTGCGAGCCAGAGCTGTTTTGGCTTGTCACCAGCTGGCCATGGTTCTTCGCCAGCTGTCACGTAAGGCTTCTGTGAAAGTTAGTAAAACCTGGAGTGGAACTAAAAAAAGAGCTCAAAGGATTTTAATTTTTTTGTTAGAATTTTTGCTGGACTTTTGCACAGGTGAAGAC…
>AB127014.1 JC polyomavirus DNA, complete genome, isolate:SO-3	GCCTCGGCCTCCTGTATATATAAAAAAAAGGGAAGGTAGGGAGGAGCTGGCTAAAACTGGATGGCTGCCAGCCAAGCATGAGCTCATACCTAGGGAGCCAACCAGCTGACAGCCAGAGGGAGCCCTGGCTGCATGCCACTGGCAGTTATAGTGAAACCCCTCCCATAGTCCTTAATCACAAGTAAACAAAGCACAAGGGGAAGTGGAAAGCAGCCAGGGGAACATGTTTTGCGAGCCAGAGCTGTTTTGGCTTGTCACCAGCTGGCCATGGTTCTTCGCCAGCTGTCACGTAAGGCTTCTGTGAAAGTTAGTAAAACCTGGAGTGGAACTAAAAAAAGAGCTCAAAGGATTTTAATTTTTTTGTTAGAATTTTTGCTGGACTTTTGCACAGGTGAAGAC…
>AB127015.1 JC polyomavirus DNA, complete genome, isolate:SO-4	GCCTCGGCCTCCTGTATATATAAAAAAAAGGGAAGGTAGGGAGGAGCTGGCTAAAACTGGATGGCTGCCAGCCAAGCATGAGCTCATACCTAGGGAGCCAACCAGCTGACAGCCAGAGGGAGCCCTGGCTGCATGCCACTGGCAGTTATAGTGAAACCCCTCCCATAGTCCTTAATCACAAGTAAACAAAGCACAAGGGGAAGTGGAAAGCAGCCAGGGGAACATGTTTTGCGAGCCAGAGCTGTTTTGGCTTGTCACCAGCTGGCCATGGTTCTTCGCCAGCTGTCACGTAAGGCTTCTGTGAAAGTTAGTAAAACCTGGAGTGGAACTAAAAAAAGAGCTCAAAGGATTTTAATTTTTTTGTTAGAATTTTTGCTGGACTTTTGCACAGGTGAAGAC…
>AB127016.1 JC polyomavirus DNA, complete genome, isolate:SO-5	GCCTCGGCCTCCTGTATATATAAAAAAAAGGGAAGGTAGGGAGGAGCTGGCTAAAACTGGATGGCTGCCAGCCAAGCATGAGCTCATACCTAGGGAGCCAACCAGCTGACAGCCAGAGGGAGCCCTGGCTGCATGCCACTGGCAGTTATAGTGAAACCCCTCCCATAGTCCTTAATCACAAGTAAACAAAGCACAAGGGGAAGTGGAAAGCAGCCAGGGGAACATGTTTTGCGAGCCAGAGCTGTTTTGGCTTGTCACCAGCTGGCCATGGTTCTTCGCCAGCTGTCACGTAAGGCTTCTGTGAAAGTTAGTAAAACCTGGAGTGGAACTAAAAAAAGAGCTCAAAGGATTTTAATTTTTTTGTTAGAATTTTTGCTGGACTTTTGCACAGGTGAAGAC…
>AB127017.1 JC polyomavirus DNA, complete genome, isolate:SO-6	GCCTCGGCCTCCTGTATATATAAAAAAAAGGGAAGGTAGGGAGGAGCTGGCTAAAACTGGATGGCTGCCAGCCAAGCATGAGCTCATACCTAGGGAGCCAACCAGCTGACAGCCAGAGGGAGCCCTGGCTGCATGCCACTGGCAGTTATAGTGAAACCCCTCCCATAGTCCTTAATCACAAGTAAACAAAGCACAAGGGGAAGTGGAAAGCAGCCAGGGGAACATGTTTTGCGAGCCAGAGCTGTTTTGGCTTGTCACCAGCTGGCCATGGTTCTTCGCCAGCTGTCACGTAAGGCTTCTGTGAAAGTTAGTAAAACCTGGAGTGGAACTAAAAAAAGAGCTCAAAGGATTTTAATTTTTTTGTTAGAATTTTTGCTGGACTTTTGCACAGGTGAAGAC…
>AB127018.1 JC polyomavirus DNA, complete genome, isolate:SU-4	GCCTCGGCCTCCTGTATATATAAAAAAAAGGGAAGGTAGGGAGGAGCTGGCTAAAACTGGATGGCTGCCAGCCAAGCATGAGCTCATACCTAGGGAGCCAACCAGCTAACAGCCAGAGGGAGCCCTGGCTGCCTGCCACTGGCAGTTATAGTGAAACCCCTCCCATAGTCCTTAATCACAAGTAAACAAAGCACAAGGGGAAGTGGAAAGCAGCCAGGGGAACATGTTTTGCGAGCCAGAGCTGTTTTGGCTTGTCACCAGCTGGCCATGGTTCTTCGCCAGCTGTCACGTAAGGCTTCTGTGAAAGTTAGTAAAACCTGGAGTGGAACTAAAAAAAGAGCTCAAAGGATTTTAATTTTTTTGTTAGAATTTTTGCTGGACTTTTGCACAGGTGAAGAC…
>AB127019.1 JC polyomavirus DNA, complete genome, isolate:SU-5	GCCTCGGCCTCCTGTATATATAAAAAAAAGGGAAGGTAGGGAGGAGCTGGCTAAAACTGGATGGCTGCCAGCCAAGCATGAGCTCATACCTAGGGAGCCAACCAGCTGACAGCCAGAGGGAGCCCTGGCTGCCTGCCACTGGCAGTTATAGTGAAACCCCTCCCATAGTCCTTAATCACAAGTAAACAAAGCACAAGGGGAAGTGGAAAGCAGCCAGGGGAACATGTTTTGCGAGCCAGAGCTGTTTTGGCTTGTCACCAGCTGGCCATGGTTCTTCGCCAGCTGTCACGTAAGGCTTCTGTGAAAGTTAGTAAAACCTGGAGTGGAACTAAAAAAAGAGCTCAAAGGATTTTAATTTTTTTGTTAGAATTTTTGCTGGACTTTTGCACAGGTGAAGAC…
>AB127020.1 JC polyomavirus DNA, complete genome, isolate:TU-16	GCCTCGGCCTCCTGTATATATAAAAAAAAGGGAAGGTAGGGAGGAGCTGGCTAAAACTGGATGGCTGCCAGCCAAGCATGAGCTCATACCTAGGGAGCCAACCAGCTGACAGCCAGAGGGAGCCCTGGCTGCCTGCCACTGGCAGTTATAGTGAAACCCCTCCCATAGTCCTTAATCACAAGTAAACAAAGCACAAGGGGAAGTGGAAAGCAGCCAGGGGAACATGTTTTGCGAGCCAGAGCTGTTTTGGCTTGTCACCAGCTGGCCATGGTTCTTCGCCAGCTGTCACGTAAGGCTTCTGTGAAAGTTAGTAAAACCTGGAGTGGAACTAAAAAAAGAGCTCAAAGGATTTTAATTTTTTTGTTAGAATTTTTGCTGGACTTTTGCACAGGTGAAGAC…
>AB127021.1 JC polyomavirus DNA, complete genome, isolate:TU-18	GCCTCGGCCTCCTGTATATATAAAAAAAAGGGAAGGTAGGGAGGAGCTGGCTAAAACTGGATGGCTGCCAGCCAAGCATGAGCTCATACCTAGGGAGCCAACCAGCTGACAGCCAGAGGGAGCCCTGGCTGCCTGCCACTGGCAGTTATAGTGAAACCCCTCCCATAGTCCTTAATCACAAGTAAACAAAGCACAAGGGGAAGTGGAAAGCAGCCAGGGGAACATGTTTTGCGAGCCAGAGCTGTTTTGGCTTGTCACCAGCTGGCCATGGTTCTTCGCCAGCTGTCACGTAAGGCTTCTGTGAAAGTTAGTAAAACCTGGAGTGGAACTAAAAAAAGAGCTCAAAGGATTTTAATTTTTTTGTTAGAATTTTTGCTGGACTTTTGCACAGGTGAAGAC…
>AB127022.1 JC polyomavirus DNA, complete genome, isolate:UZ-19	GCCTCGGCCTCCTGTATATATAAAAAAAAGGGAAGGTAGGGAGGAGCTGGCTAAAACTGGATGGCTGCCAGCCAAGCATGAGCTCATACCTAGGGAGCCAACCAGCTGACAGCCAGAGGGAGCCCTGGCTGCCTGCCACTGGCAGTTATAGTGAAACCCCTCCCATAGTCCTTAATCACAAGTAAACAAAGCACAAGGGGAAGTGGAAAGCAGCCAGGGGAACATGTTTTGCGAGCCAGAGCTGTTTTGGCTTGTCACCAGCTGGCCATGGTTCTTCGCCAGCTGTCACGTAAGGCTTCTGTGAAAGTTAGTAAAACCTGGAGTGGAACTAAAAAAAGAGCTCAAAGGATTTTAATTTTTTTGTTAGAATTTTTGCTGGACTTTTGCACAGGTGAAGAC…
>AB127023.1 JC polyomavirus DNA, complete genome, isolate:UZ-20	GCCTCGGCCTCCTGTATATATAAAAAAAAGGGAAGGTAGGGAGGAGCTGGCTAAAACTGGATGGCTGCCAGCCAAGCATGAGCTCATACCTAGGGAGCCAACCAGCTGACAGCCAGAGGGAGCCCTGGCTGCCTGCCACTGGCAGTTATAGTGAAACCCCTCCCATAGTCCTTAATCACAAGTAAACAAAGCACAAGGGGAAGTGGAAAGCAGCCAGGGGAACATGTTTTGCGAGCCAGAGCTGTTTTGGCTTGTCACCAGCTGGCCATGGTTCTTCGCCAGCTGTCACGTAAGGCTTCTGTGAAAGTTAGTAAAACCTGGAGTGGAACTAAAAAAAGAGCTCAAAGGATTTTAATTTTTTTGTTAGAATTTTTGCTGGACTTTTGCACAGGTGAAGAC…
>AB127024.1 JC polyomavirus DNA, complete genome, isolate:UZ-24	GCCTCGGCCTCCTGTATATATAAAAAAAAGGGAAGGTAGGGAGGAGCTGGCTAAAACTGGATGGCTGCCAGCCAAGCATGAGCTCATACCTAGGGAGCCAACCAGCTGACAGCCAGAGGGAGCCCTGGCTGCCTGCCACTGGCAGTTATAGTGAAACCCCTCCCATAGTCCTTAATCACAAGTAAACAAAGCACAAGGGGAAGTGGAAAGCAGCCAGGGGAACATGTTTTGCGAGCCAGAGCTGTTTTGGCTTGTCACCAGCTGGCCATGGTTCTTCGCCAGCTGTCACGTAAGGCTTCTGTGAAAGTTAGTAAAACCTGGAGTGGAACTAAAAAAAGAGCTCAAAGGATTTTAATTTTTTTGTTAGAATTTTTGCTGGACTTTTGCACAGGTGAAGAC…
>AB127025.1 JC polyomavirus DNA, complete genome, isolate:UZ-4	GCCTCGGCCTCCTGTATATATAAAAAAAAGGGAAGGTAGGGAGGAGCTGGCTAAAACTGGATGGCTGCCAGCCAAGCATGAGCTCATACCTAGGGAGCCAACCAGCTGACAGCCAGAGGGAGCCCTGGCTGCCTGCCACTGGCAGTTATAGTGAAACCCCTCCCATAGTCCTTAATCACAAGTAAACAAAGCACAAGGGGAAGTGGAAAGCAGCCAGGGGAACATGTTTTGCGAGCCAGAGCTGTTTTGGCTTGTCACCAGCTGGCCATGGTTCTTCGCCAGCTGTCACGTAAGGCTTCTGTGAAAGTTAGTAAAACCTGGAGTGGAACTAAAAAAAGAGCTCAAAGGATTTTAATTTTTTTGTTAGAATTTTTGCTGGACTTTTGCACAGGTGAAGAC…
>AB127026.1 JC polyomavirus DNA, complete genome, isolate:ZA-1	GCCTCGGCCTCCTGTATATATAAAAAAAAGGGAAGGTAGGGAGGAGCTGGCTAAAACTGGATGGCTGCCAGCCAAGCATGAGCTCATACCTAGGGAGCCAACCAGCTAACAGCCAGAGGGAGCCCTGGCTGCCTGCCACTGGCAGTTATAGTGAAACCCCTCCCATAGTCCTTAATCACAAGTAAACAAAGCACAAGGGGAAGTGGAAAGCAGCCAGGGGAACATGTTTTGCGAGCCAGAGCTGTTTTGGCTTGTCACCAGCTGGCCATGGTTCTTCGCCAGCTGTCACGTAAGGCTTCTGTGAAAGTTAGTAAAACCTGGAGTGGAACTAAAAAAAGAGCTCAAAGGATTTTAATTTTTTTGTTAGAATTTTTGCTGGACTTTTGCACAGGTGAAGAC…
>AB127027.1 JC polyomavirus DNA, complete genome, isolate:ZA-2	GCCTCGGCCTCCTGTATATATAAAAAAAAGGGAAGGTAGGGAGGAGCTGGCTAAAACTGGATGGCTGCCAGCCAAGCATGAGCTCATACCTAGGGAGCCAACCAGCTAACAGCCAGAGGGAGCCCTGGCTGCCTGCCACTGGCAGTTATAGTGAAACCCCTCCCATAGTCCTTAATCACAAGTAAACAAAGCACAAGGGGAAGTGGAAAGCAGCCAGGGGAACATGTTTTGCGAGCCAGAGCTGTTTTGGCTTGTCACCAGCTGGCCATGGTTCTTCGCCAGCTGTCACGTAAGGCTTCTGTGAAAGTTAGTAAAACCTGGAGTGGAACTAAAAAAAGAGCTCAAAGGATTTTAATTTTTTTGTTAGAATTTTTGCTGGACTTTTGCACAGGTGAAGAC…
>AB198940.1 JC polyomavirus DNA, complete genome, isolate: C1	GCCTCGGCCTCCTGTATATATAAAAAAAAGGGAAGGTAGGGAGGAGCTGGCTAAAACTGGATGGCTGCCAGCCAAGCATGAGCTCATACCTAGGGAGCCAACCAGCTGACAGCCAGAGGGAGCCCTGGCTGCATGCCACTGGCAGTTATAGTGAAACCCCTCCCATAGTCCTTAATCACAAGTAAACAAAGCACAAGGGGAAGTGGAAAGCAGCCAGCATGTTTTGCGAGCCAGAGCTGTTTTGGCTTGTCACCAGCTGGCCATGGTTCTTCGCCAGCTGTCACGTAAGGCTTCTGTGAAAGTTAGTAAAACCTGGAGTGGAACTAAAAAAAGAGCTCAAAGGATTTTAATTTTTTTGTTAGAATTTTTGCTGGACTTTTGCACAGGTGAAGACAGAGT…
>AB198941.1 JC polyomavirus DNA, complete genome, isolate: UR-8	GCCTCGGCCTCCTGTATATATAAAAAAAAGGGAAGGTAGGGAGGAGCTGGCTAAAACTGGATGGCTGCCAGCCAAGCATGAGCTCATACCTAGGCAGCCAACCAGCTGACAGCCAGAGGGAGCCCTGGCTGCATGCCACTGGCAGTTATAGTGAAACCCCTCCCATAGTCCTTAATCACAAGTAAACAAAGCACAAGGGGAAGTGGAAAGCAGCCAGCATGTTTTGCGAGCCAGAGCTGTTTTGGCTTGTCACCAGCTGGCCATGGTTCTTCGCCAGCTGTCACGTAAGGCTTCTGTGAAAGTTAGTAAAACCTGGAGTGGAACTAAAAAAAGAGCTCAAAGGATTTTAATTTTTTTGTTAGAATTTTTGCTGGACTTTTGCACAGGTGAAGACAGAGT…
>AB198942.1 JC polyomavirus DNA, complete genome, isolate: CW-7	GCCTCGGCCTCCTGTATATATAAAAAAAAGGGAAGGTAGGGAGGAGCTGGCTAAAACTGGATGGCTGCCAGCCAAGCATGAGCTCATACCTAGGGAGCCAACCAGCTGACAGCCAGAGGGAGCCCTGGCTGCATGCCACTGGCAGTTATAGTGAAACCCCTCCCATAGTCCTTAATCACAAGTAAACAAAGCACAAGGGGAAGTGGAAAGCAGCCAGCATGTTTTGCGAGCCAGAGCTGTTTTGGCTTGTCACCAGCTGGCCATGGTTCTTCGCCAGCTGTCACGTAAGGCTTCTGTGAAAGTTAGTAAAACCTGGAGTGGAACTAAAAAAAGAGCTCAAAGGATTTTAATTTTTTTGTTAGAATTTTTGCTGGACTTTTGCACAGGTGAAGACAGAGT…
>AB198943.1 JC polyomavirus DNA, complete genome, isolate: CW-11	GCCTCGGCCTCCTGTATATATAAAAAAAAGGGAAGGTAGGGAGGAGCTGGCTAAAACTGGATGGCTGCCAGCCAAGCATGAGCTCATACCTAGGGAGCCAACCAGCTGACAGCCAGAGGGAGCCCTGGCTGCATGCCACTGGCAGTTATAGTGAAACCCCTCCCATAGTCCTTAATCACAAGTAAACAAAGCACAAGGGGAAGTGGAAAGCAGCCAGCATGTTTTGCGAGCCAGAGCTGTTTTGGCTTGTCACCAGCTGGCCATGGTTCTTCGCCAGCTGTCACGTAAGGCTTCTGTGAAAGTTAGTAAAACCTGGAGTGGAACTAAAAAAAGAGCTCAAAGGATTTTAATTTTTTTGTTAGAATTTTTGCTGGACTTTTGCACAGGTGAAGACAGAGT…
>AB198944.1 JC polyomavirus DNA, complete genome, isolate: Han-1	GCCTCGGCCTCCTGTATATATAAAAAAAAGGGAAGGTAGGGAGGAGCTGGCTAAAACTGGATGGCTGCCAGCCAAGCATGAGCTCATACCTAGGGAGCCAACCAGCTGACAGCCAGAGGGAGCCCTGGCTGCATGCCACTGGCAGTTATAGTGAAACCCCTCCCATAGTCCTTAATCACAAGTAAACAAAGCACAAGGGGAAGTGGAAAGCAGCCAGCATGTTTTGCGAGCCAGAGCTGTTTTGGCTTGTCACCAGCTGGCCATGGTTCTTCGCCAGCTGTCACGTAAGGCTTCTGTAAAAGTTAGTAAAACCTGGAGTGGAACTAAAAAAAGAGCTCAAAGGATTTTAATTTTTTTGTTAGAATTTTTGCTGGACTTTTGCACAGGTGAAGACAGTGT…
>AB198945.1 JC polyomavirus DNA, complete genome, isolate: Han-3	GCCTCGGCCTCCTGTATATATAAAAAAAAGGGAAGGTAGGGAGGAGCTGGCTAAAACTGGATGGCTGCCAGCCAAGCATGAGCTCATACCTAGGGAGCCAACCAGCTGACAGCCAGAGGGAGCCCTGGCTGCATGCCACTGGCAGTTATAGTGAAACCCCTCCCATAGTCCTTAATCACAAGTAAACAAAGCACAAGGGGAAGTGGAAAGCAGCCAGCATGTTTTGCGAGCCAGAGCTGTTTTGGCTTGTCACCAGCTGGCCATGGTTCTTCGCCAGCTGTCACGTAAGGCTTCTGTGAAAGTTAGTAAAACCTGGAGTGGAACTAAAAAAAGAGCTCAAAGGATTTTAATTTTTTTGTTAGAATTTTTGCTGGACTTTTGCACAGGTGAAGACAGAGT…
>AB198946.1 JC polyomavirus DNA, complete genome, isolate: Han-4	GCCTCGGCCTCCTGTATATATAAAAAAAAGGGAAGGTAGGGAGGAGCTGGCTAAAACTGGATGGCTGCCAGCCAAGCATGAGCTCATACCTAGGGAGCCAACCAGCTGACAGCCAGAGGGAGCCCTGGCTGCATGCCACTGGCAGTTATAGTGAAACCCCTCCCATAGTCCTTAATCACAAGTAAACAAAGCACAAGGGGAAGTGGAAAGCAGCCAGCATGTTTTGCGAGCCAGAGCTGTTTTGGCTTGTCACCAGCTGGCCATGGTTCTTCGCCAGCTGTCACGTAAGGCTTCTGTGAAAGTTAGTAAAACCTGGAGTGGAACTAAAAAAAGAGCTCAAAGGATTTTAATTTTTTTGTTAGAATTTTTGCTGGACTTTTGCACAGGTGAAGACAGTGT…
>AB198947.1 JC polyomavirus DNA, complete genome, isolate: RH-2	GCCTCGGCCTCCTGTATATATAAAAAAAAGGGAAGGTAGGGAGGAGCTGGCTAAAACTGGATGGCTGCCAGCCAAGCATGAGCTCATACCTAGGGAGCCAACCAGCTGACAGCCAGAGGGAGCCCTGGCTGCATGCCACTGGCAGTTATAGTGAAACCCCTCCCATAGTCCTTAATCACAAGTAAACAAAGCACAAGGGGAAGTGGAAAGCAGCCAGGGTAACATGTTTTGCGAGCCAGAGCTGTTTTGGCTTGTCACCAGCTGGCCATGGTTCTTCGCCAGCTGTCACGTAAGGCTTCTGTGAAAGTTAGTAAAACCTGGAGTGGAACTAAAAAAAGAGCTCAAAGGATTTTAATTTTTTTGTTAGAATTTTTGCTGGACTTTTGCACAGGTGAAGAC…
>AB198948.1 JC polyomavirus DNA, complete genome, isolate: RH-5	GCCTCGGCCTCCTGTATATATAAAAAAAAGGGAAGGTAGGGAGGAGCTGGCTAAAACTGGATGGCTGCCAGCCAAGCATGAGCTCATACCTAGGGAGCCAACCAGCTGACAGCCAGAGGGAGCCCTGGCTGCATGCCACTGGCAGTTATAGTGAAACCCCTCCCATAGTCCTTAATCACAAGTAAACAAAGCACAAGGGGAAGTGGAAAGCAGCCAGCATGTTTTGCGAGCCAGAGCTGTTTTGGCTTGTCACCAGCTGGCCATGGTTCTTCGCCAGCTGTCACGTAAGGCTTCTGTGAAAGTTAGTAAAACCTGGAGTGGAACTAAAAAAAGAGCTCAAAGGATTTTAATTTTTTTGTTAGAATTTTTGCTGGACTTTTGCACAGGTGAAGACAGTGT…
>AB198949.1 JC polyomavirus DNA, complete genome, isolate: ID-2	GCCTCGGCCTCCTGTATATATAAAAAAAAGGGAAGGTAGGGAGGAGCTGGCTAAAACTGGATGGCTGCCAGCCAAGCATGAGCTCATACCTAGGGAGCCAACCAGCTGACAGCCAGAGGGAGCCCTGGCTGCATGCCACTGGCAGTTATAGTGAAACCCCTCCCATAGTCCTTAATCACAAGTAAACAAAGCACAAGGGGAAGTGGAAAGCAGCCAGCATGTTTTGCGAGCCAGAGCTGTTTTGGCTTGTCACCAGCTGGCCATGGTTCTTCGCCAGCTGTCACGTAAGGCTTCTGTGAAAGTTAGTAAAACCTGGAGTGGAACTAAAAAAAGAGCTCAAAGGATTTTAATTTTTTTGTTAGAATTTTTGCTGGACTTTTGCACAGGTGAAGACAGTGT…
>AB198950.1 JC polyomavirus DNA, complete genome, isolate: ML-2	GCCTCGGCCTCCTGTATATATAAAAAAAAGGGAAGGTAGGGAGGAGCTGGCTAAAACTGGATGGCTGCCAGCCAAGCATGAGCTCATACCTAGGGAGCCAACCAGCTGACAGCCAGAGGGAGCCCTGGCTGCATGCCACTGGCAGTTATAGTGAAACCCCTCCCATAGTCCTTAATCACAAGTAAACAAAGCACAAGGGGAAGTGGAAAGCAGCCAGCATGTTTTGCGAGCCAGAGCTGTTTTGGCTTGTCACCAGCTGGCCATGGTTCTTCGCCAGCTGTCACGTAAGGCTTCTGTGAAAGTTAGTAAAACCTGGAGTGGAACTAAAAAAAGAGCTCAAAGGATTTTAATTTTTTTGTTAGAATTTTTGCTGGACTTTTGCACAGGTGAAGACAGTGT…
>AB198951.1 JC polyomavirus DNA, complete genome, isolate: ML-4	GCCTCGGCCTCCTGTATATATAAAAAAAAGGGAAGGTAGGGAGGAGCTGGCTAAAACTGGATGGCTGCCAGCCAAGCATGAGCTCATACCTAGGGAGCCAACCAGCTGACAGCCAGAGGGAGCCCTGGCTGCATGCCACTGGCAGTTATAGTGAAACCCCTCCCATAGTCCTTAATCACAAGTAAACAAAGCACAAGGGGAAGTGGAAAGCAGCCAGCATGTTTTGCGAGCCAGAGCTGTTTTGGCTTGTCACCAGCTGGCCATGGTTCTTCGCCAGCTGTCACGTAAGGCTTCTGTGAAAGTTAGTAAAACCTGGAGTGGAACTAAAAAAAGAGCTCAAAGGATTTTAATTTTTTTGTTAGAATTTTTGCTGGACTTTTGCACAGGTGAAGACAGAGT…
>AB198952.1 JC polyomavirus DNA, complete genome, isolate: ZA-3	GCCTCGGCCTCCTGTATATATAAAAAAAAGGGAAGGTAGGGAGGAGCTGGCTAAAACTGGATGGCTGCCAGCCAAGCATGAGCTCATACCTAGGGAGCCAACCAGCTGACAGCCAGAGGGAGCCCTGGCTGCATGCCACTGGCAGTTATAGTGAAACCCCTCCCATAGTCCTTAATCACAAGTAAACAAAGCACAAGGGGAAGTGGAAAGCAGCCAGCATGTTTTGCGAGCCAGAGCTGTTTTGGCTTGTCACCAGCTGGCCATGGTTCTTCGCCAGCTGTCACGTAAGGCTTCTGTGAAAGTTAGTAAAACCTGGAGTGGAACTAAAAAAAGAGCTCAAAGGATTTTAATTTTTTTGTTAGAATTTTTGCTGGACTTTTGCACAGGTGAAGACAGAGT…
>AB198953.1 JC polyomavirus DNA, complete genome, isolate: MU-4	GCCTCGGCCTCCTGTATATATAAAAAAAAGGGAAGGTAGGGAGGAGCTGGCTAAAACTGGATGGCTGCCAGCCAAGCATGAGCTCATACCTAGGGAGCCAACCAGCTGACAGCCAGAGGGAGCCCTGGCTGCATGCCACTGGCAGTTATAGTGAAACCCCTCCCATAGTCCTTAATCACAAGTAAACAAAGCACAAGGGGAAGTGGAAAGCAGCCAGCATGTTTTGCGAGCCAGAGCTGTTTTGGCTTGTCACCAGCTGGCCATGGTTCTTCGCCAGCTGTCACGTAAGGCTTCTGTGAAAGTTAGTAAAACCTGGAGTGGAACTAAAAAAAGAGCTCAAAGGATTTTAATTTTTTTGTTAGAATTTTTGCTGGACTTTTGCACAGGTGAAGACAGTGT…
>AB198954.1 JC polyomavirus DNA, complete genome, isolate: MU-7	GCCTCGGCCTCCTGTATATATAAAAAAAAGGGAAGGTAGGGAGGAGCTGGCTAAAACTGGATGGCTGCCAGCCAAGCATGAGCTCATACCTAGGGAGCCAACCAGCTGACAGCCAGAGGGAGCCCTGGCTGCATGCCACTGGCAGTTATAGTGAAACCCCTCCCATAGTCCTTAATCACAAGTAAACAAAGCACAAGGGGAAGTGGAAAGCAGCCAGCATGTTTTGCGAGCCAGAGCTGTTTTGGCTTGTCACCAGCTGGCCATGGTTCTTCGCCAGCTGTCACGTAAGGCTTCTGTGAAAGTTAGTAAAACCTGGAGTGGAACTAAAAAAAGAGCTCAAAGGATTTTAATTTTTTTGTTAGAATTTTTGCTGGACTTTTGCACAGGTGAAGACAGTGT…
>AB213487.1 BK polyomavirus DNA, complete genome, isolate:TW-2	GCCTCGGCCTCTTATATATTATAAAAAAAAAGGCCACAGGGAGGAGCTGCTTACCCATGGAATGCAGCCAAACCATGACCTCAGGAAGGAAAGTGCATGACTGGGCAGCCAGCCAGTGGCAGTTAATAGTGAAACCCCGCCCATAAAATTCTCAAATAAACACAAGAGGAAGTGGAAACTGGCCAAAGGAGTGGAAAGTAGCCAGACAGACATGTTTTGCGAGCCTGGGAATGTTGGCCTTGTCCCCAGTTAAACTGGACAAAGGCCATGGTTCTGCGCCAGCTGTCACGACAAGCTTCTGTGAAAGTTAGTAAAACCTGGACTGGAACAAAAAAAAGAGCTCAGAGGATTTTTATTTTTATTTTAGAGCTTTTGCTGGAATTTTGTAGAGGTGAAGAC…
>DQ192570.1 Corvus monedula polyomavirus 1, complete genome	CCTTTGATGCTATAGATAGCAGGATATGCTAACAGATATTGTGGTTAGAAAACTTTTTTTTTCCGCTAGTAAAACTTGCCAGAGTCTGCTACAGAAATGAGGAAGGCCTCTGACTCAGCCGGAATACCATATATGGGCACCTTGCATTTGGCAGCCTGCCGGCCATTACTCATTGGGCCATTTAAATCCCTAGCCGGATTAAGCTGCCCGCCAAAATATTGCGCGCGTGCGCCTCCTGGGGCGGTAGTGACGGAGCAAATGACACAATAACCCGGAAGACCAATGGAAACACCAATGGAAACAGACGCCGGACCCGGAGCCACCCCGGTGGGCTCCGAGACCTCCAACTCCAGCCCCCAACCCCCGACACCGGGTAGATCCCCGGGTGCCCCCCAAGAG…
>DQ218418.1 Simian virus 40 strain YNQD38, complete genome	GCCTCGGCCTCAGCATAAATAAAAAAAATTAGTCAGCCATAGGCGGAGCTGTGGGCGGAACTTGGGCGGAGTTGGGCGGAGCTGGGAGGAGTTTGGGCGGAGTTTGGGCGGGACACGGTTGAGTAACTCATTTGCATGCATGCTTCACATACTTGCGGTTGGGACTTTCCAAATGCTAACTGAACACATTCCACAGCGCTGGTTCTTTCCGCCTCAGAAGGTACCCTAACCAGTTCCTCATTTCAAAGGTTATTTCAGGCCATGGTGCTGCGCCGGCTGTCACGCCAGGCCTCTGTTAAGGTTCGTAGGTCATGGACTGAAACCAAAAAAACAGCTCAACGAATTTTTGTGTTTGTTTTAGAACTTTTGCTGCAATTTTGTGAAGGGGAAGATACTGTG…
>NC_007611.1 Simian virus 12, complete genome	GCCTCGGCCACTTATATATTATAAAAAAAAAGGCCACGGGGAGGAGCTGCCTCCCCGTGGAATGTAGCCAGACATGACCTCAGTTAGGGAAGTATGTCTGGGCAGGCTGCCAGTGGCAGTTAATAGTGAAACTCGTTGCATGTCTGGGCAGGCTGCCAGTGGCAGTTAATAGTGAAACTCTAACCGCAAGTAAACACAAGAGGAAGTGGAAAGCGGCCAGAACTCCGGCCAGGGAACATGTTTTGCGATCCTGAAATATTTGGCTACCTACCCAGTTGATACTGGCTGGGGGCCATGGTTCTGCGCCAGCTGTCACGACAGGCCTCTGTGAAAGTTGGTAAAACCTGGACTGGAACTAAGAGAAGAGCTCAGAGGATTTTTATTTTTATTTTAGAGCTT…
>AB217917.1 BK polyomavirus DNA, complete genome, isolate: TW-1a	GCCTCGGCCTCTTATATATTATAAAAAAAAAGGCCACAGGGAGGAGCTGCTTACCCATGGAATGCAGCCAAACCATGACCTCAGGAAGGAAAGTGCATGACTGGGCAGCCAGCCAGTGGCAGTTAATAGTGAAACCCCGCCCATAAAATTCTCAAATAAACACAAGAGGAAGTGGAAACTGGCCAAAGGAGTGGAAAGTAGCCAGACAGACATGTTTTGCGAGCCTGGGAATGTTGGCCTTGTCCCCAGTTAAACTGGACAAAGGCCATGGTTCTGCGCCAGCTGTCACGACAAGCTTCTGTGAAAGTTAGTAAAACCTGGACTGGAACAAAAAAAAGAGCTCAGAGGATTTTTATTTTTATTTTAGAGCTTTTGCTGGAATTTTGTAGAGGTGAAGAC…
>AB217918.1 BK polyomavirus DNA, complete genome, isolate: TW-1b	GCCTCGGCCTCTTATATATTATAAAAAAAAAGGCCACAGGGAGGAGCTGCTTACCCATGGAATGCAGCCAAACCATGACCTCAGGAAGGAAAGTGCATGACTGGGCAGCCAGCCAGTGGCAGTTAATAGTGAAACCCCGCCCATAAAATTCTCAAATAAACACAAGAGGAAGTGGAAACTGGCCAAAGGAGTGGAAAGTAGCCAGACAGACATGTTTTGCGAGCCTGGGAATGTTGGCCTTGTCCCCAGTTAAACTGGACAAAGGCCATGGTTCTGCGCCAGCTGTCACGACAAGCTTCTGTGAAAGTTAGTAAAACCTGGACTGGAACAAAAAAAAGAGCTCAGAGGATTTTTATTTTTATTTTAGAGCTTTTGCTGGAATTTTGTAGAGGTGAAGAC…
>AB217919.1 BK polyomavirus DNA, complete genome, isolate: TW-3a	GCCTCGGCCTCTTATATATTATAAAAAAAAAGGCCACAGGGAGGAGCTGCTTTCCCATGGAATGCAGCCAAACCATGACCTCAGGAAGGAAAGTGCATGACTGGGCAGCCAGCCAGTGGCAGTTAATAGTGAAACCCCGCCCCTAGAATTCTCAAATAAACACAAGAGGAAGTGGAAACTAGCCAAAGGAGTGGAAAGCAGCCAGACAGACATGTTTTGCGAGCCTAGGAATCTTGGCCTTGTCCCCAGTTAATACTGGACAAAGGCCATGGTTCTACGCCAGCTGTCACGACAAGCTTCTGTGAAAGTTAGTAAAACCTGGACTGGAACTAAAAGAAGAGCTCAGAGGATTTTTATTTTTATTTTAGAGCTTTTGCTGGAATTTTGTAGAGGTGAAGA…
>AB217920.1 BK polyomavirus DNA, complete genome, isolate: TW-8a	GCCTCGGCCTCTTATATATTATAAAAAAAAAGGCCACAGGGAGGAGCTGCTTACCCATGGAATGCAGCCAAACCATGACCTCAGGAAGGAAAGTGCATGACTGGGCAGCCAGCCAGTGGCAGTTAATAGTGAAACCCCGCCCCTAAAATTCTCAAATAAACACAAGAGGAAGTGGAAACTGGCCAAAGGAGTGGAAAGTAGCCAGACAGACATGTTTTGCGAGCCTGGGAATGTTGGCCTTGTCCCCAGTTAAACTGGACAAAGGCCATGGTTCTGCGCCAGCTGTCACGACAAGCTTCTGTGAAAGTTAGTAAAACCTGGACTGGAACAAAAAAAAGAGCTCAGAGGATTTTTATTTTTATTTTAGAGCTTTTGCTGGAATTTTGTAGAGGTGAAGAC…
>AB217921.1 BK polyomavirus DNA, complete genome, isolate: THK-9a	GCCTCGGCCTCTTATATATTATAAAAAAAAAGGCCACAGGGAGGAGCTGCTTACCCATGGAATGCAGCCAAACCATGACCTCAGGAAGGAAAGTGCATGACTGGGCAGCCAGCCAGTGGCAGTTAATAGTGAAACCCCGCCCATAAAATTCTCAAATAAACACAAGAGGAAGTGGAAACTGGCCAAAGGAGTGGAAAGTAGCCAGACAGACATGTTTTGCGAGCCTGGGAATGTTGGCCTTGTCCCCAGTTAAACTGGACAAAGGCCATGGTTCTGCGCCAGCTGTCACGACAAGCTTCTGTGAAAGTTAGTAAAACCTGGACTGGAACAAAAAAAAGAGCTCAGAGGATTTTTATTTTTATTTTAGAGCTTTTGCTGGAATTTTGTAGAGGTGAAGAC…
>DQ305492.1 BK polyomavirus strain UT, complete genome	TTTTGCAAAAATTGCAAAAGAATAGGGATTTCCCCAAATAGTTTTGCTAGGCCTCAGAAAAAGCCTCCACACCCTTACTACTTGAGAGAAAGGGTGGAGGCAGAGGCGGCCTCGGCCTCTTATATATTATAAAAAAAAAGGCCACAGGGAGGAGCTGCTTACCCATGGAATGCAGCCAAACCATGACCTCAGGAAGGAAAGTGCATGACTGGGCAGCCAGCCAGTGGCAGTTAATAGTGAAACCCCGCCCCTAAAATTCTCTCTTACCCATGGAATGCAGCCAAACCATGACCTCAGGAAGGAAAGTGCATGACTGGGCAGCCAGCCAGTGGCAGTTAATAGTGAAACCGGAAAGCAGCCAGACAGACATGTTTTGCGAGCCTAGGAATCTTGGCCTTG…
>DQ192571.1 Pyrrhula pyrrhula polyomavirus 1, complete genome	CTTGCAGCTAGAGACCCTGGCTCAGGCTCAAGCAGCTCCTTTTTTGATATATGATAGCACTGGCTTGCCAGAGCAGCATTTATAATAATAGGGGAGATGCTGACATAGCGCTATTCCATATATGGGCATGTGGTATTTCGAGTGCTTATTACTGATAAAACCTGTGGTCAGTAAGTGGTCAGCAGACTCAGATATCATCTTGCAGAGCTGCATATTTAAAGAGGAAGTGTGCAAACAATGGTTTCGTAAGCTCTGCTGATAAAAGCTTGCACCTGCACGTAACAGGAAATACTGCAGAACAGCAGACCCCCAAAAGCAGAAGTAGACCGTGGGACAACAGGAAACGTACCAGTTCTCAAATGTCGGCGGTAAGTACATTACTCCTTAACCCTTTCGGAG…
>AB220939.1 JC polyomavirus DNA, complete genome, isolate:KB-4	GCCTCGGCCTCCTGTATATATAAAAAAAAGGGAAGGTAGGGAGGAGCTGGCTGAAACTGGATGGCTGCCAGCCAAGCATGAGCTCATACCTAGGGAGCCAACCAGCTGACAGCCAGAGGGAGCCCTGGCTGCATGCCACTGGCAGTTATAGTGAAACCCCTCCCATAGTCCTTAATCACAAGTAAACAAAGCACAAGGGGAAGTGGAAAGCAGCCAGGGGAGCATGTTTTGCGAGCCAGAGCTGTTTTGGCTTGTCACCAGCTGGCCATGGTTCTTCGCCAGCTGTCACGTAAGGCTTCTGTGAAAGTTAGTAAAACCTGGAGTGGAACTAAAAAAAGAGCTCAAAGGATTTTAATTTTTTTGTTAGAATTTTTGCTGGACTTTTGCACAGGTGAAGAC…
>AB220940.1 JC polyomavirus DNA, complete genome, isolate:KB-13	GCCTCGGCCTCCTGTATATATAAAAAAAAGGGAAGGTAGGGAGGAGCTGGCTGAAACTGGATGGCTGCCAGCCAAGCATGAGCTCATACCTAGGGAGCCAACCAGCTGACAGCCAGAGGGAGCCCTGGCTGCATGCCACTGGCAGTTATAGTGAAACCCCTCCCATAGTCCTTAATCACAAGTAAACAAAGCACAAGGGGAAGTGGAAAGCAGCCAGGGGAGCATGTTTTGCGAGCCAGAGCTGTTTTGGCTTGTCACCAGCTGGCCATGGTTCTTCGCCAGCTGTCACGTAAGGCTTCTGTGAAAGTTAGTAAAACCTGGAGTGGAACTAAAAAAAGAGCTCAAAGGATTTTAATTTTTTTGTTAGAATTTTTGCTGGACTTTTGCACAGGTGAAGAC…
>AB220941.1 JC polyomavirus DNA, complete genome, isolate:KB-14	GCCTCGGCCTCCTGTATATATAAAAAAAAGGGAAGGTAGGGAGGAGCTGGCTGAAACTGGATGGCTGCCAGCCAAGCATGAGCTCATACCTAGGGAGCCAACCAGCTGACAGCCAGAGGGAGCCCTGGCTGCATGCCACTGGCAGTTATAGTGAAACCCCTCCCATAGTCCTTAATCACAAGTAAACAAAGCACAAGGGGAAGTGGAAAGCAGCCAGGGGAGCATGTTTTGCGAGCCAGAGCTGTTTTGGCTTGTCACCAGCTGGCCATGGTTCTTCGCCAGCTGTCACGTAAGGCTTCTGTGAAAGTTAGTAAAACCTGGAGTGGAACTAAAAAAAGAGCTCAAAGGATTTTAATTTTTTTGTTAGAATTTTTGCTGGACTTTTGCACAGGTGAAGAC…
>AB220942.1 JC polyomavirus DNA, complete genome, isolate:KB-23	GCCTCGGCCTCCTGTATATATAAAAAAAAGGGAAGGTAGGGAGGAGCTGGCTGAAACTGGATGGCTGCCAGCCAAGCATGAGCTCATACCTAGGGAGCCAACCAGCTGACAGCCAGAGGGAGCCCTGGCTGCATGCCACTGGCAGTTATAGTGAAACCCCTCCCATAGTCCTTAATCACAAGTAAACAAAGCACAAGGGGAAGTGGAAAGCAGCCAGGGGAGCATGTTTTGCGAGCCAGAGCTGTTTTGGCTTGTCACCAGCTGGCCATGGTTCTTCGCCAGCTGTCACGTAAGGCTTCTGTGACAGTTAGTAAAACCTGGAGTGGAACTAAAAAAAGAGCTCAAAGGATTTTAATTTTTTTGTTAGAATTTTTGCTGGACTTTTGCACAGGTGAAGAC…
>AB220943.1 JC polyomavirus DNA, complete genome, isolate:KB-24	GCCTCGGCCTCCTGTATATATAAAAAAAAGGGAAGGTAGGGAGGAGCTGGCTGAAACTGGATGGCTGCCAGCCAAGCATGAGCTCATACCTAGGGAGCCAACCAGCTGACAGCCAGAGGGAGCCCTGGCTGCATGCCACTGGCAGTTATAGTGAAACCCCTCCCATAGTCCTTAATCACAAGTAAACAAAGCACAAGGGGAAGTGGAAAGCAGCCAGGGGAGCATGTTTTGCGAGCCAGAGCTGTTTTGGCTTGTCACCAGCTGGCCATGGTTCTTCGCCAGCTGTCACGTAAGGCTTCTGTGAAAGTTAGTAAAACCTGGAGTGGAACTAAAAAAAGAGCTCAAAGGATTTTAATTTTTTTGTTAGAATTTTTGCTGGACTTTTGCACAGGTGAAGAC…
>DQ435829.1 Simian virus 12, complete genome	TTTCTCTAAGTTTTTGGCCAAAAAAACAAAAAATCTGTAATTTTTTTAGGCCTCAGAAAAAGCCTCCACACCCTTACTACTTCTAAGCAAGGGTGGAGGCTGAGGCGGCCTCGGCCACTTATATATTATAAAAAAAAAGGCCACGGGGAGGAGCTGCCTCCCCGTGGAATGTAGCCAGACATGACCTCAGTTAGGGAAGTTGCATGTCTGGGCAGGCTGCCAGTGGCAGTTAATAGTGAAACTCCTCCCCTTGTCCCGCCTTGTAACCGCAAGTAAACACAAGAGGAAGTGGAAAGCGGCCAGAACTCCGGCCAGGGAACATGTTTTGCGATCCTGAAAAATTTGGCTACCTACCCAGTTGATACTGGCTGGGGGCCATGGTTCTGCGCCAGCTGTCAC…
>NC_007922.1 Crow polyomavirus, complete genome	CCTTTGATGCTATAGATAGCAGGATATGCTAACAGATATTGTGGTTAGAAAACTTTTTTTTTCCGCTAGTAAAACTTGCCAGAGTCTGCTACAGAAATGAGGAAGGCCTCTGACTCAGCCGGAATACCATATATGGGCACCTTGCATTTGGCAGCCTGCCGGCCATTACTCATTGGGCCATTTAAATCCCTAGCCGGATTAAGCTGCCCGCCAAAATATTGCGCGCGTGCGCCTCCTGGGGCGGTAGTGACGGAGCAAATGACACAATAACCCGGAAGACCAATGGAAACACCAATGGAAACAGACGCCGGACCCGGAGCCACCCCGGTGGGCTCCGAGACCTCCAACTCCAGCCCCCAACCCCCGACACCGGGTAGATCCCCGGGTGCCCCCCAAGAG…
>NC_007923.1 Finch polyomavirus, complete genome	CTTGCAGCTAGAGACCCTGGCTCAGGCTCAAGCAGCTCCTTTTTTGATATATGATAGCACTGGCTTGCCAGAGCAGCATTTATAATAATAGGGGAGATGCTGACATAGCGCTATTCCATATATGGGCATGTGGTATTTCGAGTGCTTATTACTGATAAAACCTGTGGTCAGTAAGTGGTCAGCAGACTCAGATATCATCTTGCAGAGCTGCATATTTAAAGAGGAAGTGTGCAAACAATGGTTTCGTAAGCTCTGCTGATAAAAGCTTGCACCTGCACGTAACAGGAAATACTGCAGAACAGCAGACCCCCAAAAGCAGAAGTAGACCGTGGGACAACAGGAAACGTACCAGTTCTCAAATGTCGGCGGTAAGTACATTACTCCTTAACCCTTTCGGAG…
>AB212952.1 JC polyomavirus DNA, complete genome,isolate: AC-1	GCCTCGGCCTCCTGTATATATAAAAAAAAGGGAAGGTAGGGAGGAGCTGGCTAAAACTGGATGGCTGCCAGCCAAGCATGAGCTCATACCTAGGGAGCCAACCAGCTGACACAAGTAAACAAAGCACAAGGGGAAGTGGAAAGCGCCAAGCATGAGCTCATACCTAGGGAGCCAACCAGCTGACACAAGTAAACAAAGCACAAGGGGAAGTGGAAAGCAGCCAGGGGAACATGTTTTGCGAGCCAGAGCTGTTTTGGCTTGTCACCAGCTGGCCATGGTTCTTCGCCAGCTGTCACGTAAGGCTTCTGTGAAAGTTAGTAAAACCTGGAGTGGAACTAAAAAAAGAGCTCAAAGGATTTTAATTTTTTTGTTAGAATTTTTGCTGGACTTTTGCACAGG…
>AB212953.1 JC polyomavirus DNA, complete genome,isolate: AC-2	GCCTCGGCCTCCTGTATATATAAAAAAAAGGGAAGGTAGGGAGGAGCTGGCTAAAACTGGATGGCTGCCAGCCAAGCATGAGCTCATACCTAGGGAGCCAACCAGCTGACAGCCAGAGGGAACAAAGCACAAGGGATGAGCTCATACCTAGGGAGCCAACCAGCTGACAGCCAGAGGGAACAAAGCACAAGGGGAAGTGGAAAGCAGCCAGGGGAACATGTTTTGCGAGCCAGAGCTGTTTTGGCTTGTCACCAGCTGGCCATGGTTCTTCGCCAGCTGTCACGTAAGGCTTCTGTGAAAGTTAGTAAAACCTGGAGTGGAACTAAAAAAAGAGCTCAAAGGATTTTAATTTTTTTGTTAGAATTTTTGCTGGACTTTTGCACAGGTGAAGACAGTGTA…
>AB212954.1 JC polyomavirus DNA, complete genome,isolate: OH-1	GCCTCGGCCTCCTGTATATATAAAAAAAAGGGAAGGTAGGGAGGAGCTGGCTAAAACTGGATGGCTGCCAGCCAAGCATGAGCTCATACCTAGGGAGCCAACCAGCTGACAGCCAGAGAACAAAGCACAAGGGGAAGAGCTGGCTAAAACTGGATGGCTGCCAGCCAAGCATGAGCTCATACCTAGGGAGCCAACCAGCTGACAGCCAGAGAACAAAGCACAAGGGGAAGTGGAAAGCAGCCAGGGGAACATGTTTTGCGAGCCAGAGCTGTTTTGGCTTGTCACCAGCTGGCCATGGTTCTTCGCCAGCTGTCACGTAAGGCTTCTGTGAAAGTTAGTAAAACCTGGAGTGGAACTAAAAAAAGAGCTCAAAGGATTTTAATTTTTTTGTTAGAATTT…
>AB211369.1 BK polyomavirus DNA, complete genome, isolate: Dik	GCCTCGGCCTCTTATATATTATAAAAAAAAAGGCCACAGGGAGGAGCTGCTAACCCATGGAATGTAGCCAAACCATGACCTCAGGAAGGAAAGTGCATGACTGGGCAGCCAGCCAGTGGCAGTTAATAGTGAAACCCCGCCCCTAAAATTCTCAAATAAACACAAGAGGAAGTGGAAACTGGCCAAAGGAGTGGAAAGCAGCCAGACAGACATGTTTTGCGAGCCTAGGAATCTTGGCCTTGTCCCCAGTTAAACTGGACAAAGGCCATGGTTCTGCGCCAGCTGTCACGACAAGCTTCTGTGAAAGTGAGTAAAACCTGGACTGGAACAAAAAAAAGGGCTCAGAGGATTTTTATTTTTATTTTAGAGCTTTTGCTGGAATTTTGTAGAGGTGAAGAC…
>AB211374.1 BK polyomavirus DNA, complete genome, isolate: KOM-5	GCCTCGGCCTCTTATATATTATAAAAAAAAAGGCCACAGGGAGGAGCTGCTAACCCATGGAATGTAGCCAAACCATGACCTCAGGAAGGAAAGTGCATGACTGGGCAGCCAGCCAGTGGCAGTTAATAGTGAAACCCCGCCCCTAAAATTCTCAAATAAACACAAGAGGAAGTGGAAACTGGCCAAAGGAGTGGAAAGCAGCCAGACAGACATGTTTTGCGAGCCTAGGAATCTTGGCCTTGTCCCCAGTTAAACTGGACAAAGGCCATGGTTCTGCGCCAGCTGTCACGACAAGCTTCTGTGAAAGTTAGTAAAACCTGGACTGGAACAAAAAAAAGGGCTCAGAGGATTTTTATTTTTATTTTAGAGCTTTTGCTGGAATTTTGTAGAGGTGAAGAC…
>AB211379.1 BK polyomavirus DNA, complete genome, isolate: THK-9	GCCTCGGCCTCTTATATATTATAAAAAAAAAGGCCACAGGGAGGAGCTGCTTACCCATGGAATGCAGCCAAACCATGACCTCAGGAAGGAAAGTGCATGACTGGGCAGCCAGCCAGTGGCAGTTAATAGTGAAACCCCGCCCATAAAATTCTCAAATAAACACAAGAGGAAGTGGAAACTGGCCAAAGGAGTGGAAAGTAGCCAGACAGACATGTTTTGCGAGCCTGGGAATGTTGGCCTTGTCCCCAGTTAAACTGGACAAAGGCCATGGTTCTGCGCCAGCTGTCACGACAAGCTTCTGTGAAAGTTAGTAAAACCTGGACTGGAACAAAAAAAAGAGCTCAGAGGATTTTTATTTTTATTTTAGAGCTTTTGCTGGAATTTTGTAGAGGTGAAGAC…
>AB211385.1 BK polyomavirus DNA, complete genome, isolate: TW-8	GCCTCGGCCTCTTATATATTATAAAAAAAAAGGCCACAGGGAGGAGCTGCTTACCCATGGAATGCAGCCAAACCATGACCTCAGGAAGGAAAGTGCATGACTGGGCAGCCAGCCAGTGGCAGTTAATAGTGAAACCCCGCCCCTAAAATTCTCAAATAAACACAAGAGGAAGTGGAAACTGGCCAAAGGAGTGGAAAGTAGCCAGACAGACATGTTTTGCGAGCCTGGGAATGTTGGCCTTGTCCCCAGTTAAACTGGACAAAGGCCATGGTTCTGCGCCAGCTGTCACGACAAGCTTCTGTGAAAGTTAGTAAAACCTGGACTGGAACAAAAAAAAGAGCTCAGAGGATTTTTATTTTTATTTTAGAGCTTTTGCTGGAATTTTGTAGAGGTGAAGAC…
>AB211388.1 BK polyomavirus DNA, complete genome, isolate: KOM-7	GCCTCGGCCTCTTATATATTATAAAAAAAAAGGCCACAGGGAGGAGCTGCTTTCCCATGGAATGCAGCCAAACCATGACCTCAGGAAGGAAAGTGCATGACTGGGCAGCCAGCCAGTGGCAGTTAATAGTGAAACCCCGCCCCTAGAATTCTCAAATAAACACAAGAGGAAGTGGAAACTAGCCAAAGGAGTGGAAAGCAGCCAGACAGACATGTTTTGCGAGCCTAGGAATCTTGGCCTTGTCCCCAGTTAATACTGGACAAAGGCCATGGTTCTACGCCAGCTGTCACGACAAGCTTCTGTGAAAGTTAGTAAAACCTGGACTGGAACTAAAAGAAGAGCTCAGAGGATTTTTATTTTTATTTTAGAGCTTTTGCTGGAATTTTGTAGAGGTGAAGA…
>AB211391.1 BK polyomavirus DNA, complete genome, isolate: TW-3	GCCTCGGCCTCTTATATATTATAAAAAAAAAGGCCACAGGGAGGAGCTGCTTTCCCATGGAATGCAGCCAAACCATGACCTCAGGAAGGAAAGTGCATGACTGGGCAGCCAGCCAGTGGCAGTTAATAGTGAAACCCCGCCCCTAGAATTCTCAAATAAACACAAGAGGAAGTGGAAACTAGCCAAAGGAGTGGAAAGCAGCCAGACAGACATGTTTTGCGAGCCTAGGAATCTTGGCCTTGTCCCCAGTTAATACTGGACAAAGGCCATGGTTCTACGCCAGCTGTCACTACAAGCTTCTGTGAAAGTTAGTAAAACCTGGACTGGAACTAAAAGAAGAGCTCAGAGGATTTTTATTTTTATTTTAGAGCTTTTGCTGGAATTTTGTAGAGGTGAAGA…
>DQ660375.1 Simian virus 40 isolate sv-imb, complete genome	GCCTCGGCCTCTGCATGAATAAAAAAAATTAGTCAGCCATGGGGCGGAGAATGGGCGGAACTGGGCGGAGTTAGGGGCGGGATGGGCGGAGTTAGGGGCGGGACTATGGTTGCTGACTAATTGAGATGCATGCTTTGCATACTTCTGCCTGCTGGGGAGCCTGGGGACTTTCCACACCCTAACTGACACACATGCATGCTTTGCATACTTCTGCCTGCTGGGGAGCCTGGGGACTTTCCACACCCTAACTGACACACATTCCACAGCTGGTTCTTTCCGCCTCATAAGGTACCTAACCAAGTTCCTCTTTCAGAGGTTATTTCAGGCCATGGTGCTGCGCCGGCTGTCACGCCAGGCCTCCGTTAAGGTTCGTAGGTCATGGACTGAAAGTAAAAAAAC…
>DQ875211.1 JC polyomavirus isolate HWM, complete genome	GCCTCGGCCTCCTGTATATATAAAAAAAAGGGAAGGTAGGGAGGAGCTGGCTAAAACTGGATGGCTGCCAGCCAAGCATGAGCTCATACCTAGGGAGCCAACCAGCTGACAGCCAACTGGATGGCTGCCAGCCAAGCATGAGCTCATACCTAGGGAGCCAACCAGCTGACAGCCAGAGGGAGCCCTGGCTGCCTGCCACTGGCAGTTATAGTGAAACCCCTCCCATAGTCCTTAATCACAAGTAAACAAAGCACAAGTGTCACCAGCTGGCCATGGTTCTTCGCCAGCTGTCACGTAAGGCTTCTGTGAAAGTTAGTAAAACCTGGAGTGGAACTAAAAAAAGAGCTCAAAGGATTTTAATTTTTTTGTTAGAATTTTTGCTGGACTTTTGCACAGGTG…
>DQ875212.1 JC polyomavirus isolate GCN1, complete genome	GCCTCGGCCTCCTGTATATATAAAAAAAAGGGAAGGTAGGGAGGAGCTGGCTAAAACTGGATGGCTGCCAGCCAAGCATGAGCTCATACCTAGGGAGCCAACCAGCTGACAGCCAACTGGATGGCTGCCAGCCAAGCATGAGCTCATACCTAGGGAGCCAACCAGCTGACAGCCAGAGGGAGCCCTGGCTGCCTGCCACTGGCAGTTATAGTGAAACCCCTCCGGGAAGTGGAAAGCAGCCAAGGGAACATGTTTTGCGAGCCAGAGCTGTTTTGGCATAGTCCTTAATCACAAGTAAACAAAGCACAAGTGTCACCAGCTGGCCATGGTTCTTCGCCAGCTGTCACGTAAGGCTTCTGTGAAAGTTAGTAAAACCTGGAGTGGAACTAAAAAAAGAGC…
>AB211370.1 BK polyomavirus DNA, complete genome, isolate: JL	GCCTCGGCCTCTTATATATTATAAAAAAAAAGGCCACAGGGAGGAGCTGCTTACCCATGGAATGCAGCCAAACCATGACCTCAGGAAGGAAAGTGCATGACTGGGCAGCCAGCCAGTGGCAGTTAATAGTGAAACCCCGCCCCTGAAATTCTCAAATAAACACAAGAGGAAGTGGTTTTGCGGGCCTAGGAATCTTGGCCTTGTCCCCAGTTAAACTGGACAAAGGCCATGGTTCTGCGCCAGCTGTCACGACAAGCTTCTGTGAAACTTGGTAAAACCTGGACTGGAACAAAAAAAAGAGCTCAGAGGATTTTTATTTTTATTTTAGAGCTTTTGCTGGAATTTTGTAGAGGTGAAGACAGTGTAGACGGGAAAAACAAAAGTACCACTGCTTTACCT…
>AB211371.1 BK polyomavirus DNA, complete genome, isolate: WW	GCCTCGGCCTCTTATATATTATAAAAAAAAAGGCCACAGGGAGGAGCTGCTAACCCATGGAATGTAGCCAAACCATGACCTCAGGAAGGAAAGTGCATGACTGGGCAGCCAGCCAGTGGCAGTTAATAGTGAAACCCCGCCCCTAAAATTCTCAAATAAACACAAGAGGAAGTGGAAACTGGCCAAAGGAGTGGAAAGCAGCCAGACAGACATGTTTTGCGAGCCTAGGAATCTTGGCCTTGTCCCCAGTTAAACTGGACAAAGGCCATGGTTCTGCGCCAGCTGTCACGACAAGCTTCTGTGAAAGTTAGTAAAACCTGGACTGGAACAAAAAAAAGGGCTCAGAGGATTTTTATTTTTATTTTAGAGCTTTTGCTGGAATTTTGTAGAGGTGAAGAC…
>AB211372.1 BK polyomavirus DNA, complete genome, isolate: MT	GCCTCGGCCTCTTATATATTATAAAAAAAAAGGCCACAGGGAGGAGCTGCTTACCCATGGAATGCAGCCAAACCATGACCTCAGGAAGGAAAGTGCATGACTGGGCAGCCAGCCAGTGGCAGTTAATAGTGAAACCCCGCCCATGAAATTCTCAAATAAACACAAGAGGAAGTGGAAACTGGCCAAAGGAGTGGAAAGTAGCCAGACAGACATGTTTTGCGAGCCTGGGAATGTTGGCCTTGTCCCCAGTTAAACTGGACAAAGGCCATGGTTCTGCGCCAGCTGTCACGACAAGCTTCTGTGAAAGTTAGTAAAACCTGGACTGGAACAAAAAAAAGAGCTCAGAGGATTTTTATTTTTATTTTAGAGCTTTTGCTGGAATTTTGTAGAGGTGAAGAC…
>AB211373.1 BK polyomavirus DNA, complete genome, isolate: KOM-1	GCCTCGGCCTCTTATATATTATAAAAAAAAAGGCCACAGGGAGGAGCTGCTAACCCATGGAATGCATGGAATGTAGCCAAACCATGACCTCAGGAAGGAAAGTGCATGACTGGGCAGCCAGCCAGTGGCAGTTAATAGTGAAACCCCGCCCCTAAAATTCTCAAATAAACACAAGAGGAAGTGGAAACTGGCCAAAGGAGTGGAAAGCAGCCAGACAGACATGTTTTGCGAGCCTAGGAATCTTGGCCTTGTCCCCAGTTAAACTGGACAAAGGCCATGGTTCTGCGCCAGCTGTCACAACAAGCTTCTGTGAAAGTTAGTAAAACCTGGACTGGAACAAAAAAAAGGGCTCAGAGGATTTTTATTTTTATTTTAGAGCTTTTGCTGGAATTTTGTAGA…
>AB211375.1 BK polyomavirus DNA, complete genome, isolate: KOM-6	GCCTCGGCCTCTTATATATTATAAAAAAAAAGGCCACAGGGAGGAGCTGCTTACCCATGGAATGCAGCCAAACCATGACCTCAGGAAGGAAAGTGCATGACTGGGCAGCCAGCCAGTGGCAGTTAATAGTGAAACCCCGCCCATAAAATTCTCAAATAAACACAAGAGGAAGTGGAAACTGGCCAAAGGAGTGGAAAGTAGCCAGACAGACATGTTTTGCGAGCCTGGGAATGTTGGCCTTGTCCCCAGTTAAACTGGACAAAGGCCATGGTTCTGCGCCAGCTGTCACGACAAGCTTCTGTGAAAGTTAGTAAAACCTGGACTGGAACAAAAAAAAGAGCTCAGAGGATTTTTATTTTTATTTTAGAGCTTTTGCTGGAATTTTGTAGAGGTGAAGAC…
>AB211376.1 BK polyomavirus DNA, complete genome, isolate: RYU-1	GCCTCGGCCTCTTATATATTATAAAAAAAAAGGCCACAGGGAGGAGCTGCTTACCCATGGAATGCAGCCAAACCATGACCTCAGGAAGGAAAGTGCATGACTGGGCAGCCAGCCAGTGGCAGTTAATAGTGAAACCCCGCCCATAAAATTCTCAAATAAACACAAGAGGAAGTGGAAACTGGCCAAAGGAGTGGAAAGTAGCCAGACAGACATGTTTTGCGAGCCTGGGAATGTTGGCCTTGTCCCCAGTTAAACTGGACAAAGGCCATGGTTCTGCGCCAGCTGTCACGACAAGCTTCTGTGAAAGTTAGTAAAACCTGGACTGGAACAAAAAAAAGAGCTCAGAGGATTTTTATTTTTATTTTAGAGCTTTTGCTGGAATTTTGTAGAGGTGAAGAC…
>AB211377.1 BK polyomavirus DNA, complete genome, isolate: RYU-2	GCCTCGGCCTCTTATATATTATAAAAAAAAAGGCCACAGGGAGGAGCTGCTTACCCATGGAATGCAGCCAAACCAGGAAGGAAAGTGCATGACTGGGCAGCCAGCCAGTGGCAGTTAATAGTGAAACTCCGCCCCTAAAATTCTTAAATAAACACAAGAGGAAGTGGAAACTGGCCAAAGGAGTGGAAAGTAGCCAGACAGACATGTTTTGCGAGCCTGGGAATGTTGGCCTTGTCCCCAGTTAAACTGGACAAAGGCCATGGTTCTGCGCCAGCTGTCACAACAAGCTTCTGTGAAAGTTAGTAAAACCTGGACTGGAACAAAAAAAAGAGCTCAGAGGATTTTTATTTTTATTTTAGAGCTTTTGCTGGAATTTTGTAGAGGTGAAGACAGTGTAGA…
>AB211378.1 BK polyomavirus DNA, complete genome, isolate: THK-6	GCCTCGGCCTCTTATATATTATAAAAAAAAAGGCCACAGGGAGGAGCTGCTTACCCATGGAATGCAGCCAAACCATGACCTCAGGAAGGAAAGTGCATGACTGGGCAGCCAGCCAGTGGCAGTTAATAGTGAAACCCCGCCCATAAAATTCTCAAATAAACACAAGAGGAAGTGGAAACTGGCCAAAGGAGTGGAAAGTAGCCAGACAGACATGTTTTGCGAGCCTGGGAATGTTGGCCTTGTCCCAGTTAAACTGGACAAAGGCCATGGTTCTGCGCCAGCTGTCACGACAAGCTTCTGTGAAAGTTAGTAAAACCTGGACTGGAACAAAAAAAAGAGCTCAGAGGATTTTTATTTTTATTTTAGAGCTTTTGCTGGAATTTTGTAGAGGTGAAGACA…
>AB211380.1 BK polyomavirus DNA, complete genome, isolate: THK-11	GCCTCGGCCTCTTATATATTATAAAAAAAAAGGCCACAGGGAGGAGCTGCTTACCCATGGAATGCAGCCAAACCATGACCTCAGGAAGGAAAGTGCATGACTGGGCAGCCAGCCAGTGGCAGTTAATAGTGAAACCCCGCCCATAAAATTCTCAAATAAACACAAGAGGAAGTGGAAACTGGCCAAAGGAGTGGAAAGTAGCCAGACAGACATGTTTTGCGAGCCTGGGAATGTTGGCCTTGTCCCCAGTTAAACTGGACAAAGGCCATGGTTCTGCGCCAGCTGTCACGACAAGCTTCTGTGAAAGTTAGTAAAACCTGGACTGGAACAAAAAAAAGAGCTCAGAGGATTTTTATTTTTATTTTAGAGCTTTTGCTGGAATTTTGTAGAGGTGAAGAC…
>AB211381.1 BK polyomavirus DNA, complete genome, isolate: TW-1	GCCTCGGCCTCTTATATATTATAAAAAAAAAGGCCACAGGGAGGAGCTGCTTACCCATGGAATGCAGCCAAACCATGACCTCAGGAAGGAAAGTGCATGACTGGGCAGCCAGCCAGTGGCAGTTAATAGTGAAACCCCGCCCATAAAATTCTCAAATAAACACAAGAGGAAGTGGAAACTGGCCAAAGGAGTGGAAAGTAGCCAGACAGACATGTTTTGCGAGCCTGGGAATGTTGGCCTTGTCCCCAGTTAAACTGGACAAAGGCCATGGTTCTGCGCCAGCTGTCACGACAAGCTTCTGTGAAAGTTAGTAAAACCTGGACTGGAACAAAAAAAAGAGCTCAGAGGATTTTTATTTTTATTTTAGAGCTTTTGCTGGAATTTTGTAGAGGTGAAGAC…
>AB211382.1 BK polyomavirus DNA, complete genome, isolate: TW-4	GCCTCGGCCTCTTATATATTATAAAAAAAAAGGCCACAGGGAGGAGCTGCTTACCCATGGAATGCAGCCAAACCATGACCTCAGGAAGGAAAGTGCATGACTGGGCAGCCAGCCAGTGGCAGTTAATAGTGAAACCCCGCCCATAAAATTCTCAAATAAACACAAGAGGAAGTGGAAACTGGCCAAAGGAGTGGAAAGTAGCCAGACAGACATGTTTTGCGAGCCTGGGAATGTTGGCCTTGTCCCCAGTTAAACTGGACAAAGGCCATGGTTCTGCGCCAGCTGTCACGACAAGCTTCTGTGAAAGTTAGTAAAACCTGGACTGGAACAAAAAAAAGAGCTCAGAGGATTTTTATTTTTATTTTAGAGCTTTTGCTGGAATTTTGTAGAGGTGAAGAC…
>AB211383.1 BK polyomavirus DNA, complete genome, isolate: TW-5	GCCTCGGCCTCTTATATATTATAAAAAAAAAGGCCACAGGGAGGAGCTGCTTACCCATGGAATGCAGCCAAACCATGACCTCAGGAAGGAAAGTGCATGACTGGGCAGCCAGCCAGTGGCAGTTAATAGTGAAACCCCGCCCATAAAATTCTCAAATAAACACAAGAGGAAGTGGAAACTGGCCAAAGGAGTGGAAAGTAGCCAGACAGACATGTTTTGCGAGCCTGGGAATGTTGGCCTTGTCCCCAGTTAAACTGGACAAAGGCCATGGTTCTGCGCCAGCTGTCACGACAAGCTTCTGTGAAAGTTAGTAAAACCTGGACTGGAACAAAAAAAAGAGCTCAGAGGATTTTTATTTTTATTTTAGAGCTTTTGCTGGAATTTTGTAGAGGTGAAGAC…
>AB211384.1 BK polyomavirus DNA, complete genome, isolate: TW-7	GCCTCGGCCTCTTATATATTATAAAAAAAAAGGCCACAGGGAGGAGCTGCTTACCCATGGAATGCAGCCAAACCATGACCTCAGGAAGGAAAGTGCATGACTGGGCAGCCAGCCAGTGGCAGTTAATAGTGAAACCCCGCCCATAAAATTCTCAAATAAACACAAGAGGAAGTGGAAACTGGCCAAAGGAGTGGAAAGTAGCCAGACAGACATGTTTTGCGAGCCTGGGAATGTTGGCCTTGTCCCCAGTTAAACTGGACAAAGGCCATGGTTCTGCGCCAGCTGTCACGACAAGCTTCTGTGAAAGTTAGTAAAACCTGGACTGGAACAAAAAAAAGAGCTCAGAGGATTTTTATTTTTATTTTAGAGCTTTTGCTGGAATTTTGTAGAGGTGAAGAC…
>AB211386.1 BK polyomavirus DNA, complete genome, isolate: KOM-3	GCCTCGGCCTCTTATATATTATAAAAAAAAAGGCCACAGGGAGGAGCTGCTTTCCCATGGAATGCAGCCAAACCATGACCTCAGGAAGCAAGTGCATGACTGGGCAGCCAGCCAGTGGCAGTTAATAGTGAAACCCCGCCCCTAACATTCTCAAATAAACACAAGAGGAAGTGGAAACTTTCCAAAGGAGTGGAAAGCAGCCAGACAGACATGTTTTGCGAGCCTAAGAATCTTGGCCTTGTCCCCAGTTAATACTGGACAAAGGCCATGGTTTTGCGCCAGCTGTCACGACAAGCTTCAGTGAAAGTTAGTAAAACCTGGACTGGAACTAAAAAAAGAGCTCAGAGGATTTTTATTTTTATTTTAGAGCTTTTGCTGGAATTTTGTAGAGGTGAAGAC…
>AB211387.1 BK polyomavirus DNA, complete genome, isolate: KOM-2	GCCTCGGCCTCTTATATATTATAAAAAAAAAGGCCACAGGGAGGAGCTGCTTTCCCATGGAATGCAGCCAAACCATGACCTCAGGAAGGAAAGTGCATGACTGGGCAGCCAGCCAGTGGCAGTTAATAGTGAAACCCCGCCCCTAGAATTCTCAAATAAACACAAGAGGAAGTGGAAACTAGCCAAAGGAGTGGAAAGCAGCCAGACAGACATGTTTTGCGAGCCTAGGAATCTTGGCCTTGTCCCCAGTTAATACTGGACAAAGGCCATGGTTCTACGCCAGCTGTCACGACAAGCTTCTGTGAAAGTTAGTAAAACCTGGACTGGAACTAAAAGAAGAGCTCAGAGGATTTTTATTTTTATTTTAGAGCTTTTGCTGGAATTTTGTAGAGGTGAAGA…
>AB211389.1 BK polyomavirus DNA, complete genome, isolate: RYU-3	GCCTCGGCCTCTTATATATTATAAAAAAAAAGGCCACAGGGAGGAGCTGCTTACCCATGGAATGCAGCCAAACCATGACCTCAGGAAGGAAAGTGCATGACTGGGCAGCCAGCCAGTGGCAGTTAATAGTGAAACCCCGCCCTGAAATTCTCAAATAAACACAAGAGGAAGTGGAAACTAGCCAAAGGAGTGGAAAGCAGCCAGACAGACATGTTTTGCGAGCCTAGGAATCTTGGCCTTGTCCCCAGTTAATACTGGACAAAGGCCATGGTTCTACGCCAGCTGTCACGACAAGCTTCTGTGAAAGTTAGTAAAACCTGGACTGGAACTAAAAGAAGAGCTCAGAGGATTTTTATTTTTATTTTAGAGCTTTTGCTGGAATTTTGTAGAGGTGAAGAC…
>AB211390.1 BK polyomavirus DNA, complete genome, isolate: THK-8	GCCTCGGCCTCTTATATATTATAAAAAAAAAGGCCACAGGGAGGAGCTGCTTTCCCATGGAATGCAGCCAAACCAGGAAGGAAAGTGCATGACTGGGCAGCCAGCCAGTGGCAGTTAATAGTGAAACCCCGCCCCTAGAATTCTCAAATAAACACAAGAGGAAGTGGGACAAAGGCCATGGTTCTACGCCAGCTGTCACGACAAGCTTCTGTGAAAGTTAGTAAAACCTGGACTGGAACTAAAAGAAGAGCTCAGAGGATTTTTATTTTTATTTTAGAGCTTTTGCTGGAATTTTGTAGAGGTGAAGACAGTGTAGACGGGAAAAACAAAAGTACCACTGCTTTACCTGCTGTAAAAGACTCTGTAAAAGACTCCTAGGTAAGTAATCCCTTTTTTTTT…
>AB260028.1 BK polyomavirus DNA, complete genome, isolate: FIN-13	GCCTCGGCCTCTTATATATTATAAAAAAAAAGGCCACAGGGAGGAGCTGCTTACCCATGGAATGCAGCCAAACCATGACCTCAGGAAGGAAAGTGCATGACTGGGCAGCCAGCCAGTGGCAGTTAATAGTGAAACCCCGCCCCTGAAATTCTCAAATAAACACAAGAGGAAGTGGAAACTGGCCAAAGGAGTGGAAAGCAGCCAGACAGACATGTTTTGCGGGCCTAGGAATCTTGGCCTTGTCCCCAGTTAAACTGGACAAAGGCCATGGTTCTGCGCCAGCTGTCACGACAAGCTTCTGTGAAACTTGGTAAAACCTGGACTGGAACAAAAAAAAGAGCTCAGAGGATTTTTATTTTTATTTTAGAGCTTTTGCTGGAATTTTGTAGAGGTGAAGAC…
>AB260029.1 BK polyomavirus DNA, complete genome, isolate: FIN-11	GCCTCGGCCTCTTATATATTATAAAAAAAAAGGCCACAGGGAGGAGCTGCTTACCCATGGAATGCAGCCAAACCATGACCTCAGGAAGGAAAGTGCATGACTGGGCAGCCAGCCAGTGGCAGTTAATAGTGAAACCCCGCCCCTGAAATTCTCAAATAAACACAAGAGGAAGTGGAAACTGGCCAAAGGAGTGGAAAGCAGCCAGACAGACATGTTTTGCGGGCCTAGGAATCTTGGCCTTGTCCCCAGTTAAACTGGACAAAGGCCATGGTTCTGCGCCAGCTGTCACGACAAGCTTCTGTGAAACTTGGTAAAACCTGGACTGGAACAAAAAAAAGAGCTCAGAGGATTTTTATTTTTATTTTAGAGCTTTTGCTGGAATTTTGTAGAGGTGAAGAC…
>AB260030.1 BK polyomavirus DNA, complete genome, isolate: FIN-23	GCCTCGGCCTCTTATATATTATAAAAAAAAAGGCCACAGGGAGGAGCTGCTTACCCATGGAATGCAGCCAAACCATGACCTCAGGAAGGAAAGTGCATGACTGGGCAGCCAGCCAGTGGCAGTTAATAGTGAAACCCCGCCCCTGAAATTCTCAAATAAACACAAGAGGAAGTGGAAACTGGCCAAAGGAGTGGAAAGCAGCCAGACAGACATGTTTTGCGGGCCTAGGAATCTTGGCCTTGTCCCCAGTTAAACTGGACAAAGGCCATGGTTCTGCGCCAGCTGTCACGACAAGCTTCTGTGAAACTTGGTAAAACCTGGACTGGAACAAAAAAAAGAGCTCAGAGGATTTTTATTTTTATTTTAGAGCTTTTGCTGGAATTTTGTAGAGGTGAAGAC…
>AB260031.1 BK polyomavirus DNA, complete genome, isolate: FIN-14	GCCTCGGCCTCTTATATATTATAAAAAAAAAGGCCACAGGGAGGAGCTGCTTACCCATGGAATGCAGCCAAACCATGACCTCAGGAAGGAAAGTGCATGACTGGGCAGCCAGCCAGTGGCAGTTAATAGTGAAACCCCGCCCCTGAAATTCTCAAATAAACACAAGAGGAAGTGGAAACTGGCCAAAGGAGTGGAAAGCAGCCAGACAGACATGTTTTGCGGGCCTAGGAATCTTGGCCTTGTCCCCAGTTAAACTGGACAAAGGCCATGGTTCTGCGCCAGCTGTCACGACAAGCTTCTGTGAAACTTGGTAAAACCTGGACTGGAACAAAAAAAAGAGCTCAGAGGATTTTTATTTTTATTTTAGAGCTTTTGCTGGAATTTTGTAGAGGTGAAGAC…
>AB260032.1 BK polyomavirus DNA, complete genome, isolate: FIN-10	GCCTCGGCCTCTTATATATTATAAAAAAAAAGGCCACAGGGAGGAGCTGCTTACCCATGGAATGCAGCCAAACCATGACCTCAGGAAGGAAAGTGCATGACTGGGCAGCCAGCCAGTGGCAGTTAATAGTGAAACCCCGCCCCTGAAATTCTCAAATAAACACAAGAGGAAGTGGAAACTGGCCAAAGGAGTGGAAAGCAGCCAGACAGACATGTTTTGCGGGCCTAGGAATCTTGGCCTTGTCCCCAGTTAAACTGGACAAAGGCCATGGTTCTGCGCCAGCTGTCACGACAAGCTTCTGTGAAACTTGGTAAAACCTGGACTGGAACAAAAAAAAGAGCTCAGAGGATTTTTATTTTTATTTTAGAGCTTTTGCTGGAATTTTGTAGAGGTAAAGAC…
>AB260033.1 BK polyomavirus DNA, complete genome, isolate: FIN-2	GCCTCGGCCTCTTATATATTATAAAAAAAAAGGCCACAGGGAGGAGCTGCTTTCCCATGGAATGCAGCCAAACCATGACCTCAGGAAGGAAAGTGCATGACTGGGCAGCCAGCCAGTGGCAGTTAATAGTGAAACCCCGCCCCTAGAATTCTCAAATAAACACAAGAGGAAGTGGAAAGTAGCCAAAGGAGTGGAAAGCAGCCAGACAGACATGTTTTGCGAGCCGAGGAATCTTGGCCTTGTCCCCAGTTAATACTGGACAAAGGCCATGGTTCTACGCCAGCTGTCACGACAAGCTTCTGTGAAAGTTAGTAAAACCTGGACTGGAACTAAAAAAAGAGCTCAGAGGATTCTTATTTTTATTTTAGAGCTTTTGCTGGAATTTTGTAGAGGTGAAGA…
>AB260034.1 BK polyomavirus DNA, complete genome, isolate: FIN-4	GCCTCGGCCTCTTATATATTATAAAAAAAAAGGCCACAGGGAGGAGCTGCTTTCCCATGGAATGCAGCCAAACCATGACCTCAGGAAGGAAAGTGCATGACTGGGCAGCCAGCCAGTGGCAGTTAATAGTGAAACCCCGCCCCTAGAATTCTCAAATAAACACAAGAGGAAGTGGAAAGTAGCCAAAGGAGTGGAAAGCAGCCAGACAGACATGTTTTGCGAGCCGAGGAATCTTGGCCTTGTCCCCAGTTAATACTGGACAAAGGCCATGGTTCTACGCCAGCTGTCACGACAAGCTTCTGTGAAAGTTAGTAAAACCTGGACTGGAACTAAAAAAAGAGCTCAGAGGATTCTTATTTTTATTTTAGAGCTTTTGCTGGAATTTTGTAGAGGTGAAGA…
>DQ989794.1 BK polyomavirus isolate PittVM1, complete coding regions	ATGGTTCTGCGCCAGCTGTCACGACAAGCTTCTGTGAAACTTGGTAAAACCTGGACTGGAACAAAAAAAAGAGCTCAGAGGATTTTTATTTTTATTTTAGAGCTTTTGCTGGAATTTTGTAGAGGTGAAGACAGTGTAGACGGGAAAAACAAAAGTACCACTGCTTTACCTGCTGTAAAAGACTCTGTAAAAGACTCCTAGGTAAGTAATCCCTTTTTTTTTGTATTTCCAGGTTGATGGGTGCTGCTCTAGCACTTTTGGGGGACCTAGTTGCCAGTGTATCTGAGGCTGCTGCTGCCACAGGATTTTCAGTGGCTGAAATTGCTGCTGGGGAGGCTGCTGCTGCTATAGAAGTTCAAATTGCATCCCTTGCTACTGTAGAGGGCATAACAAGTACCT…
>DQ989795.1 BK polyomavirus isolate PittVR1, complete coding regions	ATGGTTCTGCGCCAGCTGTCACGACAAGCTTCTGTGAAACTTGGTAAAACCTGGACTGGAACAAAAAAAAGAGCTCAGAGGATTTTTATTTTTATTTTAGAGCTTTTGCTGGAATTTTGTAGAGGTGAAGACAGTGTAGACGGGAAAAACAAAAGTACCACTGCTTTACCTGCTGTAAAAGACTCTGTAAAAGACTCCTAGGTAAGTAATCCCTTTTTTTTTGTATTTCCAGGTTGATGGGTGCTGCTCTAGCACTTTTGGGGGACCTAGTTGCCAGTGTATCTGAGGCTGCTGCTGCCACAGGATTTTCAGTGGCTGAAATTGCTGCTGGGGAGGCTGCTGCTGCTATAGAAGTTCAAATTGCATCCCTTGCTACTGTAGAGGGCATAACAAGTACCT…
>DQ989796.1 BK polyomavirus isolate PittVR2, complete coding regions	ATGGTTCTGCGCCAGCTGTCACGACAAGCTTCTGTGAAACTTGGTAAAACCTGGACTGGAACAAAAAAAAGAGCTCAGAGGATTTTTATTTTTATTTTAGAGCTTTTGCTGGAATTTTGTAGAGGTGAAGACAGTGTAGACGGGAAAAACAAAAGTACCACTGCTTTACCTGCTGTAAAAGACTCTGTAAAAGACTCCTAGGTAAGTAATCCCTTTTTTTTTGTATTTCCAGGTTGATGGGTGCTGCTCTAGCACTTTTGGGGGACCTAGTTGCCAGTGTATCTGAGGCTGCTGCTGCCACAGGATTTTCAGTGGCTGAAATTGCTGCTGGGGAGGCTGCTGCTGCTATAGAAGTTCAAATTGCATCCCTTGCTACTGTAGAGGGCATAACAAGTACCT…
>DQ989797.1 BK polyomavirus isolate PittVR3, complete coding regions	ATGGTTCTGCGCCAGCTGTCACGACAAGCTTCTGTGAAACTTGGTAAAACCTGGACTGGAACAAAAAAAAGAGCTCAGAGGATTTTTATTTTTATTTTAGAGCTTTTGCTGGAATTTTGTAGAGGTGAAGACAGTGTAGACGGGAAAAACAAAAGTACCACTGCTTTACCTGCTGTAAAAGACTCTGTAAAAGACTCCTAGGTAAGTAATCCCTTTTTTTTTGTATTTCCAGGTTGATGGGTGCTGCTCTAGCACTTTTGGGGGACCTAGTTGCCAGTGTATCTGAGGCTGCTGCTGCCACAGGATTTTCAGTGGCTGAAATTGCTGCTGGGGAGGCTGCTGCTGCTATAGAAGTTCAAATTGCATCCCTTGCTACTGTAGAGGGCATAACAAGTACCT…
>DQ989798.1 BK polyomavirus isolate PittVM3, complete coding regions	ATGGTTCTGCGCCAGCTGTCACGACAAGCTTCTGTGAAACTTGGTAAAACCTGGACTGGAACAAAAAAAAGAGCTCAGAGGATTTTTATTTTTATTTTAGAGCTTTTGCTGGAATTTTGTAGAGGTGAAGACAGTGTAGACGGGAAAAACAAAAGTACCACTGCTTTACCTGCTGTAAAAGACTCTGTAAAAGACTCCTAGGTAAGTAATCCCTTTTTTTTTGTATTTCCAGGTTGATGGGTGCTGCTCTAGCACTTTTGGGGGACCTAGTTGCCAGTGTATCTGAGGCTGCTGCTGCCACAGGATTTTCAGTGGCTGAAATTGCTGCTGGGGAGGCTGCTGCTGCTATAGAAGTTCAAATTGCATCCCTTGCTACTGTAGAGGGCATAACAAGTACCT…
>DQ989799.1 BK polyomavirus isolate PittNP2, complete coding regions	ATGGTTCTGCGCCAGCTGTCACGACAAGCTTCTGTGAAACTTGGTAAAACCTGGACTGGAACAAAAAAAAGAGCTCAGAGGATTTTTATTTTTATTTTAGAGCTTTTGCTGGAATTTTGTAGAGGTGAAGACAGTGTAGACGGGAAAAACAAAAGTACCACTGCTTTACCTGCTGTAAAAGACTCTGTAAAAGACTCCTAGGTAAGTAATCCCTTTTTTTTTGTATTTCCAGGTTGATGGGTGCTGCTCTAGCACTTTTGGGGGACCTAGTTGCCAGTGTATCTGAGGCTGCTGCTGCCACAGGATTTTCAGTGGCTGAAATTGCTGCTGGGGAGGCTGCTGCTGCTATAGAAGTTCAAATTGCATCCCTTGCTACTGTAGAGGGCATAACAAGTACCT…
>DQ989800.1 BK polyomavirus isolate PittNP3, complete coding regions	ATGGTTCTGCGCCAGCTGTCACGACAAGCTTCTGTGAAACTTGGTAAAACCTGGACTGGAACAAAAAAAAGAGCTCAGAGGATTTTTATTTTTATTTTAGAGCTTTTGCTGGAATTTTGTAGAGGTGAAGACAGTGTAGACGGGAAAAACAAAAGTACCACTGCTTTACCTGCTGTAAAAGACTCTGTAAAAGACTCCTAGGTAAGTAATCCCTTTTTTTTTGTATTTCCAGGTTGATGGGTGCTGCTCTAGCACTTTTGGGGGACCTAGTTGCCAGTGTATCTGAGGCTGCTGCTGCCACAGGATTTTCAGTGGCTGAAATTGCTGCTGGGGAGGCTGCTGCTGCTATAGAAGTTCAAATTGCATCCCTTGCTACTGTAGAGGGCATAACAAGTACCT…
>DQ989801.1 BK polyomavirus isolate PittVM4, complete coding regions	ATGGTTCTGCGCCAGCTGTCACGACAAGCTTCTGTGAAACTTGGTAAAACCTGGACTGGAACAAAAAAAAGAGCTCAGAGGATTTTTATTTTTATTTTAGAGCTTTTGCTGGAATTTTGTAGAGGTGAAGACAGTGTAGACGGGAAAAACAAAAGTACCACTGCTTTACCTGCTGTAAAAGACTCTGTAAAAGACTCCTAGGTAAGTAATCCCTTTTTTTTTGTATTTCCAGGTTGATGGGTGCTGCTCTAGCACTTTTGGGGGACCTAGTTGCCAGTGTATCTGAGGCTGCTGCTGCCACAGGATTTTCAGTGGCTGAAATTGCTGCTGGGGAGGCTGCTGCTGCTATAGAAGTTCAAATTGCATCCCTTGCTACTGTAGAGGGCATAACAAGTACCT…
>DQ989802.1 BK polyomavirus isolate PittNP4, complete coding regions	ATGGTTCTGCGCCAGCTGTCACGACAAGCTTCTGTGAAAGTTGGTAAAACCTGGACTGGAACAAAAAAAAGAGCTCAGAGGATTTTTATTTTTATTTTAGAGCTTTTGCTGGAATTTTGTAGAGGTGAAGACAGTGTAGACGGGAAAAACAAAAGTACCACTGCTTTACCTGCTGTAAAAGACTCTGTAAAAGACTCCTAGGTAAGTAATCCCTTTTTTTTTGTATTTCCAGGTTCATGGGTGCTGCTCTAGCACTTTTGGGGGACCTAGTTGCCAGTGTATCTGAGGCTGCTGCTGCCACAGGATTTTCAGTGGCTGAAATTGCTGCTGGGGAGGCTGCTGCTGCTATAGAAGTTCAAATTGCATCCCTTGCTACTGTAGAGGGCATAACAAGTACCT…
>DQ989803.1 BK polyomavirus isolate PittVR5, complete coding regions	ATGGTTCTGCGCCAGCTGTCACGACAAGCTTCTGTGAAACTTGGTAAAACCTGGACTGGAACAAAAAAAAGAGCTCAGAGGATTTTTATTTTTATTTTAGAGCTTTTGCTGGAATTTTGTAGAGGTGAAGACAGTGTAGACGGGAAAAACAAAAGTACCACTGCTTTACCTGCTGTAAAAGACTCTGTAAAAGACTCCTAGGTAAGTAATCCCTTTTTTTTTGTATTTCCAGGTTGATGGGTGCTGCTCTAGCACTTTTGGGGGACCTAGTTGCCAGTGTATCTGAGGCTGCTGCTGCCACAGGATTTTCAGTGGCTGAAATTGCTGCTGGGGAGGCTGCTGCTGCTATAGAAGTTCAAATTGCATCCCTTGCTACTGTAGAGGGCATAACAAGTACCT…
>DQ989804.1 BK polyomavirus isolate PittNP5, complete coding regions	ATGGTTCTGCGCCAGCTGTCACGACAAGCTTCTGTGAAAGTTGGTAAAACCTGGACTGGAACAAAAAAAAGAGCTCAGAGGATTTTTATTTTTATTTTAGAGCTTTTGCTGGAATTTTGTAGAGGTGAAGACAGTGTAGACGGGAAAAACAAAAGTACCACTGCTTTACCTGCTGTAAAAGACTCTGTAAAAGACTCCTAGGTAAGTAATCCCTTTTTTTTTGTATTTCCAGGTTCATGGGTGCTGCTCTAGCACTTTTGGGGGACCTAGTTGCCAGTGTATCTGAGGCTGCTGCTGCCACAGGATTTTCAGTGGCTGAAATTGCTGCTGGGGAGGCTGCTGCTGCTATAGAAGTTCAAATTGCATCCCTTGCTACTGTAGAGGGCATAACAAGTACCT…
>DQ989805.1 BK polyomavirus isolate PittVM5, complete coding regions	ATGGTTCTGCGCCAGCTGTCACGACAAGCTTCTGTGAAACTTGGTAAAACCTGGACTGGAACAAAAAAAAGAGCTCAGAGGATTTTTATTTTTATTTTAGAGCTTTTGCTGGAATTTTGTAGAGGTGAAGACAGTGTAGACGGGAAAAACAAAAGTACCACTGCTTTACCTGCTGTAAAAGACTCTGTAAAAGACTCCTAGGTAAGTAATCCCTTTTTTTTTGTATTTCCAGGTTGATGGGTGCTGCTCTAGCACTTTTGGGGGACCTAGTTGCCAGTGTATCTGAGGCTGCTGCTGCCACAGGATTTTCAGTGGCTGAAATTGCTGCTGGGGAGGCTGCTGCTGCTATAGAAGTTCAAATTGCATCCCTTGCTACTGTAGAGGGCATAACAAGTACCT…
>DQ989806.1 BK polyomavirus isolate PittVR8, complete coding regions	ATGGTTCTGCGCCAGCTGTCACGACAAGCTTCTGTGAAAGTGAGTAAAACCTGGACTGGAACAAAAAAAAGAGCTCAGAGGATTTTTATTTTTATTTTAGAGCTTTTGCTGGAATTTTGTAGAGGTGAAGACAGTGTAGACGGGAAAAACAAAAGTACCACTGCTTTACCTGCTGTAAAAGACTCTGTAAAAGACTCCTAGGTAAGTAATCCCTTTTTTTTTGTATTTCCAGGTTGATGGGTGCTGCTCTAGCACTTTTGGGGGACCTAGTTGCCAGTGTATCTGAGGCTGCTGCTGCCACAGGATTTTCAGTGGCTGAAATTGCTGCTGGGGAGGCTGCTGCTGCTATAGAAGTTCAAATTGCATCCCTTGCTACTGTAGAGGGCATAACAAGTACCT…
>DQ989807.1 BK polyomavirus isolate PittVR9, complete coding regions	ATGGTTCTGCGCCAGCTGTCACGACAAGCTTCTGTGAAAGTTGGTAAAACCTGGACTGGAACAAAAAAAAGAGCTCAGAGGATTTTTATTTTTATTTTAGAGCTTTTGCTGGAATTTTGTAGAGGTGAAGACAGTGTAGACGGGAAAAACAAAAGTACCACTGCTTTACCTGCTGTAAAAGACTCTGTAAAAGACTCCTAGGTAAGTAATCCCTTTTTTTTTGTATTTCCAGGTTCATGGGTGCTGCTCTAGCACTTTTGGGGGACCTAGTTGCCAGTGTATCTGAGGCTGCTGCTGCCACAGGATTTTCAGTGGCTGAAATTGCTGCTGGGGAGGCTGCTGCTGCTATAGAAGTTCAAATTGCATCCCTTGCTACTGTAGAGGGCATAACAAGTACCT…
>DQ989808.1 BK polyomavirus isolate PittVR10, complete coding regions	ATGGTTCTGCGCCAGCTGTCACGACAAGCTTCTGTGAAACTTGGTAAAACCTGGACTGGAACAAAAAAAAGAGCTCAGAGGATTTTTATTTTTATTTTAGAGCTTTTGCTGGAATTTTGTAGAGGTGAAGACAGTGTAGACGGGAAAAACAAAAGTACCACTGCTTTACCTGCTGTAAAAGACTCTGTAAAAGACTCCTAGGTAAGTAATCCCTTTTTTTTTGTATTTCCAGGTTGATGGGTGCTGCTCTAGCACTTTTGGGGGACCTAGTTGCCAGTGTATCTGAGGCTGCTGCTGCCACAGGATTTTCAGTGGCTGAAATTGCTGCTGGGGAGGCTGCTGCTGCTATAGAAGTTCAAATTGCATCCCTTGCTACTGTAGAGGGCATAACAAGTACCT…
>DQ989809.1 BK polyomavirus isolate PittVM2, complete coding regions	ATGGTTCTGCGCCAGCTGTCACGACAAGCTTCTGTGAAAGTTAGTAAAACCTGGACTGGAACAAAAAAAAGAGCTCAGAGGATTTTTATTTTTATTTTAGAGCTTTTGCTGGAATTTTGTAGAGGTGAAGACAGTGTAGACGGGAAAAACAAAAGTACCACTGCTTTACCTGCTGTAAAAGACTCTGTAAAAGACTCCTAGGTAAGTAATCCCTTTTTTTTTGTATTTCCAGGTTGATGGGTGCTGCTCTAGCACTTTTGGGGGACCTAGTTGCCAGTGTATCTGAGGCTGCTGCTGCCACAGGATTTTCAGTGGCTGAAATTGCTGCTGGGGAGGCTGCTGCTGCTATAGAAGTTCAAATTGCATCCCTTGCTACTGTAGAGGGCATAACAAGTACCT…
>DQ989810.1 BK polyomavirus isolate PittVR6, complete coding regions	ATGGTTCTGCGCCAGCTGTCACGACAAGCTTCTGTGAAACTTGGTAAAACCTGGACTGGAACAAAAAAAAGAGCTCAGAGGATTTTTATTTTTATTTTAGAGCTTTTGCTGGAATTTTGTAGAGGTGAAGACAGTGTAGACGGGAAAAACAAAAGTACCACTGCTTTACCTGCTGTAAAAGACTCTGTAAAAGACTCCTAGGTAAGTAATCCCTTTTTTTTTGTATTTCCAGGTTGATGGGTGCTGCTCTAGCACTTTTGGGGGACCTAGTTGCCAGTGTATCTGAGGCTGCTGCTGCCACAGGATTTTCAGTGGCTGAAATTGCTGCTGGGGAGGCTGCTGCTGCTATAGAAGTTCAAATTGCATCCCTTGCTACTGTAGAGGGCATAACAAGTACCT…
>DQ989811.1 BK polyomavirus isolate PittVR7, complete coding regions	ATGGTTCTGCGCCAGCTGTCACGACAAGCTTCTGTGAAACTTGGTAAAACCTGGACTGGAACAAAAAAAAGAGCTCAGAGGATTTTTATTTTTATTTTAGAGCTTTTGCTGGAATTTTGTAGAGGTGAAGACAGTGTAGACGGGAAAAACAAAAGTACCACTGCTTTACCTGCTGTAAAAGACTCTGTAAAAGACTCCTAGGTAAGTAATCCCTTTTTTTTTGTATTTCCAGGTTGATGGGTGCTGCTCTAGCACTTTTGGGGGACCTAGTTGCCAGTGTATCTGAGGCTGCTGCTGCCACAGGATTTTCAGTGGCTGAAATTGCTGCTGGGGAGGCTGCTGCTGCTATAGAAGTTCAAATTGCATCCCTTGCTACTGTAGAGGGCATAACAAGTACCT…
>DQ989812.1 BK polyomavirus isolate PittVR4, complete coding regions	ATGGTTCTGCGCCAGCTGTCACGACAAGCTTCTGTGAAAGTTGGTAAAACCTGGACTGGAACAAAAAAAAGAGCTCAGAGGATTTTTATTTTTATTTTAGAGCTTTTGCTGGAATTTTGTAGAGGTGAAGACAGTGTAGACGGGAAAAACAAAAGTACCACTGCTTTACCTGCTGTAAAAGACTCTGTAAAAGACTCCTAGGTAAGTAATCCCTTTTTTTTTGTATTTCCAGGTTCATGGGTGCTGCTCTAGCACTTTTGGGGGACCTAGTTGCCAGTGTATCTGAGGCTGCTGCTGCCACAGGATTTTCAGTGGCTGAAATTGCTGCTGGGGAGGCTGCTGCTGCTATAGAAGTTCAAATTGCATCCCTTGCTACTGTAGAGGGCATAACAAGTACCT…
>DQ989813.1 BK polyomavirus isolate PittNP1, complete coding regions	ATGGTTCTGCGCCAGCTGTCACGACAAGCTTCTGTGAAAGTTAGTAAAACCTGGACTGGAACAAAAAAAAGAGCTCAGAGGATTTTTATTTTTATTTTAGAGCTTTTGCTGGAATTTTGTAGAGGTGAAGACAGTGTAGACGGGAAAAACAAAAGTACCACTGCTTTACCTGCTGTAAAAGACTCTGTAAAAGACTCCTAGGTAAGTAATCCCTTTTTTTTTGTATTTCCAGGTTGATGGGTGCTGCTCTAGCACTTTTGGGGGACCTAGTTGCCAGTGTATCTGAGGCTGCTGCTGCCACAGGATTTTCAGTGGCTGAAATTGCTGCTGGGGAGGCTGCTGCTGCTATAGAAGTTCAAATTGCATCCCTTGCTACTGTAGAGGGCATAACAAGTACCT…
>AB262396.1 JC polyomavirus DNA, complete genome, isolate: MO-2	GCCTCGGCCTCCTGTATATATAAAAAAAAGGGAAGGTAGGGAGGAGCTGGCTAAAACTGGATGGCTGCCAGCCAAGCATGAGCTCATACCTAGGGAGCCAACCAGCTGACAGCCAGAGGGAGCCCTGGCTGCATGCCACTGGCAGTTATAGTGAAACCCCTCCCATAGTCCTTAATCACAAGTAAACAAAGCACAAGGGGAAGTGGAAAGCAGCCAGGAGCATGTTTTGCGAGCCAGAGCTGTTTTGGCTTGTCACCAGCTGGCCATGGTTCTTCGCCAGCTGTCACGTAAGGCTTCTGTGAAAGTTAGTAAAACCTGGAGTGGAACTAAAAAAAGAGCTCAGAGGATTTTAATTTTTTTGTTAGAATTTTTGCTGGATTTTTGCACAGGTGAAGACAG…
>AB262397.1 JC polyomavirus DNA, complete genome, isolate: MO-4	GCCTCGGCCTCCTGTATATATAAAAAAAAGGGAAGGTAGGGAGGAGCTGGCTAAAACTGGATGGCTGCCAGCCAAGCATGAGCTCATACCTAGGGAGCCAACCAGCTGACAGCCAGAGGGAGCCCTGGCTGCATGCCACTGGCAGTTATAGTGAAACCCCTCCCATAGTCCTTAATCACAAGTAAACAAAGCACAAGGGGAAGTGGAAAGCAGCCAGGAGCATGTTTTGCGAGCCAGAGCTGTTTTGGCTTGTCACCAGCTGGCCATGGTTCTTCGCCAGCTGTCACGTAAGGCTTCTGTGAAAGTTAGTAAAACCTGGAGTGGAACTAAAAAAAGAGCTCAGAGGATTTTAATTTTTTTGTTAGAATTTTTGCTGGATTTTTGCACAGGTGAAGACAG…
>AB262398.1 JC polyomavirus DNA, complete genome, isolate: SL-1	GCCTCGGCCTCCTGTATATATAAAAAAAAGGGAAGGTAGGGAGGAGCTGGCTAAAACTGGATGGCTGCCAGCCAAGCATGAGCTCATACCTAGGGAGCCAACCAGCTGGCAGCCAGAGGGAGCCCTGGCTGCATGCCACTGGCAGTTATAGTGAAACCCCTCCCATAGTCCTTAATCACAAGTAAACAAAGCACAAGGGGAAGTGGAAAGCAGCCAGGAGCATGTTTTGCGAGCCAGAGCTGTTTTGGCTTGTCACCAGCTGGCCATGGTTCTTCGCCAGCTGTCACGTAAGGCTTCTGTGAAAGTTAGTAAAACCTGGAGTGGAACAAAAAAAAGAGCTCAAAGGATTTTAATTTTTTTGTTAGAATTTTTGCTGGATTTTTGCACAGGTGAAGACAG…
>AB262399.1 JC polyomavirus DNA, complete genome, isolate: SL-3	GCCTCGGCCTCCTGTATATATAAAAAAAAGGGAAGGTAGGGAGGAGCTGGCTAAAACTGGATGGCTGCCAGCCAAGCATGAGCTCATACCTAGGGAGCCAACCAGCTGACAGCCAGAGGGAGCCCTGGCTGCATGCCACTGGCAGTTATAGTGAAACCCCTCCCATAGTCCTTAATCACAAGTAAACAAAGCACAAGGGGAAGTGGAAAGCAGCCAGGAGCATGTTTTGCGAGCCAGAGCTGTTTTGGCTTGTCACCAGCTGGCCATGGTTCTTCGCCAGCTGTCACGTAAGGCTTCTGTGAAAGTTAGTAAAACCTGGAGTGGAACAAAAAAAAGAGCTCAAAGGATTTTAATTTTTTTGTTAGAATTTTTGCTGGATTTTTGCACAGGTGAAGACAG…
>AB262400.1 JC polyomavirus DNA, complete genome, isolate: SL-4	GCCTCGGCCTCCTGTATATATAAAAAAAAGGGAAGGTAGGGAGGAGCTGGCTAAAACTGGATGGCTGCCAGCCAAGCATGAGCTCATACCTAGGGAGCCAACCAGCTGGCAGCCAGAGGGAGCCCTGGCTGCATGCCACTGGCAGTTATAGTGAAACCCCTCCCATAGTCCTTAATCACAAGTAAACAAAGCACAAGGGGAAGTGGAAAGCAGCCAGGAGCATGTTTTGCGAGCCAGAGCTGTTTTGGCTTGTCACCAGCTGGCCATGGTTCTTCGCCAGCTGTCACGTAAGGCTTCTGTGAAAGTTAGTAAAACCTGGAGTGGAACAAAAAAAAGAGCTCAAAGGATTTTAATTTTTTTGTTAGAATTTTTGCTGGATTTTTGCACAGGTGAAGACAG…
>AB262401.1 JC polyomavirus DNA, complete genome, isolate: SL-15	GCCTCGGCCTCCTGTATATATAAAAAAAAGGGAAGGTAGGGAGGAGCTGGCTAAAACTGGATGGCTGCCAGCCAAGCATGAGCTCATACCTAGGGAGCCAACCAGCTGGCAGCCAGAGGGAGCCCTGGCTGCATGCCACTGGCAGTTATAGTGAAACCCCTCCCATAGTCCTTAATCACAAGTAAACAAAGCACAAGGGGAAGTGGAAAGCAGCCAGGAGCATGTTTTGCGAGCCAGAGCTGTTTTGGCTTGTCACCAGCTGGCCATGGTTCTTCGCCAGCTGTCACGTAAGGCTTCTGTGAAAGTTAGTAAAACCTGGAGTGGAACAAAAAAAAGAGCTCAAAGGATTTTAATTTTTTTGTTAGAATTTTTGCTGGATTTTTGCACAGGTGAAGACAG…
>AB262402.1 JC polyomavirus DNA, complete genome, isolate: YA-2	GCCTCGGCCTCCTGTATATATAAAAAAAAGGGAAGGTAGGGAGGAGCTGGCTAAAACTGGATGGCTGCCAGCCAAGCATGAGCTCATACCTAGGGAGCCAACCAGCTGACAGCCAGAGGGAGCCCTGGCTGCATGCCACTGGCAGTTATAGTGAAACCCCTCCCATAGTCCTTAATCACAAGTAAACAAAGCACAAGGGGAAGTGGAAAGCAGCCAGGAGCATGTTTTGCGAGCCAGAGCTGTTTTGGCTTGTCACCAGCTGGCCATGGTTCTTCGCCAGCTGTCACGTAAGGCTTCTGTGAAAGTTAGTAAAACCTGGAGTGGAACTAAAAAAAGAGCTCAGAGGATTTTAATTTTTTTGTTAGAATTTTTGCTGGATTTTTGCACAGGTGAAGACAG…
>AB262403.1 JC polyomavirus DNA, complete genome, isolate: AM-4	GCCTCGGCCTCCTGTATATATAAAAAAAAGGGAAGGTAGGGAGGAGCTGGCTAAAACTGGATGGCTGCCAGCCAAGCATGAGCTCATACTAGGGAGCCAACCAGCTGACAGCCAGAGGGAGCCCTGGCTGCATGCCACTGGCAGTTATAGTGAAACCCCTCCCATAGTCCTTAATCACAAGTAAACAAAGCACAAGGGGAAGTGGAAAGCAGCCAGGAGCATGTTTTGCGAGCCAGAGCTGTTTTGGCTTGTCACCAGCTGGCCATGGTTCTTCGCCAGCTGTCACGTAAGGCTTCTGTGAAAGTTAGTAAAACCTGGAGTGGAACTAAAAAAAGAGCTCAGAGGATTTTAATTTTTTTGTTAGAATTTTTGCTGGATTTTTGCACAGGTGAAGACAGT…
>AB262404.1 JC polyomavirus DNA, complete genome, isolate: KH-5	GCCTCGGCCTCCTGTATATATAAAAAAAAGGGAAGGTAGGGAGGAGCTGGCTAAAACTGGATGGCTGCCAGCCAAGCATGAGCTCATACCTAGGGAGCCAACCAGCTGACAGCCAGAGGGAGCCCTGGCTGCATGCCACTGGCAGTTATAGTGAAACCCCTCCCATAGTCCTTAATCACAAGTAAACAAAGCACAAGGGGAAGTGGAAAGCAGCCAGGAGCATGTTTTGCGAGCCAGAGCTGTTTTGGCTTGTCACCAGCTGGCCATGGTTCTTCGCCAGCTGTCACGTAAGGCTTCTGTGAAAGTTAGTAAAACCTGGAGTGGAACTAAAAAAAGAGCTCAGAGGATTTTAATTTTTTTGTTAGAATTTTTGCTGGATTTTTTGCACAGGTGAAGACA…
>AB262405.1 JC polyomavirus DNA, complete genome, isolate: TU-5	GCCTCGGCCTCCTGTATATATAAAAAAAAGGGAAGGTAGGGAGGAGCTGGCTAAAACTGGATGGCTGCCAGCCAAGCATGAGCTCATACCTAGGGAGCCAACCAGCTGACAGCCAGAGGGAGCCCTGGCTGCATGCCACTGGCAGTTATAGTGAAACCCCTCCCATAGTCCTTAATCACAAGTAAACAAAGCACAAGGGGAAGTGGAAAGCAGCCAGGAGCATGTTTTGCGAGCCAGAGCTGTTTTGGCTTGTCACCAGCTGGCCATGGTTCTTCGCCAGCTGTCACGTAAGGCTTCTGTGAAAGTTAGTAAAACCTGGAGTGGAACTAAAAAAAGAGCTCAGAGGATTTTAATTTTTTTGTTAGAATTTTTGCTGGATTTTTGCACAGGTGAAGACAG…
>AB262406.1 JC polyomavirus DNA, complete genome, isolate: UZ-1	GCCTCGGCCTCCTGTATATATAAAAAAAAGGGAAGGTAGGGAGGAGCTGGCTAAAACTGGATGGCTGCCAGCCAAGCATGAGCTCATACCTAGGGAGCCAACCAGCTGACAGCCAGAGGGAGCCCTGGCTGCATGCCACTGGCAGTTATAGTGAAACCCCTCCCATAGTCCTTAATCACAAGTAAACAAAGCACAAGGGGAAGTGGAAAGCAGCCAGGAGCATGTTTTGCGAGCCAGAGCTGTTTTGGCTTGTCACCAGCTGGCCATGGTTCTTCGCCAGCTGTCACGTAAGGCTTCTGTGAAAGTTAGTAAAACCTGGAGTGGAACTAAAAAAAGAGCTCAGAGGATTTTAATTTTTTTGTTAGAATTTTTGCTGGATTTTTGCACAGGTGAAGACAG…
>AB262407.1 JC polyomavirus DNA, complete genome, isolate: UZ-8	GCCTCGGCCTCCTGTATATATAAAAAAAAGGGAAGGTAGGGAGGAGCTGGCTAAAACTGGATGGCTGCCAGCCAAGCATGAGCTCATACCTAGGGAGCCAACCAGCTGACAGCCAGAGGGAGCCCTGGCTGCATGCCACTGGCAGTTATAGTGAAACCCCTCCCATAGTCCTTAATCACAAGTAAACAAAGCACAAGGGGAAGTGGAAAGCAGCCAGGAGCATGTTTTGCGAGCCAGAGCTGTTTTGGCTTGTCACCAGCTGGCCATGGTTCTTCGCCAGCTGTCACGTAAGGCTTCTGTGAAAGTTAGTAAAACCTGGAGTGGAACTAAAAAAAGAGCTCAGAGGATTTTAATTTTTTTGTTAGAATTTTTGCTGGATTTTTGCACAGGTGAAGACAG…
>AB262408.1 JC polyomavirus DNA, complete genome, isolate: RH-7	GCCTCGGCCTCCTGTATATATAAAAAAAAGGGAAGGTAGGGAGGAGCTGGCTAAAACTGGATGGCTGCCAGCCAAGCATGAGCTCATACCTAGGGAGCCAACCAGCTGACAGCCAGAGGGAGCCCTGGCTGCATGCCACTGGCAGTTATAGTGAAACCCCTCCCATAGTCCTTAATCACAAGTAAACAAAGCACAAGGGGAAGTGGAAAGCAGCCAGGAGCATGTTTTGCGAGCCAGAGCTGTTTTGGCTTGTCACCAGCTGGCCATGGTTCTTCGCCAGCTGTCACGTAAGGCTTCTGTGAAAGTTAGTAAAACCTGGAGTGGAACTAAAAAAAGAGCTCAGAGGATTTTAATTTTTTTGTTAGAATTTTTGCTGGATTTTTGCACAGGTGAAGACAG…
>AB262409.1 JC polyomavirus DNA, complete genome, isolate: RH-3	GCCTCGGCCTCCTGTATATATAAAAAAAAGGGAAGGTAGGGAGGAGCTGGCTAAAACTGGATGGCTGCCAGCCAAGCATGAGCTCATACCTAGGGAGCCAACCAGCTGACAGCCAGAGGGAGCCCTGGCTGCATGCCACTGGCAGTTATAGTGAAACCCCTCCCATAGTCCTTAATCACAAGTAAACAAAGCACAAGGGGAAGTGGAAAGCAGCCAGGAGCATGTTTTGCGAGCCAGAGCTGTTTTGGCTTGTCACCAGCTGGCCATGGTTCTTCGCCAGCTGTCACGTAAGGCTTCTGTGAAAGTTAGTAAAACCTGGAGTGGAACTAAAAAAAGAGCTCAGAGGATTTTAATTTTTTTGTTAGAATTTTTGCTGGATTTTTGCACAGGTGAAGACAG…
>AB262410.1 JC polyomavirus DNA, complete genome, isolate: NP-15	GCCTCGGCCTCCTGTATATATAAAAAAAAGGGAAGGTAGGGAGGAGCTGGCTAAAACTGGATGGCTGCCAGCCAAGCATGAGCTCATACCTAGGGAGCCAACCAGCTGACAGCCAGAGGGAGCCCTGGCTGCATGCCACTGGCAGTTATAGTGAAACCCCTCCCATAGTCCTTAATCACAAGTAAACAAAGCACAAGGGGAAGTGGAAAGCAGCCAGGAGCATGTTTTGCGAGCCAGAGCTGTTTTGGCTTGTCACCAGCTGGCCATGGTTCTTCGCCAGCTGTCACGTAAGGCTTCTGTGAAAGTTAGTAAAACCTGGAGTGGAACTAAAAAAAGAGCTCAGAGGATTTTAATTTTTTTGTTAGAATTTTTGCTGGATTTTTGCACAGGTCAAGACAG…
>AB262411.1 JC polyomavirus DNA, complete genome, isolate: LH-3	GCCTCGGCCTCCTGTATATATAAAAAAAAGGGAAGGTAGGGAGGAGCTGGCTAAAACTGGATGGCTGCCAGCCAAGCATGAGCTCATACCTAGGGAGCCAACCAGCTGACAGCCAGAGGGAGCCCTGGCTGCATGCCACTGGCAGTTATAGTGAAACCCCTCCCATAGTCCTTAATCACAAGTAAACAAAGCACAAGGGGAAGTGGAAAGCAGCCAGGAGCATGTTTTGCGAGCCAGAGCTGTTTTGGCTTGTCACCAGCTGGCCATGGTTCTTCGCCAGCTGTCACGTAAGGCTTCTGTGAAAGTTAGTAAAACCTGGAGTGGAACTAAAAAAAGAGCTCAGAGGATTTTAATTTTTTTGTTAGAATTTTTGCTGGATTTTTGCACAGGTGAAGACAG…
>AB262412.1 JC polyomavirus DNA, complete genome, isolate: CH-5	GCCTCGGCCTCCTGTATATATAAAAAAAAGGGAAGGTAGGGAGGAGCTGGCTAAAACTGGATGGCTGCCAGCCAAGCATGAGCTCATACCTAGGGAGCCAACCAGCTGACAGCCAGAGGGAGCCCTGGCTGCATGCCACTGGCAGTTATAGTGAAACCCCTCCCATAGTCCTTAATCACAAGTAAACAAAGCACAAGGGGAAGTGGAAAGCAGCCAGGAGCATGTTTTGCGAGCCAGAGCTGTTTTGGCTTGTCACCAGCTGGCCATGGTTCTTCGCCAGCTGTCACGTAAGGCTTCTGTGAAAGTTAGTAAAACCTGGAGTGGAACTAAAAAAAGAGCTCAGAGGATTTTAATTTTTTTGTTAGAATTTTTGCTGGATTTTTGCACAGGTGAAGACAG…
>AB262413.1 JC polyomavirus DNA, complete genome, isolate: CH-12	GCCTCGGCCTCCTGTATATATAAAAAAAAGGGAAGGTAGGGAGGAGCTGGCTAAAACTGGATGGCTGCCAGCCAAGCATGAGCTCATACCTAGGGAGCCAACCAGCTGACAGCCAGAGGGAGCCCTGGCTGCATGCCACTGGCAGTTATAGTGAAACCCCTCCCATAGTCCTTAATCACAAGTAAACAAAGCACAAGGGGAAGTGGAAAGCAGCCAGGAGCATGTTTTGCGAGCCAGAGCTGTTTTGGCTTGTCACCAGCTGGCCATGGTTCTTCGCCAGCTGTCACGTAAGGCTTCTGTGAAAGTTAGTAAAACCTGGAGTGGAACTAAAAAAAGAGCTCAGAGGATTTTAATTTTTTTGTTAGAATTTTTGCTGGATTTTTGCACAGGTGAAGACAG…
>AB263912.1 BK polyomavirus DNA, complete genome, isolate: CAF-15	GCCTCGGCCTCTTATATATTATAAAAAAAAAGGCCACAGGGAGGAGCTGCTTACCCATGGAATGCAGCCAAACCATGACCTCAGGAAGGAAAGTGCATGACTGGGCAGGCAGCCAGTGGCAGTTAATAGTGAAACCCCGCCCCTAAAATTCTCAAATAAACACAAGAGGAAGTGGAAACTGGCCAAAGGAGTGGAAAGCAGCCAGACAGACATGTTTTGCGAGCCTAGGAATCTTGGCCTTGTCCCCAGTTAAACTGGACAAAGGCCATGGTTCTGCGCCAGCTGTCACGACAAGCTTCTGTGAAAGTTGGTAAAACCTGGACTGGAACAAAAAAAAGAGCTCAGAGGATTTTTATTTTTATTTTAGAGCTTTTGCTGGAATTTTGTAGAGGTGAAGAC…
>AB263913.1 BK polyomavirus DNA, complete genome, isolate: CAF-5	GCCTCGGCCTCTTATATATTATAAAAAAAAAGGCCACAGGGAGGAGCTGCTTACCCATGGAATGCAGCCAAACCATGACCTCAGGAAGGAAAGTGCATGACTGGGCAGGCAGCCAGTGGCAGTTAATAGTGAAACCCCGCCCCTAAAATTCTCAAATAAACACAAGAGGAAGTGGAAACTGGCCAAAGGAGTGGAAAGCAGCCAGACAGACATGTTTTGCGAGCCTAGGAATCTTGGCCTTGTCCCCAGTTAAACTGGACAAAGGCCATGGTTCTGCGCCAGCTGTCACGACAAGCTTCTGTGAAAGTTGGTAAAACCTGGACTGGAACAAAAAAAAGAGCTCAGAGGATTTTTATTTTTATTTTAGAGCTTTTGCTGGAATTTTGTAGAGGTGAAGAC…
>AB263914.1 BK polyomavirus DNA, complete genome, isolate: CAF-9	GCCTCGGCCTCTTATATATTATAAAAAAAAAGGCCACAGGGAGGAGCTGCTTACCCATGGAATGCAGCCAAACCATGACCTCAGGAAGGAAAGTGCATGACTGGGCAGGCAGCCAGTGGCAGTTAATAGTGAAACCCCGCCCCTAAAATTCTCAAATAAACACAAGAGGAAGTGGAAACTGGCCAAAGGAGTGGAAAGCAGCCAGACAGACATGTTTTGCGAGCCTAGGAATCTTGGCCTTGTCCCCAGTTAAACTGGACAAAGGCCATGGTTCTGCGCCAGCTGTCACGACAAGCTTCTGTGAAAGTTGGTAAAACCTGGACTGGAACAAAAAAAAGAGCTCAGAGGATTTTTATTTTTATTTTAGAGCTTTTGCTGGAATTTTGTAGAGGTGAAGAC…
>AB263915.1 BK polyomavirus DNA, complete genome, isolate: ESP-2	GCCTCGGCCTCTTATATATTATAAAAAAAAAGGCCACAGGGAGGAGCTGCTTACCCATGGAATGCAGCCAAACCATGACCTCAGGAAGGAAAGTGCATGACTGGGCAGCCAGCCAGTGGCAGTTAATAGTGAAACCCCGCCCCTGAAATTCTCAAATAAACACAAGAGGAAGTGGAAACTGGCCAAAGGAGTGGAAAGCAGCCAGACAGACATGTTTTGCGGGCCTAGGAATCTTGGCCTTGTCCCCAGTTAAACTGGACAAAGGCCATGGTTCTGCGCCAGCTGTCACGACAAGCTTCTGTGAAACTTGGTAAAACCTGGACTGGAACAAAAAAAAGAGCTCAGAGGATTTTTATTTTTATTTTAGAGCTTTTGCTGGAATTTTGTAGAGGTGAAGAC…
>AB263916.1 BK polyomavirus DNA, complete genome, isolate: ETH-3	GCCTCGGCCTCTTATATATTATAAAAAAAAAGGCCACAGGGAGGAGCTGCTTACCCATGGAATGCAGCCAAACCATGACCTCAGGAAGCAAGTGCATGACTGGGCAGCCAGCCAGTGGCAGTTAATAGTGAAACCCCGCCCCTAACATTCTCAAATAAACACAAGAGGAAGTGGAAACTGTCCAAAGGAGTGGAAAGCAGCCAGACAGACATGTTTTGCGAGCCTAAGAATGTTGGCCTTGTCCCCAGTTAATACTGGACAAAGGCCATGGTTCTGCGCCAGCTGTCACGACAAGCTTCAGTGAAAATTGGTAAAACCTGGACTGGAACTAAAAAAAGAGCTCAGAGGATTTTTATTTTTATTTTAGAGCTTTTGCTGGAATTTTGTAGAGGTGAAGAC…
>AB263917.1 BK polyomavirus DNA, complete genome, isolate: ETH-4	GCCTCGGCCTCTTATATATTATAAAAAAAAAGGCCACAGGGAGGAGCTGCTTACCCATGGAATGCAGCCAAACCATGACCTCAGGAAGGAAAGTGCATGACTGGGCAGCCAGCCAGTGGCAGTTAATAGTGAAACCCCGCCCCTGAAATTCTCAAATAAACACAAGAGGAAGTGGAAACTGGCCAAAGGAGTGGAAAGCAGCCAGACAGACATGTTTTGCGGGCCTAGGAATCTTGGCCTTGTCCCCAGTTAAACTGGACAAAGGCCATGGTTCTGCGCCAGCTGTCACGACAAGCTTCTGTGAAACTTGGTAAAACCTGGACTGGAACAAAAAAAAGAGCTCAGAGGATTTTTATTTTTATTTTAGAGCTTTTGCTGGAATTTTGTAGAGGTGAAGAC…
>AB263918.1 BK polyomavirus DNA, complete genome, isolate: FNL-12	GCCTCGGCCTCTTATATATTATAAAAAAAAAGGCCACAGGGAGGAGCTGCTTACCCATGGAATGCAGCCAAACCATGACCTCAGGAAGGAAAGTGCATGACTGGGCAGCCAGCCAGTGGCAGTTAATAGTGAAACCCCGCCCCTGAAATTCTCAAATAAACACAAGAGGAAGTGGAAACTGGCCAAAGGAGTGGAAAGCAGCCAGACAGACATGTTTTGCGGGCCTAGGAATCTTGGCCTTGTCCCCAGTTAAACTGGACAAAGGCCATGGTTCTGCGCCAGCTGTCACGACAAGCTTCTGTGAAACTTGGTAAAACCTGGACTGGAACAAAAAAAAGAGCTCAGAGGATTTTTATTTTTATTTTAGAGCTTTTGCTGGAATTTTGTAGAGGTGAAGAC…
>AB263919.1 BK polyomavirus DNA, complete genome, isolate: FNL-22	GCCTCGGCCTCTTATATATTATAAAAAAAAAGGCCACAGGGAGGAGCTGCTTACCCATGGAATGCAGCCAAACCATGACCTCAGGAAGGAAAGTGCATGACTGGGCAGCCAGCCAGTGGCAGTTAATAGTGAAACCCCGCCCCTGAAATTCTCAAATAAACACAAGAGGAAGTGGAAACTGGCCAAAGGAGTGGAAAGCAGCCAGAGAGACATGTTTTGCGGGCCTAGGAATCTTGGCCTTGTCCCCAGTTAAACTGGACAAAGGCCATGGTTCTGCGCCAGCTGTCACGACAAGCTTCTGTGAAACTTGGTAAAACCTGGACTGGAACAAAAAAAAGAGCTCAGAGGATTTTTATTTTTATTTTAGAGCTTTTGCTGGAATTTTGTAGAGGTGAAGAC…
>AB263920.1 BK polyomavirus DNA, complete genome, isolate: GBR-12	GCCTCGGCCTCTTATATATTATAAAAAAAAAGGCCACAGGGAGGAGCTGCTTACCCATGGAATGCAGCCAAACCATGACCTCAGGAAGCAAGTGCATGACTGGGCAGCCAGCCAGTGGCAGTTAATAGTGAAACCCCGCCCCTAACATTCTCAAATAAACACAAGAGGAAGTGGAAACTGTCCAAAGGAGTGGAAAGCAGCCAGACAGACATGTTTTGCGAGCCTAAGAATCTTGGCCTTGTCCCCAGTTAATACTGGACAAAGGCCATGGTTCTGCGCCAGCTGTCACGACAAGCTTCAGTGAAAATTGGTAAAACCTGGACTGGAACTAAAAAAAGAGCTCAGAGGATTTTTATTTTTATTTTAGAGCTTTTGCTGGAATTTTGTAGAGGTGAAGAC…
>AB263921.1 BK polyomavirus DNA, complete genome, isolate: GBR-4	GCCTCGGCCTCTTATATATTATAAAAAAAAAGGCCACAGGGAGGAGCTGCTTACCCATGGAATGCAGCCAAACCATGACCTCAGGAAGGAAAGTGCATGACTGGGCAGCCAGCCAGTGGCAGTTAATAGTGAAACCCCGCCCCTGAAATTCTCAAATAAACACAAGAGGAAGTGGAAACTGGCCAAAGGAGTGGAAAGCAGCCAGACAGACATGTTTTGCGGGCCTAGGAATCTTGGCCTTGTCCCCAGTTAAACTGGACAAAGGCCATGGTTCTGCGCCAGCTGTCACGACAAGCTTCTGTGAAACTTGGTAAAACCTGGACTGGAACAAAAAAAAGAGCTCAGAGGATTTTTATTTTTATTTTAGAGCTTTTGCTGGAATTTTGTAGAGGTGAAGAC…
>AB263922.1 BK polyomavirus DNA, complete genome, isolate: GBR-6	GCCTCGGCCTCTTATATATTATAAAAAAAAAGGCCACAGGGAGGAGCTGCTAACCCATGGAATGTAGCCAAACCATGACCTCAGGAAGGAAAGTGCATGACTGGGCAGCCAGCCAGTGGCAGTTAATAGTGAAACCCCGCCCCTAAAATTCTCAAATAAACACAAGAGGAAGTGGAAACTGGCCAAAGGAGTGGAAAGCAGCCAGACAGACATGTTTTGCGGGCCTAGGAATCTTGGCCTTGTCCCCAGTTAAACTGGACAAAGGCCATGGTTCTGCGCCAGCTGTCACGACAAGCTTCTGTGAAAGTTAGTAAAACCTGGACTGGAACAAAAAAAAGAGCTCAGAGGATTTTTATTTTTATTTTAGAGCTTTTGCTGGAATTTTGTAGAGGTGAAGAC…
>AB263923.1 BK polyomavirus DNA, complete genome, isolate: GBR-8	GCCTCGGCCTCTTATATATAATAAAAAAAAAGGCCACAGGGAGGAGCTGCTTACCCATGGAATGCAGCCAAACCATGACCTCAGGAAGGAAAGTGCATGACTGGGCAGCCAGCCAGTGGCAGTTAATAGTGAAACCCCGCCCCTGAAATTCTCAAATAAACACAAGAGGAAGTGGAAACTGGCCAAAGGAGTGGAAAGCAGCCAGACAGACATGTTTTGCGGGCCTAGGAATCTTGGCCTTGTCCCCAGTTAAACTGGACAAAGGCCATGGTTCTGCGCCAGCTGTCACGACAAGCTTCTGTGAAACTTGGTAAAACCTGGACTGGAACAAAAAAAAGAGCTCAGAGGATTTTTATTTTTATTTTAGAGCTTTTGCTGGAATTTTGTAGAGGTGAAGAC…
>AB263924.1 BK polyomavirus DNA, complete genome, isolate: GBR-9	GCCTCGGCCTCTTATATATTATAAAAAAAAAGGCCACAGGGAGGAGCTGCTTACCCATGGAATGCAGCCAAACCATGACCTCAGGAAGGAAAGTGCATGACTGGGCAGCCAGCCAGTGGCAGTTAATAGTGAAACCCCGCCCCTGAAATTCTCAAATAAACACAAGAGGAAGTGGAAACTGGCCAAAGGAGTGGAAAGCAGCCAGACAGACATGTTTTGCGGGCCTAGGAATCTTGGCCTTGTCCCCAGTTAAACTGGACAAAGGCCATGGTTCTGCGCCAGCTGTCACGACAAGCTTCTGTGAAACTTGGTAAAACCTGGACTGGAACAAAAAAAAGAGCTCAGAGGATTTTTATTTTTATTTTAGAGCTTTTGCTGGAATTTTGTAGAGGTGAAGAC…
>AB263925.1 BK polyomavirus DNA, complete genome, isolate: ITA-5	GCCTCGGCCTCTTATATATTATAAAAAAAAAGGCCACAGGGAGGAGCTGCTTACCCATGGAATGCAGCCAAACCATGACCTCAGGAAGGAAAGTGCATGACTGGGCAGCCAGCCAGTGGCAGTTAATAGTGAAACCCCGCCCCTGAAATTCTCAAATAAACACAAGAGGAAGTGGAAACTGGCCAAAGGAGTGGAAAGCAGCCAGACAGACATGTTTTGCGGGCCTAGGAATCTTGGCCTTGTCCCCAGTTAAACTGGACAAAGGCCATGGTTCTGCGCCAGCTGTCACGACAAGCTTCTGTGAAACTTGGTAAAACCTGGACTGGAACAAAAAAAAGAGCTCAGAGGATTTTTATTTTTATTTTAGAGCTTTTGCTGGAATTTTGTAGAGGTGAAGAC…
>AB263926.1 BK polyomavirus DNA, complete genome, isolate: KEN-1	GCCTCGGCCTCTTATATATTATAAAAAAAAAGGCCACAGGGAGGAGCTGCTTACCCATGGAATGCAGCCAAACCATGACCTCAGGAAGGAAAGTGCATGACTGGGCAGGCAGCCAGTGGCAGTTAATAGTGAAACCCCGCCCCTAAAATTCTCAAATAAACACAAGAGGAAGTGGAAACTGGCCAAAGGAGTGGAAAGCAGCCAGACAGACATGTTTTGCGAGCCTAGGAATCTTGGCCTTGTCCCCAGTTAAACTGGACAAAGGCCATGGTTCTGCGCCAGCTGTCACGACAAGCTTCTGTGAAAGTTGGTAAAACCTGGACTGGAACAAAAAAAAGAGCTCAGAGGATTTTTATTTTTATTTTAGAGCTTTTGCTGGAATTTTGTAGAGGTGAAGAC…
>AB263927.1 BK polyomavirus DNA, complete genome, isolate: KEN-3	GCCTCGGCCTCTTATATATTATAAAAAAAAAGGCCACAGGGAGGAGCTGCTAACCCATGGAATGTAGCCAAACCATGACCTCAGGAAGGAAAGTGCATGACTGGGCAGCCAGCCAGTGGCAGTTAATAGTGAAACCCCGCCCCTAAAATTCTCAAATAAACACAAGAGGAAGTGGAAACTGGCCAAAGGAGTGGAAAGCAGCCAGACAGACATGTTTTGCGAGCCTAGGAATCTTGGCCTTGTCCCCAGTTAAACTGGACAAAGGCCATGGTTCTGCGCCAGCTGTCACGACAAGCTTCTGTGAAAGTTAGTAAAACCTGGACTGGAACAAAAAAAAGGGCTCAGAGGATTTTTATTTTTATTTTAGAGCTTTTGCTGGAATTTTGTAGAGGTGAAGAC…
>AB263928.1 BK polyomavirus DNA, complete genome, isolate: KEN-4	GCCTCGGCCTCTTATATATTATAAAAAAAAAGGCCACAGGGAGGAGCTGCTTACCCATGGAATGCAGCCAAACCATGACCTCAGGAAGGAAAGTGCATGACTGGGCAGGCAGCCAGTGGCAGTTAATAGTGAAACCCCGCCCCTAAAATTCTCAAATAAACACAAGAGGAAGTGGAAACTGGCCAAAGGAGTGGAAAGCAGCCAGACAGACATGTTTTGCGAGCCTAGGAATCTTGGCCTTGTCCCCAGTTAAACTGGACAAAGGCCATGGTTCTGCGCCAGCTGTCACGACAAGCTTCAGTGAAAGTTGGTAAAACCTGGACTGGAACAAAAAAAAGAGCTCAGAGGATTTTTATTTTTATTTTAGAGCTTTTGCTGGAATTTTGTAGAGGTGAAGAC…
>AB263929.1 BK polyomavirus DNA, complete genome, isolate: MMR-6	GCCTCGGCCTCTTATATATTATAAAAAAAAAGGCCACAGGGAGGAGCTGCTAACCCATGGAATGTAGCCAAACCATGACCTCAGGAAGGAAAGTGCATGACTGGGCAGCCAGCCAGTGGCACTGGGCAGCCAGCCAGTGGCAGTTAATAGTGAAACCCCGCCCCTAAAATTCTCAAATAAACACAAGAGGAAGTGGAAACTGGCCAAAGGAGTGGAAAGCAGCCAGACAGACATGTTTTGCGAGCCTAGGAATCTTGGCCTTGTCCCCAGTTAAACTGGACAAAGGCCATGGTTTTGCGCCAGCTGTCACGACAAGCTTCTGTGAGAGTTGGTAAAACCTGGACTGGAACAAAAAAAAGAGCTCAGAGGATTTTTATTTTTATTTTAGAGCTTTTGCTG…
>AB263930.1 BK polyomavirus DNA, complete genome, isolate: NEC-12	GCCTCGGCCTCTTATATATTATAAAAAAAAAGGCCACAGGGAGGAGCTGCTTACCCATGGAATGCAGCCAAACCATGACCTCAGGAAGGAAAGTGCATGACTGGGCAGCCAGCCAGTGGCAGTTAATAGTGAAACCCCGCCCATAAAATTCTCAAATAAACACAAGAGGAAGTGGAAACTGGCCAAAGGAGTGGAAAGTAGCCAGACAGACATGTTTTGCGAGCCTGGGAATGTTGGCCTTGTCCCCAGTTAAACTGGACAAAGGCCATGGTTCTGCGCCAGCTGTCACGACAAGCTTCTGTGAAAGTTAGTAAAACCTGGACTGGAACAAAAAAAAGAGCTCAGAGGATTTTTATTTTTATTTTAGAGCTTTTGCTGGAATTTTGTAGAGGTGAAGAC…
>AB263931.1 BK polyomavirus DNA, complete genome, isolate: NEC-8	GCCTCGGCCTCTTATATATTATAAAAAAAAAGGCCACAGGGAGGAGCTGCTTACCCATGGAATGCAGCCAAACCATGACCTCAGGAAGGAAAGTGCATGACTGGGCAGCCAGCCAGTGGCAGTTAATAGTGAAACCCCGCCCATGAAATTCTCAAATAAACACAAGAGGAAGTGGAAACTGGCCAAAGGAGTGGAAAGTAGCCAGACAGACATGTTTTGCGAGCCTGGGAATGTTGGCCTTGTCCCCAGTTAAACTGGACAAAGGCCATGGTTCTGCGCCAGCTGTCACGACAAGCTTCTGTGAAAGTTAGTAAAACCTGGACTGGAACAAAAAAAAGAGCTCAGAGGATTTTTATTTTTATTTTAGAGCTTTTGCTGGAATTTTGTAGAGGTGAAGAC…
>AB263932.1 BK polyomavirus DNA, complete genome, isolate: NER-1	GCCTCGGCCTCTTATATATTATAAAAAAAAAGGCCACAGGGAGGAGCTGCTAACCCATGGAATGTAGCCAAACCATGACCTCAGGAAGGAAAGTGCATGACTGGGCAGCCAGCCAGTGGCAGTTAATAGTGAAACCCCGCCCCTAAAATTCTCAAATAAACACAAGAGGAAGTGGAAACTGGCCAAAGGAGTGGAAAGCAGCCAGACAGACATGTTTTGCGAGCCTAGGAATCTTGGCCTTGTCCCCAGTTAAACTGGACAAAGGCCATGGTTCTGCGCCAGCTGTCACGACAAGCTTCTGTGAAAGTTAGTAAAACCTGGACTGGAACAAAAAAAAGAGCTCAGAGGATTTTTATTTTTATTTTAGAGCTTTTGCTGGAATTTTGTAGAGGTGAAGAC…
>AB263933.1 BK polyomavirus DNA, complete genome, isolate: PHL-6	GCCTCGGCCTCTTATATATTATAAAAAAAAAGGCCACAGGGAGGAGCTGCTAACCCATGGAATGTAGCCAAACCATGACCTCAGGAAGGAAAGTGCATGACTGGGCAGCCAGCCAGTGGCAGTTAATAGTGAAACCCCGCCCCTAAAATTCTCAAATAAACACAAGAGGAAGTGGAAACTGGCCAAAGGAGTGGAAAGCAGCCAGACAGACATGTTTTGCGAGCCTAGGAATCTTGGCCTTGTCCCCAGTTAAACTGGACAAAGGCCATGGTTCTGCGCCAGCTGTCACGACAAGCTTCTGTGAAAGTTAGTAAAACCTGGACTGGAACAAAAAAAAGGGCTCAGAGGATTTTTATTTTTATTTTAGAGCTTTTGCTGGAATTTTGTAGAGGTGAAGAC…
>AB263934.1 BK polyomavirus DNA, complete genome, isolate: PHL-7	GCCTCGGCCTCTTATATATTATAAAAAAAAAGGCCACAGGGAGGAGCTGCTAACCCATGGAATGTAGCCAAACCATGACCTCAGGAAGGAAAGTGCATGACTGGGCAGCCAGCCAGTGGCAGTTAATAGTGAAACCCCGCCCCTAAAATTCTCAAATAAACACAAGAGGAAGTGGAAACTGGCCAAAGGAGTGGAAAGCAGCCAGACAGACATGTTTTGCGAGCCTAGGAATCTTGGCCTTGTCCCCAGTTAAACTGGACAAAGGCCATGGTTTTGCGCCAGCTGTCACGACAAGCTTCTGTGAGAGTTGGTAAAACCTGGACTGGAACAAAAAAAAGAGCTCAGAGGATTTTTATTTTTATTTTAGAGCTTTTGCTGGAATTTTGTAGAGGTGAAGAC…
>AB263935.1 BK polyomavirus DNA, complete genome, isolate: SWE-2	GCCTCGGCCTCTTATATATTATAAAAAAAAAGGCCACAGGGAGGAGCTGCTTACCCATGGAATGCAGCCAAACCATGACCTCAGGAAGGAAAGTGCATGACTGGGCAGCCAGCCAGTGGCAGTTAATAGTGAAACCCCGCCCCTGAAATTCTCAAATAAACACAAGAGGAAGTGGAAACTGGCCAAAGGAGTGGAAAGCAGCCAGACAGACATGTTTTGCGGGCCTAGGAATCTTGGCCTTGTCCCCAGTTAAACTGGACAAAGGCCATGGTTCTGCGCCAGCTGTCACGACAAGCTTCTGTGAAACTTGGTAAAACCTGGACTGGAACAAAAAAAAGAGCTCAGAGGATTTTTATTTTTATTTTAGAGCTTTTGCTGGAATTTTGTAGAGGTGAAGAC…
>AB263936.1 BK polyomavirus DNA, complete genome, isolate: TUR-5	GCCTCGGCCTCTTATATATTATAAAAAAAAAGGCCACAGGGAGGAGCTGCTTACCCATGGAATGCAGCCAAACCATGACCTCAGGAAGGAAAGTGCATGACTGGGCAGCCAGCCAGTGGCAGTTAATAGTGAAACCCCGCCCCTGAAATTCTCAAATAAACACAAGAGGAAGTGGAAACTGGCCAAAGGAGTGGAAAGCAGCCAGACAGACATGTTTTGCGGGCCTAGGAATCTTGGCCTTGTCCCCAGTTAAACTGGACAAAGGCCATGGTTCTGCGCCAGCTGTCACGACAAGCTTCTGTGAAACTTGGTAAAACCTGGACTGGAACAAAAAAAAGAGCTCAGAGGATTTTTATTTTTATTTTAGAGCTTTTGCTGGAATTTTGTAGAGGTGAAGAC…
>AB263937.1 BK polyomavirus DNA, complete genome, isolate: VNM-9	GCCTCGGCCTCTTATATATTATAAAAAAAAAGGCCACAGGGAGGAGCTGCTAACCCATGGAATGTAGCCAAACCATGACCTCAGGAAGGAAAGTGCATGACTGGGCAGCCAGCCAGTGGCAGTTAATAGTGAAACCCCGCCCCTAAAATTCTCAAATAAACACAAGAGGAAGTGGAAACTGGCCAAAGGAGTGGAAAGCAGCCAGACAGACATGTTTTGCGAGCCTAGGAATCTTGGCCTTGTCCCCAGTTAAACTGGACAAAGGCCATGGTTCTGCGCCAGCTGTCACGACAAGCTTCTGTGAAAGTTAGTAAAACCTGGACTGGAACAAAAAAAAGGGCTCAGAGGATTTTTATTTTTATTTTAGAGCTTTTGCTGGAATTTTGTAGAGGTGAAGAC…
>AB263938.1 BK polyomavirus DNA, complete genome, isolate: ZAF-1	GCCTCGGCCTCTTATATATTATAAAAAAAAAGGCCACAGGGAGGAGCTGCTTACCCATGGAATGCAGCCAAACCATGACCTCAGGAAGGAAAGTGCATGACTGGGCAGGCAGCCAGTGGCAGTTAATAGTGAAACCCCGCCCCTAAAATTCTCAAATAAACACAAGAGGAAGTGGAAACTGGCCAAAGGAGTGGAAAGCAGCCAGACAGACATGTTTTGCGAGCCTAGGAATCTTGGCCTTGTCCCCAGTTAAACTGGACAAAGGCCATGGTTCTGCGCCAGCTGTCACGACAAGCTTCTGTGAAAGTTGGTAAAACCTGGACTGGAACAAAAAAAAGAGCTCAGAGGATTTTTATTTTTATTTTAGAGCTTTTGCTGGAATTTTGTAGAGGTGAAGAC…
>EF186666.1 Murine pneumotropic virus strain Kilham clone pKV (37-1), complete genome	GAGATCTTGGGAGGAGTTCCTGTTTACATACATTGAACCGCCCCCATTGTCTTGGCTTCCTGCCATTGCCGTGTCCGGGCAATCAGCCATATCCGGGCAATCTGCCCGGTCTTGGCAAGGCGCCCGGGAGCACTTAGAAAAAAGAGTTATACCGCAACACACGTCAAGGTTTTCCAAGTTGGCACGCTTTTTATGTAGGACAGATAATTGATTACTGATTTGTTCTTTGAGACTAGTAAGAATCTGTTTAATCTCATCTCTATCAATGTCTTGTTCTTGCAAATTAAACATTCTCAAGTATATAAGAAATTGTTCTAACATATCATACAATTGGTCCCAATTTGGCTTGTCCGTTGACGCCCTTCCTCCTCTTAATAGCAATAAATTCTTGAGCAGCAG…
>EF127906.1 KI polyomavirus Stockholm 60, complete genome	CCTCTGGCCTCCTGTAATATAGAAAAAAAGGGCACAGTGATTGACAGTTGTGTATACAAGCATGTGTGGTATGTTTAGTGTGTAAGCCAATAAAGTTAAAGGTCACTACTGTGGGTGGTGACACCTGATACCGGCGGAACTAGTTGCTACGTGCCACACAATAGCTTTCACTCTTGGCGTGAAGCCAACTTCCTGGGCCGTGAGCCAGCTTCCTGCGGCCTTGTGTTTTTTACCAACACACCTGGTGAACTTCTACTGTCCTTGACACAGGTAAGACTGGGGACCCTTTGTAGGCCAAAGGAGAGTGAAGGGTAACTGAAATGCTAAGACTGTAAGTTCTAATCCTAGTATTTCAGTTCGGGGATGTTGGCGCCATCGTCTCGAACCTGGCCTGCATAC…
>EF127907.1 KI polyomavirus Stockholm 350, complete genome	CCTCTGGCCTCCTGTAATATAGAAAAAAAGGGCACAGTGATTGACAGTTGTGTATACAAGCATGTGTGGTATGTTCAGTGTGTAAGCCAATAAAGTTAAAGGTCACCACGGTGGGTGGTGACACCTGATACCGGCGGAACTAGTTGCTACGTGCCACACAATAGCTTTCACTCTTGGCGTGAAGCCAACTTCCTGGGCCGTGAGCCAGCTTCCTGCGGCCTTGTGTTTTTTAACAACACACCTGGTGAACTTCTACTGTCCTTGACACAGGTAAGACTGGGGACCCTTTGTAGGCCAAAGGAGAGTGAAGGGTAACTGAAATGCTAAGACTGTAAGTTCTAATCCTAGTATTTCAGTTCGGGGATGTTGGCGCCATCGTCTCGAACCTGGCCTGCATAC…
>EF127908.1 KI polyomavirus Stockholm 380, complete genome	CCTCTGGCCTCCTGTAATATAGAAAAAAAGGGCACAGTGATTGACAGTTGTGTATACAAGCATGTGTGGTATGTTAAGTGTGTAAGCCAATAAAGTTAAAGGTCACCACGGTGGGTGGTGACACCTGATACCGGCGGAACTAGTTGCTACGTGCCACACAATAGCTTTCACTCTTGGCGTGAAGCCAACTTCCTGGGCCGTGAGCCAGCTTCCTGCGGCCTTGTGTTTTTTAACAACACACCTGGTGAACTTCTACTGTCCTTGACACAGGTAAGACTGGGGACCCTTTGTAGGCCAAAGGAGAGTGAAGGGTAACTGAAATGCTAAGACTGTAAGTTCTAATCCTAGTATTTCAGTTCGGGGATGTTGGCGCCATCGTCTCGAACCTGGCCTGCATAC…
>NC_009238.1 KI polyomavirus Stockholm 60, complete genome	CCTCTGGCCTCCTGTAATATAGAAAAAAAGGGCACAGTGATTGACAGTTGTGTATACAAGCATGTGTGGTATGTTTAGTGTGTAAGCCAATAAAGTTAAAGGTCACTACTGTGGGTGGTGACACCTGATACCGGCGGAACTAGTTGCTACGTGCCACACAATAGCTTTCACTCTTGGCGTGAAGCCAACTTCCTGGGCCGTGAGCCAGCTTCCTGCGGCCTTGTGTTTTTTACCAACACACCTGGTGAACTTCTACTGTCCTTGACACAGGTAAGACTGGGGACCCTTTGTAGGCCAAAGGAGAGTGAAGGGTAACTGAAATGCTAAGACTGTAAGTTCTAATCCTAGTATTTCAGTTCGGGGATGTTGGCGCCATCGTCTCGAACCTGGCCTGCATAC…
>EF376992.1 BK polyomavirus isolate J/1025/05, complete genome	GCCTCGGCCTCTTATATATTATAAAAAAAAAGGCCACAGGGAGGAGCTGCTTACCCATGGAATGCAGCCAAACCATGACCTCAGGAAGCAAGTGCATGACTGGGCAGCCAGCCAGTGGCAGTTAATAGTGAAACCCCGCCCCTAACATTCTCAAATAAACACAAGAGGAAGTGGAAACTGTCCAAAGGAGTGGAAAGCAGCCAGACAGACATGTTTTGCGAGCCTAAGAATCTTGGCCTTGTCCCCAGTTAATACTGGACAAAGGCCATGGTTCTGCGCCAGCTGTCACGACAAGCTTCAGTGAAAATTGGTAAAACCTGGACTGGAACTAAAAAAAGAGCTCAGAGGATTTTTATTTTTATTTTAGAGCTTTTGCTGGAATTTTGTAGAGGTGAAGAC…
>EF444549.1 WU Polyomavirus strain B0, complete genome	GCCTCAGGCCTCCTTATTATAATAAAAAAAAGCTAAGCATGATTGACAGTGTGGGCTAAACCAAAAGCACAAGAACAAAGCTTTTAGCCAATTAGCAGCCACAAGGTGGAGCAAAAGTATTAAGTTTCACTGTTATGTGCAGGAATGTGCAGCTGTGACCTTTTAAAGTTTCCGGGCACGGCGCCAACTTCCTGGGCCTGGTGCCATACCAACACAGCTGCTGAGCTTCCGGAATACAATACTGGTGCCCTTTGTAAGTGTTTTACAGGTAAGTAAGGCCTACAACAGGGCTTATTTGTACTATAAGTTAATGGGGGCCCTTTGTAGTCCAGCGGAAAGTGAAGGGTGGCTTAACAGAGACGTCCTTGGGTTCAAACCTAAGGGTGCCATAAGCAACAT…
>EF444550.1 WU Polyomavirus strain S1, complete genome	GCCTCAGGCCTCCTTATTATAATAAAAAAAAGCTAAGCATGATTGACAGTGTGGGCTAAACCAAAAGCACAAGAACAAAGCTTTTAGCCAATTAGCAGCCACAAGGTGGAGCAAAAGTATTAAGTTTCACTGTTATGTGCAGGAATGTGCAGCTGTGACCTTTTAAAGTTTCCGGGCACGGCGCCAACTTCCTGGGCCTGGTGCCATACCAACACAGCTGCTGAGCTTCCGGAATACAATACTGGTGCCCTTTGTAAGTGTTTTACAGGTAAGTAAGGCCTACAACAGGGCTTATTTGTACTATAAGTTAATGGGGGCCCTTTGTAGTCCAGCGGAAAGTGAAGGGTGGCTTAACAGAGACGTCCTTGGGTTCAAACCTAAGGGTGCCATAAGCAACAT…
>EF444551.1 WU Polyomavirus strain S2, complete genome	GCCTCAGGCCTCCTTATTATAATAAAAAAAAGCTAAGCATGATTGACAGTGTGGGCTAAACCAAAAGCACAAGAACAAAGCTTTTAGCCAATTAGCAGCCACAAGGTGGAGCAAAAGTATTAAGTTTCACTGTTATGTGCAGGAATGTGCAGCTGTGACCTTTTAAAGTTTCCGGGCACGGCGCCAACTTCCTGGGCCTGGTGCCATACCAACACAGCTGCTGAGCTTCCGGAATACAATACTGGTGCCCTTTGTAAGTGTTTTACAGGTAAGTAAGGCCTACAACAGGGCTTATTTGTACTATAAGTTAATGGGGGCCCTTTGTAGTCCAGCGGAAAGTGAAGGGTGGCTTAACAGAGACGTCCTTGGGTTCAAACCTAAGGGTGCCATAAGCAACAT…
>EF444552.1 WU Polyomavirus strain S3, complete genome	GCCTCAGGCCTCCTTATTATAATAAAAAAAAGCTAAGCATGATTGACAGTGTGGGCTAAACCAAAAGCACAAGAACAAAGCTTTTAGCCAATTAGCAGCCACAAGGTGGAGCAAAAGTATTAAGTTTCACTGTTATGTGCAGGAATGTGCAGCTGTGACCTTTTAAAGTTTCCGGGCACGGCGCCAACTTCCTGGGCCTGGTGCCATACCAACACAGCTGCTGAGCTTCCGGAATACAATACTGGTGCCCTTTGTAAGTGTTTTACAGGTAAGTAAGGCCTACAACAGGGCTTATTTGTACTATAAGTTAATGGGGGCCCTTTGTAGTCCAGCGGAAAGTGAAGGGTGGCTTAACAGAGACGTCCTTGGGTTCAAACCTAAGGGTGCCATAAGCAACAT…
>EF444553.1 WU Polyomavirus strain S4, complete genome	GCCTCAGGCCTCCTTATTATAATAAAAAAAACCTAAGCATGATTGACAGTGTGGGCTAAACCAAAAGCACAAGAACAAAGCTTTTAGCCAATTAGCAGCCACAAGGTGGAGCAAAAGTATTAAGTTTCACTGTTATGTGCAGGAATGTGCAGCTGTGACCTTTTAAAGTTTCCGGGCACGGCGCCAACTTCCTGGGCCTGGTGCCATACCAACACAGCTGCTGAGCTTCCGGAATACAATACTGGTGCCCTTTGTAAGTGTTTTACAGGTAAGTAAGGCCTACAACAGGGCTTATTTGTACTATAAGTTAATGGGGGCCCTTTGTAGTCCAGCGGAAAGTGAAGGGTGGCTTAACAGAGACGTCCTTGGGTTCAAACCTAAGGGTGCCATAAGCAACAT…
>EF444554.1 WU Polyomavirus strain S5, complete genome	GCCCCAGGCCTCCTTATTATAATAAAAAAAAGCTAAGCATGATTGACAGTGTGGGCTAAACCAAAAGCACAAGAACAAAGCTTTTAGCCAATTAGCAGCCACAAGGTGGAGCAAAAGTATTAAGTTTCACTGTTATGTGCAGGAATGTGCAGCTGTGACCTTTTAAAGTTTCCGGGCACGGCGCCAACTTCCTGGGCCTGGTGCCATACCAACACAGCTGCTGAGCTTCCGGAATACAATACTGGTGCCCTTTGTAAGTGTTTTACAGGTAAGTAAGGCCTACAACAGGGCTTATTTGTACTATAAGTTAATGGGGGCCCTTTGTAGTCCAGCGGAAAGTGAAGGGTGGCTTAACAGAGACGTCCTTGGGTTCAAACCTAAGGGTGCCATAAGCAACAT…
>NC_009539.1 WU Polyomavirus, complete genome	GCCTCAGGCCTCCTTATTATAATAAAAAAAAGCTAAGCATGATTGACAGTGTGGGCTAAACCAAAAGCACAAGAACAAAGCTTTTAGCCAATTAGCAGCCACAAGGTGGAGCAAAAGTATTAAGTTTCACTGTTATGTGCAGGAATGTGCAGCTGTGACCTTTTAAAGTTTCCGGGCACGGCGCCAACTTCCTGGGCCTGGTGCCATACCAACACAGCTGCTGAGCTTCCGGAATACAATACTGGTGCCCTTTGTAAGTGTTTTACAGGTAAGTAAGGCCTACAACAGGGCTTATTTGTACTATAAGTTAATGGGGGCCCTTTGTAGTCCAGCGGAAAGTGAAGGGTGGCTTAACAGAGACGTCCTTGGGTTCAAACCTAAGGGTGCCATAAGCAACAT…
>EF520287.1 KI polyomavirus isolate Brisbane 001, complete genome	CCTCTGGCCTCCTGTAATATAGAAAAAAAGGGCACAGTGATTGACAGTTGTGTATACAAAGGCGCTGCGGCATGTGTGGTATGTTTAGTGTGTAAGCCAATAAAGTTAAAGGTCACCACAGTGGGTGGTGACACCTGATACCGGCGGAACTAGTTGCTACGTGCCACACAATAGCTTTCACTCTTGGCGTGAAGCCAACTTCCTGGGCCGTGAGCCAGCTTCCTGCGGCCTTGTGTTTTTTAACAACACACCTGGTGAACTTCTACTGTCCTTGACACAGGTAAGACTGGGGACCCTTTGTAGGCCAAAGGAGAGTGAAGGGTAACTGAAATGCTAAGACTGTAAGTTCTAATCCTAGTATTTCAGTTCGGGGATGTTGGCGCCATCGTCTCGAACCTG…
>EF520288.1 KI polyomavirus isolate Brisbane 002, complete genome	CCTCTGGCCTCCTGTAATATAGAAAAAAAGGGCACAGTGATTGACAGTTGTGTATACAAGCATGTGTGGTATGTTTAGTGTGTAAGCCAATAAAGTTAAAGGTCACTACTGTGGGTGGTGACACCTGATACCGGCGGAACTAGTTGCTACGTGCCACACAATAGCTTTCACTCTTGGCGTGAAGCCAACTTCCTGGGCCGTGAGCCAGCTTCCTGCGGCCTTGTGTTTTTTACCAACACACCTGGTGAACTTCTACTGTCCTTGACACAGGTAAGACTGGGGACCCTTTGTAGGCCAAAGGAGAGTGAAGGGTAACTGAAATGCTAAGACTGTAAGTTCTAATCCTAGTATTTCAGTTCGGGGATGTTGGCGCCATCGTCTCGAACCTGGCCTGCATAC…
>EF520289.1 KI polyomavirus isolate Brisbane 003, complete genome	CCTCTGGCCTCCTGTAATATAGAAAAAAAGGGCACAGTGATTGACAGTTGTGTATACAAGCATGTGTGGTATGTTTAGTGTGTAAGCCAATAAAGTTAAAGGTCACAACGGTGGGTGGTGACACCTGATACCGGCGGAACTAGTTGCTACGTGCCACACAATAGCTTTCACTCTTGGCGTGAAGCCAACTTCCTGGGCCGTGAGCCAGCTTCCTGCGGCCTTGTGTTTTTTAACAACACACCTGGTGAACTTCTACTGTCCTTGACACAGGTAAGACTGGGGACCCTTTGTAGGCCAAAGGAGAGTGAAGGGTAACTGAAATGCTAAGACTGTAAGTTCTAATCCTAGTATTTCAGTTCGGGGATGTTGGCGCCATCGTCTCGAACCTGGCCTGCATAC…
>AB269822.1 BK polyomavirus DNA, complete genome, strain: FIN-2	GCCTCGGCCTCTTATATATTATAAAAAAAAAGGCCACAGGGAGGAGCTGCTTTCCCATGGAATGCAGCCAAACCATGACCTCAGGAAGGAAAGTGCATGACTGGGCAGCCAGCCAGTGGCAGTTAATAGTGAAACCCCGCCCCTAGAATTCTCAAATAAACACAAGAGGAAGTGGAAAGTAGCCAAAGGAGTGGAAAGCAGCCAGACAGACATGTTTTGCGAGCCGAGGAATCTTGGCCTTGTCCCCAGTTAATACTGGACAAAGGCCATGGTTCTACGCCAGCTGTCACGACAAGCTTCTGTGAAAGTTAGTAAAACCTGGACTGGAACTAAAAAAAGAGCTCAGAGGATTCTTATTTTTATTTTAGAGCTTTTGCTGGAATTTTGTAGAGGTGAAGA…
>AB269823.1 BK polyomavirus DNA, complete genome, strain: Fin-4	GCCTCGGCCTCTTATATATTATAAAAAAAAAGGCCACAGGGAGGAGCTGCTTTCCCATGGAATGCAGCCAAACCATGACCTCAGGAAGGAAAGTGCATGACTGGGCAGCCAGCCAGTGGCAGTTAATAGTGAAACCCCGCCCCTAGAATTCTCAAATAAACACAAGAGGAAGTGGAAAGTAGCCAAAGGAGTGGAAAGCAGCCAGACAGACATGTTTTGCGAGCCGAGGAATCTTGGCCTTGTCCCCAGTTAATACTGGACAAAGGCCATGGTTCTACGCCAGCTGTCACGACAAGCTTCTGTGAAAGTTAGTAAAACCTGGACTGGAACTAAAAAAAGAGCTCAGAGGATTCTTATTTTTATTTTAGAGCTTTTGCTGGAATTTTGTAGAGGTGAAGA…
>AB269824.1 BK polyomavirus DNA, complete genome, strain: FNL-9	GCCTCGGCCTCTTATATATTATAAAAAAAAAGGCCACAGGGAGGAGCTGCTTTCCCATGGAATGCAGCCAAACCATGACCTCAGGAAGGAAAGTGCATGACTGGGCAGCCAGCCAGTGGCAGTTAATAGTGAAACCCCGCCCCTAGAATTCTCAAATAAACACAAGAGGAAGTGGAAAGTAGCCAAAGGAGTGGAAAGCAGCCAGACAGACATGTTTTGCGAGCCGAGGAATCTTGGCCTTGTCCCCAGTTAATACTGGACAAAGGCCATGGTTCTACGCCAGCTGTCACGACAAGCTTCTGTGAAAGTTAGTAAAACCTGGACTGGAACTAAAAAAAGAGCTCAGAGGATTCTTATTTTTATTTTAGAGCTTTTGCTGGAATTTTGTAGAGGTGAAGA…
>AB269825.1 BK polyomavirus DNA, complete genome, strain: FNL-17	GCCTCGGCCTCTTATATATTATAAAAAAAAAGGCCACAGGGAGGAGCTGCTTTCCCATGGAATGCAGCCAAACCATGACCTCAGGAAGGAAAGTGCATGACTGGGCAGCCAGCCAGTGGCAGTTAATAGTGAAACCCCGCCCCTAGAATTCTCAAATAAACACAAGAGGAAGTGGAAAGTAGCCAAAGGAGTGGAAAGCAGCCAGACAGACATGTTTTGCGAGCCGAGGAATCTTGGCCTTGTCCCCAGTTAATACTGGACAAAGGCCATGGTTCTACGCCAGCTGTCACGACAAGCTTCTGTGAAAGTTAGTAAAACCTGGACTGGAACTAAAAAAAGAGCTCAGAGGATTCTTATTTTTATTTTAGAGCTTTTGCTGGAATTTTGTAGAGGTGAAGA…
>AB269826.1 BK polyomavirus DNA, complete genome, strain: FUJ-13	GCCTCGGCCTCTTATATATTATAAAAAAAAAGGCCACAGGGAGGAGCTGCTTACCCATGGAATGCAGCCAAACCATGACCTCAGGAAGGAAAGTGCATGACTGGGCAGCCAGCCAGTGGCAGTTAATAGTGAAACCCCGCCCCTGAAATTCTCAAATAAACACAAGAGGAAGTGGAAACTAGCCAAAGGAGTGGAAAGCAGCCAGACAGACATGTTTTGCGAGCCTAGGAATCTTGGCCTTGTCCCCAGTTAATACTGGACAAAGGCCATGGTTCTACGCCAGCTGTCACGACAAGCTTCTGTGAAAGTTAGTAAAACCTGGACTGGAACTAAAAGAAGAGCTCAGAGGATTTTTATTTTTATTTTAGAGCTTTTGCTGGAATTTTGTAGAGGTGAAGA…
>AB269827.1 BK polyomavirus DNA, complete genome, strain: FUJ-18	GCCTCGGCCTCTTATATATTATAAAAAAAAAGGCCACAGGGAGGAGCTGCTTTCCCATGGAATGCAGCCAAACCATGACCTCAGGAAGGAAAGTGCATGACTGGGCAGCCAGCCAGTGGCAGTTAATAGTGAAACCCCGCCCCTAGAATTCTCAAATAAACACAAGAGGAAGTGGAAAGTAGCCAAAGGAGTGGAAAGCAGCCAGACAGACATGTTTTGCGAGCCGAGGAATCTTGGCCTTGTCCCCAGTTAATACTGGACAAAGGCCATGGTTCTACGCCAGCTGTCACGACAAGCTTCTGTGAGAGTTAGTAAAACCTGGACTGGAACTAAAAGAAGAGCTCAGAGGATTTTTATTTTTATTTTAGAGCTTTTGCTGGAATTTTGTAGAGGTGAAGA…
>AB269828.1 BK polyomavirus DNA, complete genome, strain: FUJ-32	GCCTCGGCCTCTTATATATTATAAAAAAAAAGGCCACAGGGAGGAGCTGCTTTCCCATGGAATGCAGCCAAACCATGACCTCAGGAAGGAAAGTGCATGACTGGGCAGCCAGCCAGTGGCAGTTAATAGTGAAACCCCGCCCCTAGAATTCTCAAATAAACACAAGAGGAAGTGGAAAGTAGCCAAAGGAGTGGAAAGCAGCCAGACAGACATGTTTTGCGAGCCGAGGAATCTTGGCCTTGTCCCCAGTTAATACTGGACAAAGGCCATGGTTCTACGCCAGCTGTCACGACAAGCTTCTGTGAGAGTTAGTAAAACCTGGACTGGAACTAAAAGAAGAGCTCAGAGGATTTTTATTTTTATTTTAGAGCTTTTGCTGGAATTTTGTAGAGGTGAAGA…
>AB269829.1 BK polyomavirus DNA, complete genome, strain: GRC-3	GCCTCGGCCTCTTATATATTATAAAAAAAAAGGCCACAGGGAGGAGCTGCTTTCCCATGGAATGCAGCCAAACCATGACCTCAGGAAGGAAAGTGCATGACTGGGCAGCCAGCCAGTGGCAGTTAATAGTGAAACCCCGCCCCTAGAATTCTCAAATAAACACAAGAGGAAGTGGAAAGTAGCCAAAGGAGTGGAAAGCAGCCAGACAGACATGTTTTGCGAGCCGAGGAATCTTGGCCTTGTCCCCAGTTAATACTGGACAAAGGCCATGGTTCTACGCCAGCTGTCACGACAAGCTTCTGTGAAAGTTAGTAAAACCTGGACTGGAACTAAAAAAAGAGCTCAGAGGATTCTTATTTTTATTTTAGAGCTTTTGCTGGAATTTTGTAGAGGTGAAGA…
>AB269830.1 BK polyomavirus DNA, complete genome, strain: GRC-4	GCCTCGGCCTCTTATATATTATAAAAAAAAAGGCCACAGGGAGGAGCTGCTTTCCCATGGAATGCAGCCAAACCATGACCTCAGGAAGGAAAGTGCATGACTGGGCAGCCAGCCAGTGGCAGTTAATAGTGAAACCCCGCCCCTAGAATTCTCAAATAAACACAAGAGGAAGTGGAAAGTAGCCAAAGGAGTGGAAAGCAGCCAGACAGACATGTTTTGCGAGCCGAGGAATCTTGGCCTTGTCCCCAGTTAATACTGGACAAAGGCCATGGTTCTACGCCAGCTGTCACGACAAGCTTCTGTGAAAGTTAGTAAAACCTGGACTGGAACTAAAAAAAGAGCTCAGAGGATTCTTATTTTTATTTTAGAGCTTTTGCTGGAATTTTGTAGAGGTGAAGA…
>AB269831.1 BK polyomavirus DNA, complete genome, strain: GRC-5	GCCTCGGCCTCTTATATATTATAAAAAAAAAGGCCACAGGGAGGAGCTGCTTTCCCATGGAATGCAGCCAAACCATGACCTCAGGAAGGAAAGTGCATGACTGGGCAGCCAGCCAGTGGCAGTTAATAGTGAAACCCCGCCCCTAGAATTCTCAAATAAACACAAGAGGAAGTGGAAAGTAGCCAAAGGAGTGGAAAGCAGCCAGACAGACATGTTTTGCGAGCCGAGGAATCTTGGCCTTGTCCCCAGTTAATACTGGACAAAGGCCATGGTTCTACGCCAGCTGTCACGACAAGCTTCTGTGAAAGTTAGTAAAACCTGGACTGGAACTAAAAAAAGAGCTCAGAGGATTCTTATTTTTATTTTAGAGCTTTTGCTGGAATTTTGTAGAGGTGAAGA…
>AB269832.1 BK polyomavirus DNA, complete genome, strain: ITA-3	GCCTCGGCCTCTTATATATTATAAAAAAAAAGGCCACAGGGAGGAGCTGCTTTCCCATGGAATGCAGCCAAACCATGACCTCAGGAAGGAAAGTGCATGACTGGGCAGCCAGCCAGTGGCAGTTAATAGTGAAACCCCGCCCCTAGAATTCTCAAATAAACACAAGAGGAAGTGGAAAGTAGCCAAAGGAGTGGAAAGCAGCCAGACAGACATGTTTTGCGAGCCGAGGAATCTTGGCCTTGTCCCCAGTTAATACTGGACAAAGGCCATGGTTCTACGCCAGCTGTCACGACAAGCTTCTGTGAAAGTTAGTAAAACCTGGACTGGAACTAAAAAAAGAGCTCAGAGGATTCTTATTTTTATTTTAGAGCTTTTGCTGGAATTTTGTAGAGGTGAAGA…
>AB269833.1 BK polyomavirus DNA, complete genome, strain: ITA-4	GCCTCGGCCTCTTATATATTATAAAAAAAAAGGCCACAGGGAGGAGCTGCTTTCCCATGGAATGCAGCCAAACCATGACCTCAGGAAGGAAAGTGCATGACTGGGCAGCCAGCCAGTGGCAGTTAATAGTGAAACCCCGCCCCTAGAATTCTCAAATAAACACAAGAGGAAGTGGAAAGTAGCCAAAGGAGTGGAAAGCAGCCAGACAGACATGTTTTGCGAGCCGAGGAATCTTGGCCTTGTCCCCAGTTAATACTGGACAAAGGCCATGGTTCTACGCCAGCTGTCACGACAAGCTTCTGTGAAAGTTAGTAAAACCTGGACTGGAACTAAAAAAAGAGCTCAGAGGATTCTTATTTTTATTTTAGAGCTTTTGCTGGAATTTTGTAGAGGTGAAGA…
>AB269834.1 BK polyomavirus DNA, complete genome, strain: JPN-15	GCCTCGGCCTCTTATATATTATAAAAAAAAAGGCCACAGGGAGGAGCTGCTTTCCCATGGAATGCAGCCAAACCATGACCTCAGGAAGGAAAGTGCATGACTGGGCAGCCAGCCAGTGGCAGTTAATAGTGAAACCCCGCCCCTAGCATTCTCAAATAAACACAAGAGGAAGTGGAAACTAGCCAAAGGAGTGGAAAGCAGCCAGACAGACATGTTTTGCGAGCCTAGGAATCTTGGCCTTGTCCCCAGTTAATACTGGACAAAGGCCATGGTTCTACGCCAGCTGTCACGACAAGCTTCTGTGAAAGTTAGTAAAACCTGGACTGGAACTAAAAGAAGAGCTCAGAGGATTTTTATTTTTATTTTAGAGCTTTTGCTGGAATTTTGTAGAGGTGAAGA…
>AB269835.1 BK polyomavirus DNA, complete genome, strain: JPN-31	GCCTCGGCCTCTTATATATTATAAAAAAAAAGGCCACAGGGAGGAGCTGCTTTCCCATGGAATGCAGCCAAACCATGACCTCAGGAAGGAAAGTGCATGACTGGGCAGCCAGCCAGTGGCAGTTAATAGTGAAACCCCGCCCCTAGAATTCTCAAATAAACACAAGAGGAAGTGGAAACTAGCCAAAGGAGTGGAAAGCAGCCAGACAGACATGTTTTGCGAGCCTAGGAATCTTGGCCTTGTCCCCAGTTAATACTGGACAAAGGCCATGGTTCTACGCCAGCTGTCACGACAAGCTTCTGTGAAAGTTAGTAAAACCTGGACTGGAACTAAAAGAAGAGCTCAGAGGATTTTTATTTTTATTTTAGAGCTTTTGCTGGAATTTTGTAGAGGTGAAGA…
>AB269836.1 BK polyomavirus DNA, complete genome, strain: JPN-32	GCCTCGGCCTCTTATATATTATAAAAAAAAAGGCCACAGGGAGGAGCTGCTTTCCCATGGAATGCAGCCAAACCATGACCTCAGGAAGGAAAGTGCATGACTGGGCAGCCAGCCAGTGGCAGTTAATAGTGAAACCCCGCCCCTAGAATTCTCAAATAAACACAAGAGGAAGTGGAAACTAGCCAAAGGAGTGGAAAGCAGCCAGACAGACATGTTTTGCGAGCCTAGGAATCTTGGCCTTGTCCCCAGTTAATACTGGACAAAGGCCATGGTTCTACGCCAGCTGTCACGACAAGCTTCTGTGAAAGTTAGTAAAACCTGGACTGGAACTAAAAGAAGAGCTCAGAGGATTTTTATTTTTATTTTAGAGCTTTTGCTGGAATTTTGTAGAGGTGAAGA…
>AB269837.1 BK polyomavirus DNA, complete genome, strain: JPN-33	GCCTCGGCCTCTTATATATTATAAAAAAAAAGGCCACAGGGAGGAGCTGCTTTCCCATGGAATGCAGCCAAACCATGACCTCAGGAAGGAAAGTGCATGACTGGGCAGCCAGCCAGTGGCAGTTAATAGTGAAACCCCGCCCCTAGAATTCTCAAATAAACACAAGAGGAAGTGGAAACTAGCCAAAGGAGTGGAAAGCAGCCAGACAGACATGTTTTGCGAGCCTAGGAATCTTGGCCTTGTCCCCAGTTAATACTGGACAAAGGCCATGGTTCTACGCCAGCTGTCACGACAAGCTTCTGTGAAAGTTAGTAAAACCTGGACTGGAACTAAAAGAAGAGCTCAGAGGATTTTTATTTTTATTTTAGAGCTTTTGCTGGAATTTTGTAGAGGTGAAGA…
>AB269838.1 BK polyomavirus DNA, complete genome, strain: JPN-34	GCCTCGGCCTCTTATATATTATAAAAAAAAAGGCCACAGGGAGGAGCTGCTTTCCCATGGAATGCAGCCAAACCATGACCTCAGGAAGGAAAGTGCATGACTGGGCAGCCAGCCAGTGGCAGTTAATAGTGAAACCCCGCCCCTAGAATTCTCAAATAAACACAAGAGGAAGTGGAAACTAGCCAAAGGAGTGGAAAGCAGCCAGACAGACATGTTTTGCGAGCCTAGGAATCTTGGCCTTGTCCCCAGTTAATACTGGACAAAGGCCATGGTTCTACGCCAGCTGTCACGACAAGCTTCTGTGAAAGTTAGTAAAACCTGGACTGGAACTAAAAGAAGAGCTCAGAGGATTTTTATTTTTATTTTAGAGCTTTTGCTGGAATTTTGTAGAGGTGAAGA…
>AB269839.1 BK polyomavirus DNA, complete genome, strain: JPN-35	GCCTCGGCCTCTTATATATTATAAAAAAAAAGGCCACAGGGAGGAGCTGCTTTCCCATGGAATGCAGCCAAACCATGACCTCAGGAAGGAAAGTGCATGACTGGGCAGCCAGCCAGTGGCAGTTAATAGTGAAACCCCGCCCCTAGAATTCTCAAATAAACACAAGAGGAAGTGGAAACTAGCCAAAGGAGTGGAAAGCAGCCAGACAGACATGTTTTGCGAGCCTAGGAATCTTGGCCTTGTCCCCAGTTAATACTGGACAAAGGCCATGGTTCTACGCCAGCTGTCACGACAAGCTTCTGTGAAAGTTAGTAAAACCTGGACTGGAACTAAAAGAAGAGCTCAGAGGATTTTTATTTTTATTTTAGAGCTTTTGCTGGAATTTTGTAGAGGTGAAGA…
>AB269840.1 BK polyomavirus DNA, complete genome, strain: JPN-36	GCCTCGGCCTCTTATATATTATAAAAAAAAAGGCCACAGGGAGGAGCTGCTTTCCCATGGAATGCAGCCAAACCATGACCTCAGGAAGGAAAGTGCATGACTGGGCAGCCAGCCAGTGGCAGTTAATAGTGAAACCCCGCCCCTAGAATTCTCAAATAAACACAAGAGGAAGTGGAAACTAGCCAAAGGAGTGGAAAGCAGCCAGACAGACATGTTTTGCGAGCCTAGGAATCTTGGCCTTGTCCCCAGTTAATACTGGACAAAGGCCATGGTTCTACGCCAGCTGTCACGACAAGCTTCTGTGAAAGTTAGTAAAACCTGGACTGGAACTAAAAGAAGAGCTCAGAGGATTTTTATTTTTATTTTAGAGCTTTTGCTGGAATTTTGTAGAGGTGAAGA…
>AB269841.1 BK polyomavirus DNA, complete genome, strain: MMR-1	GCCTCGGCCTCTTATATATTATAAAAAAAAAGGCCACAGGGAGGAGCTGCTTACCCATGGAATGCAGCCAAACCATGACCTCAGGAAGGAAAGTGCATGACTGGGCAGCCAGCCAGTGGCAGTTAATAGTGAAACCCCGCCCCTGAAATTCTCAAATAAACACAAGAGGAAGTGGAAACTAGCCAAAGGAGTGGAAAGCAGCCAGACAGACATGTTTTGCGAGCCTAGGAATCTTGGCCTTGTCCCCAGTTAATACTGGACAAAGGCCATGGTTCTACGCCAGCTGTCACGACAAGCTTCTGTGAAAGTTAGTAAAACCTGGACTGGAACTAAAAGAAGAGCTCAGAGGATTTTTATTTTTATTTTAGAACTTTTGCTGGAATTTTGTAGAGGTGAAGA…
>AB269842.1 BK polyomavirus DNA, complete genome, strain: MMR-24	GCCTCGGCCTCTTATATATTATAAAAAAAAAGGCCACAGGGAGGAGCTGCTTACCCATGGAATGCAGCCAAACCATGACCTCAGGAAGGAAAGTGCATGACTGGGCAGCCAGCCAGTGGCAGTTAATAGTGAAACCCCGCCCCTGAAATTCTCAAATAAACACAAGAGGAAGTGGAAACTAGCCAAAGGAGTGGAAAGCAGCCAGACAGACATGTTTTGCGAGCCTAGGAATCTTGGCCTTGTCCCCAGTTAATACTGGACAAAGGCCATGGTTCTACGCCAGCTGTCACGACAAGCTTCTGTGAAAGTAAGTAAAACCTGGACTGGAACAAAAAGAAGAGCTCAGAGGATTTTTATTTTTATTTTAGAGCTTTTGCTGGAATTTTGTAGAGGTGAAGA…
>AB269843.1 BK polyomavirus DNA, complete genome, strain: MMR-28	GCCTCGGCCTCTTATATATTATAAAAAAAAAGGCCACAGGGAGGAGCTGCTTTCCCATGGAATGCAGCCAAACCATGACCTCAGGAAGGAAAGTGCATGACTGGGCAGCCAGCCAGTGGCAGTTAATAGTGAAACCCCGCCCCTAGAATTCTCAAATAAACACAAGAGGAAGTGGAAAGTAGCCAAAGGAGTGGAAAGCAGCCAGACAGACATGTTTTGCGAGCCGAGGAATCTTGGCCTTGTCCCCAGTTAATACTGGACAAAGGCCATGGTTCTACGCCAGCTGTCACGACAAGCTTCTGTGAGAGTTAGTAAAACCTGGACTGGAACTAAAAGAAGAGCTCAGAGGATTTTTATTTTTATTTTAGAGCTTTTGCTGGAATTTTGTAGAGGTGAAGA…
>AB269844.1 BK polyomavirus DNA, complete genome, strain: MMR-29	GCCTCGGCCTCTTATATATTATAAAAAAAAAGGCCACAGGGAGGAGCTGCTTTCCCATGGAATGCAGCCAAACCATGACCTCAGGAAGGAAAGTGCATGACTGGGCAGCCAGCCAGTGGCAGTTAATAGTGAAACCCCGCCCCTAGAATTCTCAAATAAACACAAGAGGAAGTGGAAAGTAGCCAAAGGAGTGGAAAGCAGCCAGACAGACATGTTTTGCGAGCCGAGGAATCTTGGCCTTGTCCCCAGTTAATACTGGACAAAGGCCATGGTTCTACGCCAGCTGTCACGACAAGCTTCTGTGAGAGTTAGTAAAACCTGGACTGGAACTAAAAGAAGAGCTCAGAGGATTTTTATTTTTATTTTAGAGCTTTTGCTGGAATTTTGTAGAGGTCTACA…
>AB269845.1 BK polyomavirus DNA, complete genome, strain: MMR-43	GCCTCGGCCTCTTATATATTATAAAAAAAAAGGCCACAGGGAGGAGCTGCTTACCCATGGAATGCAGCCAAACCATGACCTCAGGAAGGAAAGTGCATGACTGGGCAGCCAGCCAGTGGCAGTTAATAGTGAAACCCCGCCCCTGAAATTCTCAAATAAACACAAGAGGAAGTGGAAACTAGCCAAAGGAGTGGAAAGCAGCCAGACAGACATGTTTTGCGAGCCTAGGAATCTTGGCCTTGTCCCCAGTTAATACTGGACAAAGGCCATGGTTCTACGCCAGCTGTCACGACAAGCTTCTGTGAAAGTTAGTAAAACCTGGACTGGAACTAAAAGAAGAGCTCAGAGGATTTTTATTTTTATTTTAGAGCTTTTGCTGGAATTTTGTAGAGGTGAAGA…
>AB269846.1 BK polyomavirus DNA, complete genome, strain: MON-1	GCCTCGGCCTCTTATATATTATAAAAAAAAAGGCCACAGGGAGGAGCTGCTTTCCCATGGAATGCAGCCAAACCATGACCTCAGGAAGGAAAGTGCATGACTGGCAGCCAGCCAGTGGCAGTTAATAGTGAAACCCCGCCCCTAGAATTCTCAAATAAACACAAGAGGAAGTGGAAAGTAGCCAAAGGAGTGGAAAGCAGCCAGACAGACATGTTTTGCGAGCCGAGGAATCTTGGCCTTGTCCCCAGTTAATACTGGACAAAGGCCATGGTTCTACGCCAGCTGTCACGACAAGCTTCTGTGAGAGTTAGTAAAACCTGGACTGGAACTAAAAGAAGAGCTCAGAGGATTTTTATTTTTATTTTAGAGCTTTTGCTGGAATTTTGTAGAGGTGAAGAC…
>AB269847.1 BK polyomavirus DNA, complete genome, strain: MON-2	GCCTCGGCCTCTTATATATTATAAAAAAAAAGGCCACAGGGAGGAGCTGCTTTCCCATGGAATGCAGCCAAACCATGACCTCAGGAAGGAAAGTGCATGACTGGGCAGCCAGCCAGTGGCAGTTAATAGTGAAACCCCGCCCCTAGAATTCTCAAATAAACACAAGAGGAAGTGGAAAGTAGCCAAAGGAGTGGAAAGCAGCCAGACAGACATGTTTTGCGAGCCGAGGAATCTTGGCCTTGTCCCCAGTTAATACTGGACAAAGGCCATGGTTCTACGCCAGCTGTCACGACAAGCTTCTGTGAAAGTTAGTAAAACCTGGACTGGAACTAAAAAAAGAGCTCAGAGGATTCTTATTTTTATTTTAGAGCTTTTGCTGGAATTTTGTAGAGGTGAAGA…
>AB269848.1 BK polyomavirus DNA, complete genome, strain: MON-3	GCCTCGGCCTCTTATATATTATAAAAAAAAAGGCCACAGGGAGGAGCTGCTTTCCCATGGAATGCAGCCAAACCATGACCTCAGGAAGGAAAGTGCATGACTGGGCAGCCAGCCAGTGGCAGTTAATAGTGAAACCCCGCCCCTAGAATTCTCAAATAAACACAAGAGGAAGTGGAAAGTAGCCAAAGGAGTGGAAAGCAGCCAGACAGACATGTTTTGCGAGCCGAGGAATCTTGGCCTTGTCCCCAGTTAATACTGGACAAAGGCCATGGTTCTACGCCAGCTGTCACGACAAGCTTCTGTGAAAGTTAGTAAAACCTGGACTGGAACTAAAAAAAGAGCTCAGAGGATTCTTATTTTTATTTTAGAGCTTTTGCTGGAATTTTGTAGAGGTGAAGA…
>AB269849.1 BK polyomavirus DNA, complete genome, strain: MON-5	GCCTCGGCCTCTTATATATTATAAAAAAAAAGGCCACAGGGAGGAGCTGCTTTCCCATGGAATGCAGCCAAACCATGACCTCAGGAAGGAAAGTGCATGACTGGGCAGCCAGCCAGTGGCAGTTAATAGTGAAACCCCGCCCCTAGAATTCTCAAATAAACACAAGAGGAAGTGGAAAGTAGCCAAAGGAGTGGAAAGCAGCCAGACAGACATGTTTTGCGAGCCGAGGAATCTTGGCCTTGTCCCCAGTTAATACTGGACAAAGGCCATGGTTCTACGCCAGCTGTCACGACAAGCTTCTGTGAAAGTTAGTAAAACCTGGACTGGAACTAAAAAAAGAGCTCAGAGGATTCTTATTTTTATTTTAGAGCTTTTGCTGGAATTTTGTAGAGGTGAAGA…
>AB269850.1 BK polyomavirus DNA, complete genome, strain: MON-6	GCCTCGGCCTCTTATATATTATAAAAAAAAAGGCCACAGGGAGGAGCTGCTTTCCCATGGAATGCAGCCAAACCATGACCTCAGGAAGGAAAGTGCATGACTGGGCAGCCAGCCAGTGGCAGTTAATAGTGAAACCCCGCCCCTAGAATTCTCAAATAAACACAAGAGGAAGTGGAAAGTAGCCAAAGGAGTGGAAAGCAGCCAGACAGACATGTTTTGCGAGCCGAGGAATCTTGGCCTTGTCCCCAGTTAATACTGGACAAAGGCCATGGTTCTACGCCAGCTGTCACGACAAGCTTCTGTGAGAGTTAGTAAAACCTGGACTGGAACTAAAAGAAGAGCTCAGAGGATTTTTATTTTTATTTTAGAGCTTTTGCTGGAATTTTGTAGAGGTGAAGA…
>AB269851.1 BK polyomavirus DNA, complete genome, strain: MON-8	GCCTCGGCCTCTTATATATTATAAAAAAAAAGGCCACAGGGAGGAGCTGCTTTCCCATGGAATGCAGCCAAACCATGACCTCAGGAAGGAAAGTGCATGACTGGGCAGCCAGCCAGTGGCAGTTAATAGTGAAACCCCGCCCCTAGAATTCTCAAATAAACACAAGAGGAAGTGGAAACTAGCCAAAGGAGTGGAAAGCAGCCAGACAGACATGTTTTGCGGGCCTAGGAATCTTGGCCTTGTCCCCAGTTAATACTGGACAAAGGCCATGGTTCTACGCCAGCTGTCACGACAAGCTTCTGTGAAAGTTAGTAAAACCTGGACTGGAACTAAAAGAAGAGCTCAGAGGATTTTTATTTTTATTTTAGAGCTTTTGCTGGAATTTTGTAGAGGTGAAGA…
>AB269852.1 BK polyomavirus DNA, complete genome, strain: NEC-14	GCCTCGGCCTCTTATATATTATAAAAAAAAAGGCCACAGGGAGGAGCTGCTTTCCCATGGAATGCAGCCAAACCATGACCTCAGGAAGGAAAGTGCATGACTGGGCAGCCAGCCAGTGGCAGTTAATAGTGAAACCCCGCCCCTAGAATTCTCAAATAAACACAAGAGGAAGTGGAAAGTAGCCAAAGGAGTGGAAAGCAGCCAGACAGACATGTTTTGCGAGCCGAGGAATCTTGGCCTTGTCCCCAGTTAATACTGGACAAAGGCCATGGTTCTTCGCCAGCTGTCACGACAAGCTTCTGTGAGAGTTAGTAAAACCTGGACTGGAACTAAAAGAAGAGCTCAGAGGATTTTTATTTTTATTTTAGAGCTTTTGCTGGAATTTTGTAGAGGTGAAGA…
>AB269853.1 BK polyomavirus DNA, complete genome, strain: NEC-24	GCCTCGGCCTCTTATATATTATAAAAAAAAAGGCCACAGGGAGGAGCTGCTTTCCCATGGAATGCAGCCAAACCATGACCTCAGGAAGGAAAGTGCATGACTGGGCAGCCAGCCAGTGGCAGTTAATAGTGAAACCCCGCCCCTAGAATTCTCAAATAAACACAAGAGGAAGTGGAAAGTAGCCAAAGGAGTGGAAAGCAGCCAGACAGACATGTTTTGCGAGCCGAGGAATCTTGGCCTTGTCCCCAGTTAATACTGGACAAAGGCCATGGTTCTTCGCCAGCTGTCACGACAAGCTTCTGTGAGAGTTAGTAAAACCTGGACTGGAACTAAAAGAAGAGCTCAGAGGATTTTTATTTTTATTTTAGAGCTTTTGCTGGAATTTTGTAGAGGTGAAGA…
>AB269854.1 BK polyomavirus DNA, complete genome, strain: NEC-4	GCCTCGGCCTCTTATATATTATAAAAAAAAAGGCCACAGGGAGGAGCTGCTTTCCCATGGAATGCAGCCAAACCATGACCTCAGGAAGGAAAGTGCATGACTGGGCAGCCAGCCAGTGGCAGTTAATAGTGAAACCCCGCCCCTAGAATTCTCAAATAAACACAAGAGGAAGTGGAAAGTAGCCAAAGGAGTGGAAAGCAGCCAGACAGACATGTTTTGCGAGCCGAGGAATCTTGGCCTTGTCCCCAGTTAATACTGGACAAAGGCCATGGTTCTACGCCAGCTGTCACGACAAGCTTCTGTGAGAGTTAGTAAAACCTGGACTGGAACTAAAAGAAGAGCTCAGAGGATTTTTATTTTTATTTTAGAGCTTTTGCTGGAATTTTGTAGAGGTGAAGA…
>AB269855.1 BK polyomavirus DNA, complete genome, strain: NWC-14	GCCTCGGCCTCTTATATATTATAAAAAAAAAGGCCACAGGGAGGAGCTGCTTTCCCATGGAATGCAGCCAAACCATGACCTCAGGAAGGAAAGTGCATGACTGGGCAGCCAGCCAGTGGCAGTTAATAGTGAAACCCCGCCCCTAGAATTCTCAAATAAACACAAGAGGAAGTGGAAAGTAGCCAAAGGAGTGGAAAGCAGCCAGACAGACATGTTTTGCGAGCCGAGGAATCTTGGCCTTGTCCCCAGTTAATACTGGACAAAGGCCATGGTTCTACGCCAGCTGTCACGACAAGCTTCTGTGAGAGTTAGTAAAACCTGGACTGGAACTAAAAGAAGAGCTCAGAGGATTTTTATTTTTATTTTAGAGCTTTTGCTGGAATTTTGTAGAGGTGAAGA…
>AB269856.1 BK polyomavirus DNA, complete genome, strain: NWC-15	GCCTCGGCCTCTTATATATTATAAAAAAAAAGGCCACAGGGAGGAGCTGCTTTCCCATGGAATGCAGCCAAACCATGACCTCAGGAAGGAAAGTGCATGACTGGGCAGCCAGCCAGTGGCAGTTAATAGTGAAACCCCGCCCCTAGAATTCTCAAATAAACACAAGAGGAAGTGGAAAGTAGCCAAAGGAGTGGAAAGCAGCCAGACAGACATGTTTTGCGAGCCGAGGAATCTTGGCCTTGTCCCCAGTTAATACTGGACAAAGGCCATGGTTCTACGCCAGCTGTCACGACAAGCTTCTGTGAGAGTTAGTAAAACCTGGACTGGAACTAAAAGAAGAGCTCAGAGGATTTTTATTTTTATTTTAGAGCTTTTGCTGGAATTTTGTAGAGGTGAAGA…
>AB269857.1 BK polyomavirus DNA, complete genome, strain: NWC-7	GCCTCGGCCTCTTATATATTATAAAAAAAAAGGCCACAGGGAGGAGCTGCTTTCCCATGGAATGCAGCCAAACCATGACCTCAGGAAGGAAAGTGCATGACTGGGCAGCCAGCCAGTGGCAGTTAATAGTGAAACCCCGCCCCTAGAATTCTCAAATAAACACAAGAGGAAGTGGAAAGTAGCCAAAGGAGTGGAAAGCAGCCAGACAGACATGTTTTGCGAGCCGAGGAATCTTGGCCTTGTCCCCAGTTAATACTGGACAAAGGCCATGGTTCTACGCCAGCTGTCACGACAAGCTTCTGTGAAAGTTAGTAAAACCTGGACTGGAACTAAAAAAAGAGCTCAGAGGATTCTTATTTTTATTTTAGAGCTTTTGCTGGAATTTTGTAGAGGTGAAGA…
>AB269858.1 BK polyomavirus DNA, complete genome, strain: NWC-8	GCCTCGGCCTCTTATATATTATAAAAAAAAAGGCCACAGGGAGGAGCTGCTTTCCCATGGAATGCAGCCAAACCATGACCTCAGGAAGGAAAGTGCATGACTGGGCAGCCAGCCAGTGGCAGTTAATAGTGAAACCCCGCCCCTAGAATTCTCAAATAAACACAAGAGGAAGTGGAAAGTAGCCAAAGGAGTGGAAAGCAGCCAGACAGACATGTTTTGCGAGCCGAGGAATCTTGGCCTTGTCCCCAGTTAATACTGGACAAAGGCCATGGTTCTACGCCAGCTGTCACGACAAGCTTCTGTGAGAGTTAGTAAAACCTGGACTGGAACTAAAAGAAGAGCTCAGAGGATTTTTATTTTTATTTTAGAGCTTTTGCTGGAATTTTGTAGAGGTGAAGA…
>AB269859.1 BK polyomavirus DNA, complete genome, strain: PHL-8	GCCTCGGCCTCTTATATATTATAAAAAAAAAGGCCACAGGGAGGAGCTGCTTACCCATGGAATGCAGCCAAACCATGACCTCAGGAAGGAAAGTGCATGACTGGGCAGCCAGCCAGTGGCAGTTAATAGTGAAACCCCGCCCCTGAAATTCTCAAATAAACACAAGAGGAAGTGGAAACTAGCCAAAGGAGTGGAAAGCAGCCAGACAGACATGTTTTGCGAGCCTAGGAATCTTGGCCTTGTCCCCAGTTAATACTGGACAAAGGCCATGGTTCTACGCCAGCTGTCACGACAAGCTTCTGTGAAAGTAAGTAAAACCTGGACTGGAACAAAAAGAAGAGCTCAGAGGATTTTTATTTTTATTTTAGAGCTTTTGCTGGAATTTTGTAGAGGTGAAGA…
>AB269860.1 BK polyomavirus DNA, complete genome, strain: SEC-3	GCCTCGGCCTCTTATATATTATAAAAAAAAAGGCCACAGGGAGGAGCTGCTTACCCATGGAATGCAGCCAAACCATGACCTCAGGAAGGAAAGTGCATGACTGGGCAGCCAGCCAGTGGCAGTTAATAGTGAAACCCCGCCCCTGAAATTCTCAAATAAACACAAGAGGAAGTGGAAACTAGCCAAAGGAGTGGAAAGCAGCCAGACAGACATGTTTTGCGAGCCTAGGAATCTTGGCCTTGTCCCCAGTTAATACTGGACAAAGGCCATGGTTCTACGCCAGCTGTCACGACAAGCTTCTGTGAAAGTAAGTAAAACCTGGACTGGAACAAAAAGAAGAGCTCAGAGGATTTTTATTTTTATTTTAGAGCTTTTGCTGGAATTTTGTAGAGGTGAAGA…
>AB269861.1 BK polyomavirus DNA, complete genome, strain: SEC-6	GCCTCGGCCTCTTATATATTATAAAAAAAAAGGCCACAGGGAGGAGCTGCTTTCCCATGGAATGCAGCCAAACCATGACCTCAGGAAGGAAAGTGCATGACTGGGCAGCCAGCCAGTGGCAGTTAATAGTGAAACCCCGCCCCTAGAATTCTCAAATAAACACAAGAGGAAGTGGAAAGTAGCCAAAGGAGTGGAAAGCAGCCAGACAGACATGTTTTGCGAGCCGAGGAATCTTGGCCTTGTCCCCAGTTAATACTGGACAAAGGCCATGGTTCTACGCCAGCTGTCACGACAAGCTTCTGTGAGAGTTAGTAAAACCTGGACTGGAACTAAAAGAAGAGCTCAGAGGATTTTTATTTTTATTTTAGAGCTTTTGCTGGAATTTTGTAGAGGTGAAGA…
>AB269862.1 BK polyomavirus DNA, complete genome, strain: SEC-21	GCCTCGGCCTCTTATATATTATAAAAAAAAAGGCCACAGGGAGGAGCTGCTTACCCATGGAATGCAGCCAAACCATGACCTCAGGAAGGAAAGTGCATGACTGGGCAGCCAGCCAGTGGCAGTTAATAGTGAAACCCCGCCCCTGAAATAAGTGGAAACTAGCCAAAGGAGTGGAAAGCAGCCAGACAGACATGTTTTGCGAGCCTAGGAATCTTGGCCTTGTCCCCAGTTAATACTGGACAAAGGCCATGGTTCTACGCCAGCTGTCACGACAAGCTTCTGTGAAAGTTAGTAAAACCTGGACTGGAACTAAAAGAAGAGCTCAGAGGATTTTTATTTTTATTTTAGAGCTTTTGCTGGAATTTTGTAGAGGTGAAGACAGTGTAGACGGGAAAAACA…
>AB269863.1 BK polyomavirus DNA, complete genome, strain: SWC-1	GCCTCGGCCTCTTATATATTATAAAAAAAAAGGCCACAGGGAGGAGCTGCTTTCCCATGGAATGCAGCCAAACCATGACCTCAGGAAGGAAAGTGCATGACTGGGCAGCCAGCCAGTGGCAGTTAATAGTGAAACCCCGCCCCTAGAATTCTCAAATAAACACAAGAGGAAGTGGAAAGTAGCCAAAGGAGTGGAAAGCAGCCAGACAGACATGTTTTGCGAGCCGAGGAATCTTGGCCTTGTCCCCAGTTAATACTGGACAAAGGCCATGGTTCTACGCCAGCTGTCACGACAAGCTTCTGTGAGAGTTAGTAAAACCTGGACTGGAACTAAAAGAAGAGCTCAGAGGATTTTTATTTTTATTTTAGAGCTTTTGCTGGAATTTTGTAGAGGTGAAGA…
>AB269864.1 BK polyomavirus DNA, complete genome, strain: SWC-2	GCCTCGGCCTCTTATATATTATAAAAAAAAAGGCCACAGGGAGGAGCTGCTTTCCCATGGAATGCAGCCAAACCATGACCTCAGGAAGGAAAGTGCATGACTGGGCAGCCAGCCAGTGGCAGTTAATAGTGAAACCCCGCCCCTAGAATTCTCAAATAAACACAAGAGGAAGTGGAAAGTAGCCAAAGGAGTGGAAAGCAGCCAGACAGACATGTTTTGCGAGCCGAGGAATCTTGGCCTTGTCCCCAGTTAATACTGGACAAAGGCCATGGTTCTACGCCAGCTGTCACGACAAGCTTCTGTGAGAGTTAGTAAAACCTGGACTGGAACTAAAAGAAGAGCTCAGAGGATTTTTATTTTTATTTTAGAGCTTTTGCTGGAATTTTGTAGAGGTGAAGA…
>AB269865.1 BK polyomavirus DNA, complete genome, strain: SWC-4	GCCTCGGCCTCTTATATATTATAAAAAAAAAGGCCACAGGGAGGAGCTGCTTTCCCATGGAATGCAGCCAAACCATGACCTCAGGAAGGAAAGTGCATGACTGGGCAGCCAGCCAGTGGCAGTTAATAGTGAAACCCCGCCCCTAGAATTCTCAAATAAACACAAGAGGAAGTGGAAAGTAGCCAAAGGAGTGGAAAGCAGCCAGACAGACATGTTTTGCGAGCCGAGGAATCTTGGCCTTGTCCCCAGTTAATACTGGACAAAGGCCATGGTTCTACGCCAGCTGTCACGACAAGCTTCTGTGAGAGTTAGTAAAACCTGGACTGGAACTAAAAGAAGAGCTCAGAGGATTTTTATTTTTATTTTAGAGCTTTTGCTGGAATTTTGTAGAGGTGAAGA…
>AB269866.1 BK polyomavirus DNA, complete genome, strain: SWE-4	GCCTCGGCCTCTTATATATTATAAAAAAAAAGGCCACAGGGAGGAGCTGCTTTCTCATGGAATGCAGCCAAACCATGACCTCAGGAAGGAAAGTGCATGACTGGGCAGCCAGCCAGTGGCAGTTAATAGTGAAACCCCGCCCCTAGAATTCTCAAATAAACACAAGAGGAAGTGGAAAGTAGCCAAAGGAGTGGAAAGCAGCCAGACAGACATGTTTTGCGAGCCGAGGAATCTTGGCCTTGTCCCCAGTTAATACTGGACAAAGGCCATGGTTCTACGCCAGCTGTCACGACAAGCTTCTGTGAAAGTTAGTAAAACCTGGACTGGAACTAAAAAAAGAGCTCAGAGGATTCTTATTTTTATTTTAGAGCTTTTGCTGGAATTTTGTAGAGGTGAAGA…
>AB269867.1 BK polyomavirus DNA, complete genome, strain: VNM-1	GCCTCGGCCTCTTATATATTATAAAAAAAAAGGCCACAGGGAGGAGCTGCTTTCCCATGGAATGCAGCCAAACCATGACCTCAGGAAGGAAAGTGCATGACTGGGCAGCCAGCCAGTGGCAGTTAATAGTGAAACCCCGCCCCTAGAATTCTCAAATAAACACAAGAGGAAGTGGAAAGTAGCCAAAGGAGTGGAAAGCAGCCAGACAGACATGTTTTGCGAGCCGAGGAATCTTGGCCTTGTCCCCAGTTAATACTGGACAAAGGCCATGGTTCTACGCCAGCTGTCACGACAAGCTTCTGTGAGAGTTAGTAAAACCTGGACTGGAACTAAAAGAAGAGCTCAGAGGATTTTTATTTTTATTTTAGAGCTTTTGCTGGAATTTTGTAGAGGTGAAGA…
>AB269868.1 BK polyomavirus DNA, complete genome, strain: VNM-2	GCCTCGGCCTCTTATATATTATAAAAAAAAAGGCCACAGGGAGGAGCTGCTTACCCATGGAATGCAGCCAAACCATGACCTCAGGAAGGAAAGTGCATGACTGGGCAGCCAGCCAGTGGCAGTTAATAGTGAAACCCCGCCCCTGAAATTCTCAAATAAACACAAGAGGAAGTGGAAACTAGCCAAAGGAGTGGAAAGCAGCCAGACAGACATGTTTTGCGAGCCTAGGAATCTTGGCCTTGTCCCCAGTTAATACTGGACAAAGGCCATGGTTCTACGCCAGCTGTCACGACAAGCTTCTGTGAAAGTTAGTAAAACCTGGACTGGAACTAAAAGAAGAGCTCAGAGGATTTTTATTTTTATTTTAGAGCTTTTGCTGGAATTTTGTAGAGGTGAAGA…
>AB269869.1 BK polyomavirus DNA, complete genome, strain: VNM-7	GCCTCGGCCTCTTATATATTATAAAAAAAAAGGCCACAGGGAGGAGCTGCTTACCCATGGAATGCAGCCAAACCATGACCTCAGGAAGGAAAGTGCATGACTGGGCAGCCAGCCAGTGGCAGTTAATAGTGAAACCCCGCCCCTGAAATTCTCAAATAAACACAAGAGGAAGTGGAAACTAGCCAAAGGAGTGGAAAGCAGCCAGACAGACATGTTTTGCGAGCCTAGGAATCTTGGCCTTGTCCCCAGTTAATACTGGACAAAGGCCATGGTTCTACGCCAGCTGTCACGACAAGCTTCTGTGAAAGTAAGTAAAACCTGGACTGGAACAAAAAGAAGAGCTCAGAGGATTTTTATTTTTATTTTAGAGCTTTTGCTGGAATTTTGTAGAGGTGAAGA…
>EF579803.1 Simian virus 40 isolate SV40-LP(KT), complete genome	GCCTCGGCCTCTGCATAAATAAAAAAAATTAGTCAGCCATGGGGCGGAGAATGGGCGGAACTGGGCGGAGTTAGGGGCGGGATGGGCGGAGTTAGGGGCGGGACTATGGTTGCTGACTAATTGAGATGCATGCTTTGCATACTTCTGCCTGCTGGGGAGCCTGGGGACTTTCCTTGCTGACTAATTGAGATGCATGCTTTGCATACTTCTGCCTGCTGGGGAGCCTGGGGACTTTCCACACCCTAACTGACACACATTCCACAGCTGGTTCTTTCCGCCTCAGAAGGTACCTAACCAAGTTCCTCTTTCAGAGGTTATTTCAGGCCATGGTGCTGCGCCGGCTGTCACGCCAGGCCTCCGTTAAGGTTCGTAGGTCATGGACTGAAAGTAAAAAAACAG…
>EF579804.1 Simian virus 40 isolate SV40-SP(KT), complete genome	GCCTCGGCCTCTGCATAAATAAAAAAAATTAGTCAGCCATGGGGCGGAGAATGGGCGGAACTGGGCGGAGTTAGGGGCGGGATGGGCGGAGTTAGGGGCGGGACTATGGTTGCTGACTAATTGAGATGCATGCTTTGCATACTTCTGCCTGCTGGGGAGCCTGGGGACTTTCCACACCTGGTTGCTGACTAATTGAGATGCATGCTTTGCATACTTCTGCCTGCTGGGGAGCCTGGGGACTTTCCACACCCTAACTGACACACATTCCACAGCTGGTTCTTTCCGCCTCAGAAGGTACCTAACCAAGTTCCTCTTTCAGAGGTTATTTCAGGCCATGGTGCTGCGCCGGCTGTCACGCCAGGCCTCCGTTAAGGTTCGTAGGTCATGGACTGAAAGTAA…
>EF579658.1 Simian virus 40 isolate SV40(Ad)191, complete genome	GCCTCGGCCTCTGCATAAATAAAAAAAATTAGTCAGCCATGGGGCGGAGAATGGGCGGAACTGGGCGGAGTTAGGGGCGGGATGGGCGGAGTTAGGGGCGGGACTATGGTTGCTGACTAATTGAGATGCATGCTTTGCATACTTCTGCCTGCTGGGGAGCCTGGGGACTTTCCACACCCTAACTGACACACATTCCACAGCTGGTTCTTTCCGCCTCAGAAGGTACCTAACCAAGTTCCTCTTTCAGAGGTTATTTCAGGCCATGGTGCTGCGCCGGCTGTCACGCCAGGCCTCCGTTAAGGTTCGTAGGTCATGGACTGAAAGTAAAAAAACAGCTCAACGCCTTTTTGTGTTTGTTTTAGAGCTTTTGCTGCAATTTTGTGAAGGGGAAGATACTGT…
>EF579659.1 Simian virus 40 isolate SV40(Ad)201, complete genome	GCCTCGGCCTCTGCATAAATAAAAAAAATTAGTCAGCCATGGGGCGGAGAATGGGCGGAACTGGGCGGAGTTAGGGGCGGGATGGGCGGAGTTAGGGGCGGGACTATGGTTGCTGACTAATTGAGATGCATGCTTTGCATACTTCTGCCTGCTGGGGAGCCTGGGGACTTTCCACACCCTAACTGACACACATTCCACAGCTGGTTCTTTCCGCCTCAGAAGGTACCTAACCAAGTTCCTCTTTCAGAGGTTATTTCAGGCCATGGTGCTGCGCCGGCTGTCACGCCAGGCCTCCGTTAAGGTTCGTAGGTCATGGACTGAAAGTAAAAAAACAGCTCAACGCCTTTTTGTGTTTGTTTTAGAGCTTTTGCTGCAATTTTGTGAAGGGGAAGATACTGT…
>EF579660.1 Simian virus 40 isolate SV40(Ad)211, complete genome	GCCTCGGCCTCTGCATAAATAAAAAAAATTAGTCAGCCATGGGGCGGAGAATGGGCGGAACTGGGCGGAGTTAGGGGCGGGATGGGCGGAGTTAGGGGCGGGACTATGGTTGCTGACTAATTGAGATGCATGCTTTGCATACTTCTGCCTGCTTTGCATACTTCTGCCTGCTGGGGAGCCTGGGGACTTTCCACACCCTAACTGACACACATTCCACAGCTGGTTCTTTCCGCCTCAGAAGGTACCTAACCAAGTTCCTCTTTCAGAGGTTATTTCAGGCCATGGTGCTGCGCCGGCTGTCACGCCAGGCCTCCGTTAAGGTTCGTAGGTCATGGACTGAAAGTAAAAAAACAGCTCAACGCCTTTTTGTGTTTGTTTTAGAGCTTTTGCTGCAATTTT…
>EF579661.1 Simian virus 40 isolate SV40(Ad)212, complete genome	GCCTCGGCCTCTGCATAAATAAAAAAAATTAGTCAGCCATGGGGCGGAGAATGGGCGGAACTGGGCGGAGTTAGGGGCGGGATGGGCGGAGTTAGGGGCGGGACTATGGTTGCTGACTAATTGAGATGCATGCTTTGCATACTTCTGCCTGCTGGGGAGCCTGGGGACTTTCCACACCCTAACTGACACACATTCCACAGCTGGTTCTTTCCGCCTCAGAAGGTACCTAACCAAGTTCCTCTTTCAGAGGTTATTTCAGGCCATGGTGCTGCGCCGGCTGTCACGCCAGGCCTCCGTTAAGGTTCGTAGGTCATGGACTGAAAGTAAAAAAACAGCTCAACGCCTTTTTGTGTTTGTTTTAGAGCTTTTGCTGCAATTTTGTGAAGGGGAAGATACTGT…
>EF579662.1 Simian virus 40 isolate SV40(PV)232, complete genome	GCCTCGGCCTCTGCATAAATAAAAAAAATTAGTCAGCCATGGGGCGGAGAATGGGCGGAACTGGGCGGAGTTAGGGGCGGGATGGGCGGAGTTAGGGGCGGGACTATGGTTGCTGACTAATTGAGATGCATGCTTTGCATACTTCTGCCTGCTGGGGAGCCTGGGGACTTTCCACACCCTAACTGACACACATTCCACAGCTGGTTCTTTCCGCCTCAGAAGGTACCTAACCAAGTTCCTCTTTCAGAGGTTATTTCAGGCCATGGTGCTGCGCCGGCTGTCACGCCAGGCCTCCGTTAAGGTTCGTAGGTCATGGACTGAAAGTAAAAAAACAGCTCAACGCCTTTTTGTGTTTGTTTTAGAGCTTTTGCTGCAATTTTGTGAAGGGGAAGATACTGT…
>EF579663.1 Simian virus 40 isolate SV40(PV)236, complete genome	GCCTCGGCCTCTGCATAAATAAAAAAAATTAGTCAGCCATGGGGCGGAGAATGGGCGGAACTGGGCGGAGTTAGGGGCGGGATGGGCGGAGTTAGGGGCGGGACTATGGTTGCTGACTAATTGAGATGCATGCTTTGCATACTTCTGCCTGCTGGGGAGCCTGGGGACTTTCCACACCCTAACTGACACACATTCCACAGCTGGTTCTTTCCGCCTCAGAAGGTACCTAACCAAGTTCCTCTTTCAGAGGTTATTTCAGGCCATGGTGCTGCGCCGGCTGTCACGCCAGGCCTCCGTTAAGGTTCGTAGGTCATGGACTGAAAGTAAAAAAACAGCTCAACGCCTTTTTGTGTTTGTTTTAGAGCTTTTGCTGCAATTTTGTGAAGGGGAAGATACTGT…
>EF579664.1 Simian virus 40 isolate SV40(PV)241, complete genome	GCCTCGGCCTCTGCATAAATAAAAAAAATTAGTCAGCCATGGGGCGGAGAATGGGCGGAACTGGGCGGAGTTAGGGGCGGGATGGGCGGAGTTAGGGGCGGGACTATGGTTGCTGACTAATTGAGATGCATGCTTTGCATACTTCTGCCTGCTGGGGAGCCTGGGGACTTTCCACACCCTAACTGACACACATTCCACAGCTGGTTCTTTCCGCCTCAGAAGGTACCTAACCAAGTTCCTCTTTCAGAGGTTATTTCAGGCCATGGTGCTGCGCCGGCTGTCACGCCAGGCCTCCGTTAAGGTTCGTAGGTCATGGACTGAAAGTAAAAAAACAGCTCAACGCCTTTTTGTGTTTGTTTTAGAGCTTTTGCTGCAATTTTGTGAAGGGGAAGATACTGT…
>EF579665.1 Simian virus 40 isolate SV40(PV)251, complete genome	GCCTCGGCCTCTGCATAAATAAAAAAAATTAGTCAGCCATGGGGCGGAGAATGGGCGGAACTGGGCGGAGTTAGGGGCGGGATGGGCGGAGTTAGGGGCGGGACTATGGTTGCTGACTAATTGAGATGCATGCTTTGCATACTTCTGCCTGCTGGGGAGCCTGGGGACTTTCCACACCCTAACTGACACACATTCCACAGCTGGTTCTTTCCGCCTCAGAAGGTACCTAACCAAGTTCCTCTTTCAGAGGTTATTTCAGGCCATGGTGCTGCGCCGGCTGTCACGCCAGGCCTCCGTTAAGGTTCGTAGGTCATGGACTGAAAGTAAAAAAACAGCTCAACGCCTTTTTGTGTTTGTTTTAGAGCTTTTGCTGCAATTTTGTGAAGGGGAAGATACTGT…
>EF579666.1 Simian virus 40 isolate SV40(PV)264, complete genome	GCCTCGGCCTCTGCATAAATAAAAAAAATTAGTCAGCCATGGGGCGGAGAATGGGCGGAACTGGGCGGAGTTAGGGGCGGGATGGGCGGAGTTAGGGGCGGGACTATGGTTGCTGACTAATTGAGATGCATGCTTTGCATACTTCTGCCTGCTGGGGAGCCTGGGGACTTTCCACACCCTAACTGACACACATTCCACAGCTGGTTCTTTCCGCCTCAGAAGGTACCTAACCAAGTTCCTCTTTCAGAGGTTATTTCAGGCCATGGTGCTGCGCCGGCTGTCACGCCAGGCCTCCGTTAAGGTTCGTAGGTCATGGACTGAAAGTAAAAAAACAGCTCAACGCCTTTTTGTGTTTGTTTTAGAGCTTTTGCTGCAATTTTGTGAAGGGGAAGATACTGT…
>EF579667.1 Simian virus 40 isolate SV40(PV)274, complete genome	GCCTCGGCCTCTGCATAAATAAAAAAAATTAGTCAGCCATGGGGCGGAGAATGGGCGGAACTGGGCGGAGTTAGGGGCGGGATGGGCGGAGTTAGGGGCGGGACTATGGTTGCTGACTAATTGAGATGCATGCTTTGCATACTTCTGCCTGCTGGGGAGCCTGGGGACTTTCCACACCCTAACTGACACACATTCCACAGCTGGTTCTTTCCGCCTCAGAAGGTACCTAACCAAGTTCCTCTTTCAGAGGTTATTTCAGGCCATGGTGCTGCGCCGGCTGTCACGCCAGGCCTCCGTTAAGGTTCGTAGGTCATGGACTGAAAGTAAAAAAACAGCTCAACGCCTTTTTGTGTTTGTTTTAGAGCTTTTGCTGCAATTTTGTGAAGGGGAAGATACTGT…
>AB298940.1 BK polyomavirus DNA, complete genome, isolate: NEA-25	GCCTCGGCCTCTTATATATTATAAAAAAAAAGGCCACAGGGAGGAGCTGCTTACCCATGGAATGCAGCCAAACCATGACCTCAGGAAGGAAAGTGCATGACTGGGCAGCCAGCCAGTGGCAGTTAATAGTGAAACCCCGCCCATAAAATTCTCAAATAAACACAAGAGGAAGTGGAAACTGGCCAAAGGAGTGGAAAGTAGCCAGACAGACATGTTTTGCGAGCCTGGGAATGTTGGCCTTGTCCCCAGTTAAACTGGACAAAGGCCATGGTTCTGCGCCAGCTGTCACGACAAGCTTCTGTGAAAGTTAGTAAAACCTGGACTGGAACAAAAAAAAGAGCTCAGAGGATTTTTATTTTTATTTTAGAGCTTTTGCTGGAATTTTGTAGAGGTGAAGAC…
>AB298941.1 BK polyomavirus DNA, complete genome, isolate: NEB-6	GCCTCGGCCTCTTATATATTATAAAAAAAAAGGCCACAGGGAGGAGCTGCTTACCCATGGAATGCAGCCAAACCATGACCTCAGGAAGGAAAGTGCATGACTGGGCAGCCAGCCAGTGGCAGTTAATAGTGAAACCCCGCCCATAAAATTCTCAAATAAACACAAGAGGAAGTGGAAACTGGCCAAAGGAGTGGAAAGTAGCCAGACAGACATGTTTTGCGAGCCTGGGAATGTTGGCCTTGTCCCCAGTTAAACTGGACAAAGGCCATGGTTCTGCGCCAGCTGTCACGACAAGCTTCTGTGAAAGTTAGTAAAACCTGGACTGGAACAAAAAAAAGAGCTCAGAGGATTTTTATTTTTATTTTAGAGCTTTTGCTGGAATTTTGTAGAGGTGAAGAC…
>AB298942.1 BK polyomavirus DNA, complete genome, isolate: NGY-5	GCCTCGGCCTCTTATATATTATAAAAAAAAAGGCCACAGGGAGGAGCTGCTTACCCATGGAATGCAGCCAAACCATGACCTCAGGAAGGAAAGTGCATGACTGGGCAGCCAGCCAGTGGCAGTTAATAGTGAAACCCCGCCCATGAAATTCTCAAATAAACACAAGAGGAAGTGGAAACTGGCCAAAGGAGTGGAAAGTAGCCAGACAGACATGTTTTGCGAGCCTGGGAATGTTGGCCTTGTCCCCAGTTAAACTGGACAAAGGCCATGGTTCTGCGCCAGCTGTCACGACAAGCTTCTGTGAAAGTTAGTAAAACCTGGACTGGAACAAAAAAAAGAGCTCAGAGGATTTTTATTTTTATTTTAGAGCTTTTGCTGGAATTTTGTAGAGGTGAAGAC…
>AB298943.1 BK polyomavirus DNA, complete genome, isolate: NGY-38	GCCTCGGCCTCTTATATATTATAAAAAAAAAGGCCACAGGGAGGAGCTGCTTACCCATGGAATGCAGCCAAACCATGACCTCAGGAAGGAAAGTGCATGACTGGGCAGCCAGCCAGTGGCAGTTAATAGTGAAACCCCGCCCATGAAATTCTCAAATAAACACAAGAGGAAGTGGAAACTGGCCAAAGGAGTGGAAAGTAGCCAGACAGACATGTTTTGCGAGCCTGGGAATGTTGGCCTTGTCCCCAGTTAAACTGGACAAAGGCCATGGTTCTGCGCCAGCTGTCACGACAAGCTTCTGTGAAAGTTAGTAAAACCTGGACTGGAACAAAAAAAAGAGCTCAGAGGATTTTTATTTTTATTTTAGAGCTTTTGCTGGAATTTTGTAGAGGTGAAGAC…
>AB298944.1 BK polyomavirus DNA, complete genome, isolate: NAR-12	GCCTCGGCCTCTTATATATTATAAAAAAAAAGGCCACAGGGAGGAGCTGCTTACCCATGGAATGCAGCCAAACCATGACCTCAGGAAGGAAAGTGCATGACTGGGCAGCCAGCCAGTGGCAGTTAATAGTGAAACCCCGCCCATAAAATTCTCAAATAAACACAAGAGGAAGTGGAAACTGGCCAAAGGAGTGGAAAGTAGCCAGACAGACATGTTTTGCGAGCCTGGGAATGTTGGCCTTGTCCCCAGTTAAACTGGACAAAGGCCATGGTTCTGCGCCAGCTGTCACGACAAGCTTCTGTGAAAGTTAGTAAAACCTGGACTGGAACAAAAAAAAGAGCTCAGAGGATTTTTATTTTTATTTTAGAGCTTTTGCTGGAATTTTGTAGAGGTGAAGAC…
>AB298945.1 BK polyomavirus DNA, complete genome, isolate: NAR-13	GCCTCGGCCTCTTATATATTATAAAAAAAAAGGCCACAGGGAGGAGCTGCTTACCCATGGAATGCAGCCAAACCATGACCTCAGGAAGGAAAGTGCATGACTGGGCAGCCAGCCAGTGGCAGTTAATAGTGAAACCCCGCCCATAAAATTCTCAAATAAACACAAGAGGAAGTGGAAACTGGCCAAAGGAGTGGAAAGTAGCCAGACAGACATGTTTTGCGAGCCTGGGAATGTTGGCCTTGTCCCCAGTTAAACTGGACAAAGGCCATGGTTCTGCGCCAGCTGTCACGACAAGCTTCTGTGAAAGTTAGTAAAACCTGGACTGGAACAAAAAAAAGAGCTCAGAGGATTTTTATTTTTATTTTAGAGCTTTTGCTGGAATTTTGTAGAGGTGAAGAC…
>AB298946.1 BK polyomavirus DNA, complete genome, isolate: OKN-14	GCCTCGGCCTCTTATATATTATAAAAAAAAAGGCCACAGGGAGGAGCTGCTTACCCATGGAATGCAGCCAAACCATGACCTCAGGAAGGAAAGTGCATGACTGGGCAGCCAGCCAGTGGCAGTTAATAGTGAAACCCCGCCCATAAAATTCTCAAATAAACACAAGAGGAAGTGGAAACTGGCCAAAGGAGTGGAAAGTAGCCAGACAGACATGTTTTGCGAGCCTGGGAATGTTGGCCTTGTCCCCAGTTAAACTGGACAAAGGCCATGGTTCTGCGCCAGCTGTCACGACAAGCTTCTGTGAAAGTTAGTAAAACCTGGACTGGAACAAAAAAAAGAGCTCAGAGGATTTTTATTTTTATTTTAGAGCTTTTGCTGGAATTTTGTAGAGGTGAAGAC…
>AB298947.1 BK polyomavirus DNA, complete genome, isolate: OKN-18	GCCTCGGCCTCTTATATATTATAAAAAAAAAGGCCACAGGGAGGAGCTGCTAACCCATGGAATGTAGCCAAACCATGACCTCAGGAAGGAAAGTGCATGACTGGGCAGCCAGCCAGTGGCAGTTAATAGTGAAACCCCGCCCCTGAAATTCTCAAATAAACACAAGAGGAAGTGGAAACTGGCCAAAGGAGTGGAAAGCAGCCAGACAGACATGTTTTGCGAGCCTAGGAATCTTGGCCTTGTCCCCAGTTAAACTGGACAAAGGCCATGGTTCTGCGCCAGCTGTCACGACAAGCTTCTGTGAAAGTTAGTAAAACCTGGACTGGAACAAAAAAAAGAGCTCAGAGGATTTTTATTTTTATTTTAGAGCTTTTGCTGGAATTTTGTAGAGGTGAAGAC…
>AM748741.2 Squirrel monkey polyomavirus complete genome	TTTCTGCTTTTTTTCAGGTGCTGAGTTGCAGCCTCTAAAAAGCCTCTCTCCTTTTTTCTTGAAAGAGGTAAGAGGCAGAGGCTTCAAGCCTCCATATATACAGAAAAAAATGGGAAAGCTTGATTTACTTTGGCAGACATTCAAGCTACTCTTGCGTGTCTATAACGGTTGGCAAGGAGGGGAATGTTATCTTGATGACATCAGTGAATTAATCAAGCAGCTGCTGGAAGTAGTTAAAGAGGAGGATTTTAGCACAGAAGAAAGGAAATTAGTAAAGAAGCATATAAAGTGGGAGCTCAGTGTTTTGCAGCAAGAGCTTATAAAGTTAATTAAATGTTATAATCAAAATCTAGAGCATTGTAAAGCTGTGAGAAGCATAAAGCTAACTTACTTTAGCAA…
>AB301086.1 BK polyomavirus DNA, complete genome, isolate: LAB-7	GCCTCGGCCTCTTATATATTATAAAAAAAAAGGCCACAGGGAGGAGCTGCTTACCCATGGAATGCAGCCAAACCATGACCTCAGGAAGGAAAGTGCATGACTGGGCAGCCAGCCAGTGGCAGTTAATAGTGAAACCCCGCCCCTGAAATTCTCAAATAAACACAAGAGGAAGTGGAAACTGGCCAAAGGAGTGGAAAGCAGCCAGACAGACATGTTTTGCGGGCCTAGGAATCTTGGCCTTGTCCCCAGTTAAACTGGACAAAGGCCATGGTTCTGCGCCAGCTGTCACGACAAGCTTCTGTGAAACTTGGTAAAACCTGGACTGGAACAAAAAAAAGAGCTCAGAGGATTTTTATTTTTATTTTAGAGCTTTTGCTGGAATTTTGTAGAGGTGAAGAC…
>AB301087.1 BK polyomavirus DNA, complete genome, isolate: LAB-8	GCCTCGGCCTCTTATATATTATAAAAAAAAAGGCCACAGGGAGGAGCTGCTTACCCATGGAATGCAGCCAAACCATGACCTCAGGAAGGAAAGTGCATGACTGGGCAGCCAGCCAGTGGCAGTTAATAGTGAAACCCCGCCCCTGAAATTCTCAAATAAACACAAGAGGAAGTGGAAACTGGCCAAAGGAGTGGAAAGCAGCCAGACAGACATGTTTTGCGGGCCTAGGAATCTTGGCCTTGTCCCCAGTTAAACTGGACAAAGGCCATGGTTCTGCGCCAGCTGTCACGACAAGCTTCTGTGAAACTTGGTAAAACCTGGACTGGAACAAAAAAAAGAGCTCAGAGGATTTTTATTTTTATTTTAGAGCTTTTGCTGGAATTTTGTAGAGGTGAAGAC…
>AB301088.1 BK polyomavirus DNA, complete genome, isolate: LAB-11	GCCTCGGCCTCTTATATATTATAAAAAAAAAGGCCACAGGGAGGAGCTGCTTACCCATGGAATGCAGCCAAACCATGACCTCAGGAAGGAAAGTGCATGACTGGGCAGCCAGCCAGTGGCAGTTAATAGTGAAACCCCGCCCCTGAAATTCTCAAATAAACACAAGAGGAAGTGGAAACTGGCCAAAGGAGTGGAAAGCAGCCAGACAGACATGTTTTGCGGGCCTAGGAATCTTGGCCTTGTCCCCAGTTAAACTGGACAAAGGCCATGGTTCTGCGCCAGCTGTCACGACAAGCTTCTGTGAAACTTGGTAAAACCTGGACTGGAACAAAAAAAAGAGCTCAGAGGATTTTTATTTTTATTTTAGAGCTTTTGCTGGAATTTTGTAGAGGTGAAGAC…
>AB301089.1 BK polyomavirus DNA, complete genome, isolate: LAB-14	GCCTCGGCCTCTTATATATTATAAAAAAAAAGGCCACAGGGAGGAGCTGCTTACCCATGGAATGCAGCCAAACCATGACCTCAGGAAGGAAAGTGCATGACTGGGCAGCCAGCCAGTGGCAGTTAATAGTGAAACCCCGCCCCTGAAATTCTCAAATAAACACAAGAGGAAGTGGAAACTGGCCAAAGGAGTGGAAAGCAGCCAGACAGACATGTTTTGCGGGCCTAGGAATCTTGGCCTTGTCCCCAGTTAAACTGGACAAAGGCCATGGTTCTGCGCCAGCTGTCACGACAAGCTTCTGTGAAACTTGGTAAAACCTGGACTGGAACAAAAAAAAGAGCTCAGAGGATTTTTATTTTTATTTTAGAGCTTTTGCTGGAATTTTGTAGAGGTGAAGAC…
>AB301090.1 BK polyomavirus DNA, complete genome, isolate: LAB-18	GCCTCGGCCTCTTATATATTATAAAAAAAAAGGCCACAGGGAGGAGCTGCTAACCCATGGAATGTAGCCAAACCATGACCTCAGGAAGGAAAGTGCATGACTGGGCAGCCAGCCAGTGGCAGTTAATAGTGAAACCCCGCCCCTAAAATTCTCAAATAAACACAAGAGGAAGTGGAAACTGGCCAAAGGAGTGGAAAGCAGCCAGACAGACATGTTTTGCGAGCCTAGGAATCTTGGCCTTGTCCCCAGTTAAACTGGACAAAGGCCATGGTTCTGCGCCAGCTGTCACGACAAGCTTCTGTGAAAGTTAGTAAAACCTGGACTGGAACAAAAAAAAGAGCTCAGAGGATTTTTATTTTTATTTTAGAGCTTTTGCTGGAATTTTGTAGAGGTGAAGAC…
>AB301091.1 BK polyomavirus DNA, complete genome, isolate: LAB-20	GCCTCGGCCTCTTATATATTATAAAAAAAAAGGCCACAGGGAGGAGCTGCTTACCCATGGAATGCAGCCAAACCATGACCTCAGGAAGGAAAGTGCATGACTGGGCAGCCAGCCAGTGGCAGTTAATAGTGAAACCCCGCCCCTGAAATTCTCAAATAAACACAAGAGGAAGTGGAAACTGGCCAAAGGAGTGGAAAGCAGCCAGACAGACATGTTTTGCGGGCCTAGGAATCTTGGCCTTGTCCCCAGTTAAACTGGACAAAGGCCATGGTTCTGCGCCAGCTGTCACGACAAGCTTCTGTAAAACTTGGTAAAACCTGGACTGGAACAAAAAAAAGAGCTCAGAGGATTTTTATTTTTATTTTAGAGCTTTTGCTGGAATTTTGTAGAGGTGAAGAC…
>AB301092.1 BK polyomavirus DNA, complete genome, isolate: LAB-21	GCCTCGGCCTCTTATATATTATAAAAAAAAAGGCCACAGGGAGGAGCTGCTTACCCATGGAATGCAGCCAAACCATGACCTCAGGAAGGAAAGTGCATGACTGGGCAGCCAGCCAGTGGCAGTTAATAGTGAAACCCCGCCCCTGAAATTCTCAAATAAACACAAGAGGAAGTGGAAACTGGCCAAAGGAGTGGAAAGCAGCCAGACAGACATGTTTTGCGGGCCTAGGAATCTTGGCCTTGTCCCCAGTTAAACTGGACAAAGGCCATGGTTCTGCGCCAGCTGTCACGACAAGCTTCTGTGAAACTTGGTAAAACCTGGACTGGAACAAAAAAAAGAGCTCAGAGGATTTTTATTTTTATTTTAGAGCTTTTGCTGGAATTTTGTAGAGGTGAAGAC…
>AB301093.1 BK polyomavirus DNA, complete genome, isolate: LAB-22	GCCTCGGCCTCTTATATATTATAAAAAAAAAGGCCACAGGGAGGAGCTGCTTACCCATGGAATGCAGCCAAACCATGACCTCAGGAAGGAAAGTGCATGACTGGGCAGCCAGCCAGTGGCAGTTAATAGTGAAACCCCGCCCCTGAAATTCTCAAATAAACACAAGAGGAAGTGGAAACTGGCCAAAGGAGTGGAAAGCAGCCAGACAGACATGTTTTGCGGGCCTAGGAATCTTGGCCTTGTCCCCAGTTAAACTGGACAAAGGCCATGGTTCTGCGCCAGCTGTCACGACAAGCTTCTGTGAAACTTGGTAAAACCTGGACTGGAACAAAAAAAAGAGCTCAGAGGATTTTTATTTTTATTTTAGAGCTTTTGCTGGAATTTTGTAGAGGTGAAGAC…
>AB301094.1 BK polyomavirus DNA, complete genome, isolate: LAB-25	GCCTCGGCCTCTTATATATTATAAAAAAAAAGGCCACAGGGAGGAGCTGCTTACCCATGGAATGCAGCCAAACCATGACCTCAGGAAGGAAAGTGCATGACTGGGCAGCCAGCCAGTGGCAGTTAATAGTGAAACCCCGCCCCTGAAATTCTCAAATAAACACAAGAGGAAGTGGAAACTGGCCAAAGGAGTGGAAAGCAGCCAGACAGACATGTTTTGCGGGCCTAGGAATCTTGGCCTTGTCCCCAGTTAAACTGGACAAAGGCCATGGTTCTGCGCCAGCTGTCACGACAAGCTTCTGTGAAACTTGGTAAAACCTGGACTGGAACAAAAAAAAGAGCTCAGAGGATTTTTATTTTTATTTTAGAGCTTTTGCTGGAATTTTGTAGAGGTGAAGAC…
>AB301095.1 BK polyomavirus DNA, complete genome, isolate: LAB-27	GCCTCGGCCTCTTATATATTATAAAAAAAAAGGCCACAGGGAGGAGCTGCTAACCCATGGAATGTAGCCAAACCATGACCTCAGGAAGGAAAGTGCATGACTGGGCAGCCAGCCAGTGGCAGTTAATAGTGAAACCCCGCCCCTGAAATTCTCAAATAAACACAAGAGGAAGTGGAAACTGGCCAAAGGAGTGGAAAGCAGCCAGACAGACATGTTTTGCGAGCCTAGGAATCTTGGCCTTGTCCCCAGTTAAACTGGACAAAGGCCATGGTTCTGCGCCAGCTGTCACGACAAGCTTCTGTGAAAGTTAGTAAAACCTGGACTGGAACAAAAAAAAGAGCTCAGAGGATTTTTATTTTTATTTTAGAGCTTTTGCTGGAATTTTGTAGAGGTGAAGAC…
>AB301096.1 BK polyomavirus DNA, complete genome, isolate: LAB-29	GCCTCGGCCTCTTATATATTATAAAAAAAAAGGCCACAGGGAGGAGCTGCTTACCCATGGAATGCAGCCAAACCATGACCTCAGGAAGGAAAGTGCATGACTGGGCAGCCAGCCAGTGGCAGTTAATAGTGAAACCCCGCCCCTGAAATTCTCAAATAAACACAAGAGGAAGTGGAAACTGGCCAAAGGAGTGGAAAGCAGCCAGACAGACATGTTTTGCGGGCCTAGGAATCTTGGCCTTGTCCCCAGTTAAACTGGACAAAGGCCATGGTTCTGCGCCAGCTGTCACGACAAGCTTCTGTGAAACTTGGTAAAACCTGGACTGGAACAAAAAAAAGAGCTCAGAGGATTTTTATTTTTATTTTAGAGCTTTTGCTGGAATTTTGTAGAGGTGAAGAC…
>AB301097.1 BK polyomavirus DNA, complete genome, isolate: LAB-33	GCCTCGGCCTCTTATATATTATAAAAAAAAAGGCCACAGGGAGGAGCTGCTTTCCCATGGAATGCAGCCAAACCATGACCTCAGGAAGGAAAGTGCATGACTGGGCAGCCAGCCAGTGGCAGTTAATAGTGAAACCCCGCCCCTAGAATTCTCAAATAAACACAAGAGGAAGTGGAAAGTAGCCAAAGGAGTGGAAAGCAGCCAGACAGACATGTTTTGCGAGCCGAGGAATCTTGGCCTTGTCCCCAGTTAATACTGGACAAAGGCCATGGTTCTACGCCAGCTGTCACGACAAGCTTCTGTGAAAGTTAGTAAAACCTGGACTGGAACTAAAAAAAGAGCTCAGAGGATTCTTATTTTTATTTTAGAGCTTTTGCTGGAATTTTGTAGAGGTGAAGA…
>AB301098.1 BK polyomavirus DNA, complete genome, isolate: J2B-1	GCCTCGGCCTCTTATATATTATAAAAAAAAAGGCCACAGGGAGGAGCTGCTTACCCATGGAATGCAGCCAAACCATGACCTCAGGAAGGAAAGTGCATGACTGGGCAGCCAGCCAGTGGCAGTTAATAGTGAAACCCCGCCCATAAAATTCTCAAATAAACACAAGAGGAAGTGGAAACTGGCCAAAGGAGTGGAAAGTAGCCAGACAGACATGTTTTGCGAGCCTGGGAATGTTGGCCTTGTCCCCAGTTAAACTGGACAAAGGCCATGGTTCTGCGCCAGCTGTCACGACAAGCTTCTGTGAAAGTTAGTAAAACCTGGACTGGAACAAAAAAAAGAGCTCAGAGGATTTTTATTTTTATTTTAGAGCTTTTGCTGGAATTTTGTAGAGGTGAAGAC…
>AB301099.1 BK polyomavirus DNA, complete genome, isolate: J2B-2	GCCTCGGCCTCTTATATATTATAAAAAAAAAGGCCACAGGGAGGAGCTGCTAACCCATGGAATGTAGCCAAACCATGACCTCAGGAAGGAAAGTGCATGACTGGGCAGCCAGCCAGTGGCAGTTAATAGTGAAACCCCGCCCCTAAAATTCTCAAATAAACACAAGAGGAAGTGGAAACTGGCCAAAGGAGTGGAAAGCAGCCAGACAGACATGTTTTGCGAGCCTAGGAATCTTGGCCTTGTCCCCAGTTAAACTGGACAAAGGCCATGGTTCTGCGCCAGCTGTCACGACAAGCTTCTGTGAAAGTTAGTAAAACCTGGACTGGAACAAAAAAAAGAGCTCAGAGGATTTTTATTTTTATTTTAGAGCTTTTGCTGGAATTTTGTAGAGGTGAAGAC…
>AB301100.1 BK polyomavirus DNA, complete genome, isolate: J2B-9	GCCTCGGCCTCTTATATATTATAAAAAAAAAGGCCACAGGGAGGAGCTGCTTACCCATGGAATGCAGCCAAACCATGACCTCAGGAAGGAAAGTGCATGACTGGGCAGCCAGCCAGTGGCAGTTAATAGTGAAACCCCGCCCCTGAAATTCTCAAATAAACACAAGAGGAAGTGGAAACTGGCCAAAGGAGTGGAAAGCAGCCAGACAGACATGTTTTGCGGGCCTAGGAATCTTGGCCTTGTCCCCAGTTAAACTGGACAAAGGCCATGGTTCTGCGCCAGCTGTCACGACAAGCTTCTGTGAAACTTGGTAAAACCTGGACTGGAACAAAAAAAAGAGCTCAGAGGATTTTTATTTTTATTTTAGAGCTTTTGCTGGAATTTTGTAGAGGTGAAGAC…
>AB301101.1 BK polyomavirus DNA, complete genome, isolate: J2B-11	GCCTCGGCCTCTTATATATTATAAAAAAAAAGGCCACAGGGAGGAGCTGCTTACCCATGGAATGCAGCCAAACCATGACCTCAGGAAGCAAGTGCATGACTGGGCAGCCAGCCAGTGGCAGTTAATAGTGAAACCCCGCCCCTAACATTCTCAAATAAACACAAGAGGAAGTGGAAACTGTCCAAAGGAGTGGAAAGCAGCCAGACAGACATGTTTTGCGAGCCTAAGAATCTTGGCCTTGTCCCCAGTTAATACTGGACAAAGGCCATGGTTCTGCGCCAGCTGTCACGACAAGCTTCAGTGAAAATTGGTAAAACCTGGACTGGAACTAAAAAAAGAGCTCAGAGGATTTTTATTTTTATTTTAGAGCTTTTGCTGGAATTTTGTAGAGGTGAAGAC…
>AB301102.1 BK polyomavirus DNA, complete genome, isolate: J2B-13	GCCTCGGCCTCTTATATATTATAAAAAAAAAGGCCACAGGGAGGAGCTGCTTACCCATGGAATGCAGCCAAACCATGACCTCAGGAAGGAAAGTGCATGACTGGGCAGCCAGCCAGTGGCAGTTAATAGTGAAACCCCGCCCCTGAAATTCTCAAATAAACACAAGAGGAAGTGGAAACTGGCCAAAGGAGTGGAAAGCAGCCAGACAGACATGTTTTGCGGGCCTAGGAATCTTGGCCTTGTCCCCAGTTAAACTGGACAAAGGCCATGGTTCTGCGCCAGCTGTCACGACAAGCTTCTGTGAAACTTGGTAAAACCTGGACTGGAACAAAAAAAAGAGCTCAGAGGATTTTTATTTTTATTTTAGAGCTTTTGCTGGAATTTTGTAGAGGTGAAGAC…
>AB301103.1 BK polyomavirus DNA, complete genome, isolate: J3B-3	GCCTCGGCCTCTTATATATTATAAAAAAAAAGGCCACAGGGAGGAGCTGCTTACCCATGGAATGCAGCCAAACCATGACCTCAGGAAGGAAAGTGCATGACTGGGCAGCCAGCCAGTGGCAGTTAATAGTGAAACCCCGCCCCTGAAATTCTCAAATAAACACAAGAGGAAGTGGAAACTGGCCAAAGGAGTGGAAAGCAGCCAGACAGACATGTTTTGCGGGCCTAGGAATCTTGGCCTTGTCCCCAGTTAAACTGGACAAAGGCCATGGTTCTGCGCCAGCTGTCACGACAAGCTTCTGTGAAACTTGGTAAAACCTGGACTGGAACAAAAAAAAGAGCTCAGAGGATTTTTATTTTTATTTTAGAGCTTTTGCTGGAATTTTGTAGAGGTGAAGAC…
>EU296475.1 WU Polyomavirus strain CLFF, complete genome	GCCTCAGGCCTCCTTATTATAATAAAAAAAAGCTAAGCATGATTGACAGTGTGGGCTAAACCAAAAGCACAAGAACAAAGCTTTTAGCCAATTAGCAGCCACAAGGTGGAGCAAAAGTATTAAGTTTCACTGTTATGTGCAGGAATGTGCAGCTGTGACCTTTTAAAGTTTCCGGGCACGGCGCCAACTTCCTGGGCCTGGTGCCATACCAACACAGCTGCTGAGCTTCCGGAATACAATACTGGTGCCCTTTGTAAGTGTTTTACAGGTAAGTAAGGCCTACAACAGGGCTTATTTGTACTATAAGTTAATGGGGGCCCTTTGTAGTCCAGCGGAAAGTGAAGGGTGGCTTAACAGAGACGTCCTTGGGTTCAAACCTAAGGGTGCCATAAGCAACAT…
>AB372036.1 JC polyomavirus DNA, complete genome, isolate: GR-8	GCCTCGGCCTCCTGTATATATAAAAAAAAGGGAAGGTAGGGAGGAGCTGGCTAAAACTGGATGGCTGCCAGCCAAGCATGAGCTCATACCTAGGGAGCCAACCAGCTGACAGCCAGAGGGAGCCCTGGCTGCATGCCACTGGCAGTTATAGTGAAACCCCTCCCATAGTCCTTAATCACAAGTAAACAAAGCACAAGGGGAAGTGGAAAGCAGCCAAGGGAACATGTTTTGCGAGCCAGAGCTGTTTTGGCTTGTCACCAGCTGGCCATGGTTCTTCGCCAGCTGTCACGTAAGGCTTCTGTGAAAGTTAGTAAAACCTGGAGTGGAACTAAAAAAAGAGCTCAAAGGATTTTAATTTTTTTGTTAGAATTTTTGCTGGACTTTTGCACAGGTGAAGAC…
>AB372037.1 JC polyomavirus DNA, complete genome, isolate: GR-10	GCCTCGGCCTCCTGTATATATAAAAAAAAGGGAAGGTAGGGAGGAGCTGGCTGAAACTGGATGGCTGCCAGCCAAGCATGAGCTCATACCTAGGGAGCCAACCAGCTGTCAGCCAGAGGGAGCCCTGGCTGCATGCCACTGGCAGTTATAGTGAAACCCCTCCCATAGTCCTTAATCACAAGTAAACAAAGCACAAGGGGAAGTGGAAAGCAGCCAGGAACATGTTTTGCGAGCCAGAGCTGTTTTGGCTTGTTACCAGCTGGCCATGGTTCTTCGCCAGCTGTCACGTAAGGCTTCTGTGAAAGTTAGTAAAACCTGGAGTGGAACTAAAAAAAGAGCTCAAAGGATTTTAATTTTTTTGTTAGAATTTTTGCTGGATTTTTGCACAGGTGAAGACAG…
>AB372038.1 JC polyomavirus DNA, complete genome, isolate: MC-8	GCCTCGGCCTCCTGTATATATAAAAAAAAGGGAAGGTAGGGAGGAGCTGGCTAAAACTGGATGGCTGCCAGCCAAGCATGAGCTCATACCTAGGGAGCCAACCAGCTGACAGCCAGAGGGAGCCCTGGCTGCATGCCACTGGCAGTTATAGTGAAACCCCTCCCATAGTCCTTAATCACAAGTAAACAAAGCACAAGGGGAAGTGGAAAGCAGCCAAGGGAACATGTTTTGCGAGCCAGAGCTGTTTTGGCTTGTCACCAGCTGGCCATGGTTCTTCGCCAGCTGTCACGTAAGGCTTCTGTGAAAGTTAGTAAAACCTGGAGTGGAACTAAAAAAAGAGCTCAAAGGATTTTAATTTTTTTGTTAGAATTTTTGCTGGACTTTTGCACAGGTGAAGAC…
>EU375803.1 Merkel cell polyomavirus isolate MCC350, complete genome	GGGGCTCCTAGCCTCCGAGGCCTCTGGAAAAAAAAGAGAGAGGACTCTGAGGCTTAAGAGGCTTAATTAGCAAAAAAGGCAGTATCTAAGGGCAGATCCCAAGGGCGGGAAACTGCAGTATAAAAACCACTCCTTAGTGAGGTAGCTCATTTGCTCCTCTGCTGTTTCTGCAAACTCCTTCTGCATATAGACAAGATGGATTTAGTCCTAAATAGGAAAGAAAGAGAGGCTCTGTGCAAGCTTTTGGAGATTGCTCCTAATTGTTATGGCAACATCCCTCTGATGAAAGCTGCTTTCAAAAGAAGCTGCTTAAAGCATCACCCTGATAAAGGGGGAAATCCTGTTATAATGATGGAATTGAACACCCTTTGGAGCAAATTCCAGCAAAATATCCACAAG…
>EU375804.1 Merkel cell polyomavirus isolate MCC339, complete genome	GGGGCTCCTAGCCTCCGAGGCCTCTGGAAAAAAAAGAGAGAGGCCTCTGAGGCTTAAGAGGCTTAATTAGCAAAAAAGGCAGTATCTAAGGGCAGATCCCAAGGGCGGGAAACTGCAGTATAAAAACCACTCCTTAGTGAGGTAGCTCATTTGCTCCTCTGCTCTTTCTGCAAACTCCTTCTGCATATAGACAAGATGGATTTAGTCCTAAACAGGAAAGAAAGAGAGGCTCTCTGCAAGCTTTTAGAGATTGCTCCTAATTGTTATGGCAACATCCCTCTGATGAAAGCTGCTTTCAAAAGAAGCTGCTTAAAGCATCACCCTGATAAAGGGGGAAATCCTGTTATAATGATGGAATTGAACACCCTTTGGAGCAAATTCCAGCAAAATATCCACAAG…
>EU358766.1 KI polyomavirus isolate CU-255, complete genome	CCTCTGGCCTCCTGTAATATAGAAAAAAAGGGCACAGTGATTGACAGTTGTGTATACAAAGGCGCTGCGGCATGTGTGGTATGTTTAGTGTGTAAGCCAATAAAGTTAAAGGTCACCACAGTGGGTGGTGACACCTGATACCGGCGGAACTAGTTGCTACGTGCCACACAATAGCTTTCACTCTTGGCGTGAAGCCAACTTCCTGGGCCGTGAGCCAGCTTCCTGCGGCCTTGTGTTTTTTAACAACACACCTGGTGAACTTCTACTGTCCTTGACACAGGTAAGACTGGGGACCCTTTGTAGGCCAAAGGAGAGTGAAGGGTAACTGAAATGCTAAGACTGTAAGTTCTAATCCTAGTATTTCAGTTCGGGGATGTTGGCGCCATCGTCTCGAACCTG…
>EU358767.1 KI polyomavirus isolate CU-258, complete genome	CCTCTGGCCTCCTGTAATATAGAAAAAAAGGGCACAGTGATTGACAGTTGTGTATACAAGCATGTGTGGTATGTTTAGTGTGTAAGCCAATAAAGTTAAAGGTCACTACTGTGGGTGGTGACACCTGATACCGGCGGAACTAGTTGCTACGTGCCACACAATAGCTTTCACTCTTGGCGTGAAGCCAACTTCCTGGGCCGTGAGCCAGCTTCCTGCGGCCTTGTGTTTTTTACCAACACACCTGGTGAACTTCTACTGTCCTTGACACAGGTAAGACTGGGGACCCTTTGTAGGCCAAAGGAGAGTGAAGGGTAACTGAAATGCTAAGACTGTAAGTTCTAATCCTAGTATTTCAGTTCGGGGATGTTGGCGCCATCGTCTCGAACCTGGCCTGCATAC…
>EU358768.1 WU Polyomavirus isolate CU-295, complete genome	GCCTCAGGCCTCCTTATTATAATAAAAAAAAGCTAAGCATGATTGACAGTGTGGGCTAAACCAAAAGCACAAGAACAAAGCTTTTAGCCAATTAGCAGCCACAAGGTGGAGCAAAAGTATTAAGTTTCACTGTTATGTGCAGGAATGTGCAGCTGTGACCTTTTAAAGTTTCCGGGCACGGCGCCAACTTCCTGGGCCTGGTGCCATACCAACACAGCTGCTGAGCTTCCGGAATACAATACTGGTGCCCTTTGTAAGTGTTTTACAGGTAAGTAAGGCCTACAACAGGGCTTATTTGTACTATAAGTTAATGGGGGCCCTTTGTAGTCCAGCGGAAAGTGAAGGGTGGCTTAACAGAGACGTCCTTGGGTTCAAACCTAAGGGTGCCATAAGCAACAT…
>EU358769.1 WU Polyomavirus isolate CU-302, complete genome	GCCTCAGGCCTCCTTATTATAATAAAAAAAAGCTAAGCATGATTGACAGTGTGGGCTAAACCAAAAGCACAAGAACAAAGCTTTTAGCCAATTAGCAGCCACAAGGTGGAGCAAAAGTATTAAGTTTCACTGTTATGTGCAGGAATGTGCAGCTGTGACCTTTTAAAGTTTCCGGGCACGGCGCCAACTTCCTGGGCCTGGTGCCATACCAACACAGCTGCTGAGCTTCCGGAATACAATACTGGTGCCCTTTGTAAGTGTTTTACAGGTAAGTAAGGCCTACAAGAGGGCTTATTTGTACTATAAGTTAATGGGGGCCCTTTGTAGTCCAGCGGAAAGTGAAGGGTGGCTTAACAGAGACGTCCTTGGGTTCAAACCTAAGGGTGCCATAAGCAACAT…
>DJ129111.1 Immortalized Human Mesangium Cell	GCCTCGGCCTCTGCATAAATAAAAAAAATTAGTCAGCCATGGGGCGGAGAATGGGCGGAACTGGGCGGAGTTAGGGGCGGGATGGGCGGAGTTAGGGGCGGGACTATGGTTGCTGACTAATTGAGATGCATGCTTTGCATACTTCTGCCTGCTGGGGAGCCTGGGGACTTTCCACACCTGGTTGCTGACTAATTGAGATGCATGCTTTGCATACTTCTGCCTGCTGGGGAGCCTGGGGACTTTCCACACCCTAACTGACACACATTCCACAGCTGGTTCTTTCCGCCTCAGAAGGTACCTAACCAAGTTCCTCTTTCAGAGGTTATTTCAGGCCATGGTGCTGCGCCGGCTGTCACGCCAGGCCTCCGTTAAGGTTCGTAGGTCATGGACTGAAAGTAA…
>EU711054.1 WU Polyomavirus strain WU/Wuerzburg/01/03, complete genome	GCCTCAGGCCTCCTTATTATAATAAAAAAAAGCTAAGCATGATTGACAGTGTGGGCTAAACCAAAAGCACAAGAACAAAGCTTTTAGCCAATTAGCAGCCACAAGGTGGAGCAAAAGTATTAAGTTTCACTGTTATGTGCAGGAATGTGCAGCTGTGACCTTTTAAAGTTTCCGGGCACGGAGCCAACTTCCTGGGCCTGGTGCCATACCAACACAGCTGCTGAGCTTCCGGAATACAATACTGGTGCCCTTTGTAAGTGTTTTACAGGTAAGTAAGGCCTACAACAGGGCTTATTTGTACTATAAGTTAATGGGGGCCCTTTGTAGTCCAGCGGAAAGTGAAGGGTGGCTTAACAGAGACGTCCTTGGGTTCAAACCTAAGGGTGCCATAAGCAACAT…
>EU711055.1 WU Polyomavirus strain WU/Wuerzburg/01/06, complete genome	GCCTCAGGCCTCCTTATTATAGTAAAAAAAAGGTAAGCATGATTGACAGTGTGGGCTAAACCAAAAGCACAAGAACAAAGCTTTTAGCCAATTAGCAGCCACAAGGTGGAGCAAAAGTATTAAGTTTCACTGTTATGTGCAGGAATGTGCAGCTGTGACCTTTTAAAGTTTCCGGGCAAGGCGCCAACTTCCTGGGCCTGGTGCCATACCACAACAGCTGCTGAGCTTCCGGAATACAATACTGGTGCCCTTTGTAAGTGTTTTACAGGTAAGGAAGGCCTACAAGAGGGCTTATTTGTACTATAAGTTAATGGGGGCCCTTTGTAGTCCAGCGGAAAGTGAAGGGTGGCTTAACAGAGACGTCCTTGGGTTCAAACCTAAGGGTGCCATAAGCAACAT…
>EU711056.1 WU Polyomavirus strain WU/Wuerzburg/01/07, complete genome	GCCTCAGGCCTCCTTATTATAATAAAAAAAAGCTAAGCATGATTGACAGTGTGGGCTAAACCAAAAGCACAAGAACAAAGCTTTTAGCCAATTAGCAGCCACAAGGTGGAGCAAAAGTATTAAGTTTCACTGTTATGTGCAGGAATGTGCAGCTGTGACCTTTTAAAGTTTCCGGGCACGGCGCCAACTTCCTGGGCCTGGTGCCATACCAACACAGCTGCTGAGCTTCCGGAATACAATACTGGTGCCCTTTGTAAGTGTTTTACAGGTAAGTAAGGCCTACAACAGGGCTTATTTGTACTATAAGTTAATGGGGGCCCTTTGTAGTCCAGCGGAAAGTGAAGGGTGGCTTAACAGAGACGTCCTTGGGTTCAAACCTAAGGGTGCCATAAGCAACAT…
>EU711057.1 WU Polyomavirus strain WU/Wuerzburg/02/07, complete genome	GCCTCAGGCCTCCTTATTATAATAAAAAAAAGCTAAGCATGATTGACAGTGTGGGCTAAACCAAAAGCACAAGAACAAAGCTTTTAGCCAATTAGCAGCCACAAGGTGGAGCAAAAGTATTAAGTTTCACTGTTATGTGCAGGAATGTGCAGCTGTGACCTTTTAAAGTTTCCGGGCACGGCGCCAACTTCCTGGGCCTGGTGCCATACCAACACAGCTGCTAAGCTTCCGGAATACAATACTGGTGCCCTTTGTAAGTGTTTTACAGGTAAGTAAGGCCTACAACAGGGCTTATTTGTACTATAAGTTAATGGGGGCCCTTTGTAGTCCAGCGGAAAGTGAAGGGTGGCTTAACAGAGACGTCCTTGGGTTCAAACCTAAGGGTGCCATAAGCAACAT…
>EU711058.1 WU Polyomavirus strain WU/Wuerzburg/03/07, complete genome	GCCTCAGGCCTCCTTATTATAGTAAAAAAAAGGTAAGCATGATTGACAGTGTGGGCTAAACCAAAAGCACAAGAACAAAGCTTTTAGCCAATTAGCAGCCACAAGGAGGAGCAAAAGTATTAAGTTTCACTGTTATGTGCAGGAATGTGCAGCTGTGACCTTTTAAAGTTTCCGGGCAAGGCGCCAACTTCCTGGGCTTGGTGCCATACCAAGACAGCTGCTGAGCTTCCGGAATACAATACTGGTGCCCTTTGTAAGTGTTTTACAGGTAAGAAAGGCCTACAAGAGGGCTTATTTGTACTATAAGTTAATGGGGGCCCTTTGTAGTCCAGCGGAAAGTGAAGGGTGGCTTAACAGAGACGTCCTTGGGTTCAAACCTAAGGGTGCCATAAGCAACAT…
>EU835194.1 JC polyomavirus strain SA50329_06, complete genome	CCCTGGCCTCCTAAAAAGCCTCCACGCCCTTACTACTTCTGAGTAAGCTTGGAGGCGGAGGCGGCCTCGGCCTCCTGTATATATAAAAAAAAGGGAAGGTGGGAGGAGCTGGCTGGCTGCCAGCCAAGCATGAGCTCATACCTAGGGAGCCAACCAGCTAACAGCCAGAGGGAGCCTGCCACTGGCAGTTACAAGTAAACAAAGCACAAGGGGAAGTGGAAAGCAGCCAGGGGAACATGTTTTGCGAGCCAGAGCTGTTTTGGCTTGTCACCAGCTGGCCATGGTTCTTCGCCAGCTGTCACGTAAGGCTTCTGTGAAAGTTAGTAAAACCTGGAGTGGAACTAAAAAAAGAGCTCAAAGGATTTTAATTTTTTTGTTAGAATTTTTGCTGGACTTTTG…
>DJ493789.1 THERAPEUTIC AGENTS FOR RENAL DISEASES	GCCTCGGCCTCTGCATAAATAAAAAAAATTAGTCAGCCATGGGGCGGAGAATGGGCGGAACTGGGCGGAGTTAGGGGCGGGATGGGCGGAGTTAGGGGCGGGACTATGGTTGCTGACTAATTGAGATGCATGCTTTGCATACTTCTGCCTGCTGGGGAGCCTGGGGACTTTCCACACCTGGTTGCTGACTAATTGAGATGCATGCTTTGCATACTTCTGCCTGCTGGGGAGCCTGGGGACTTTCCACACCCTAACTGACACACATTCCACAGCTGGTTCTTTCCGCCTCAGAAGGTACCTAACCAAGTTCCTCTTTCAGAGGTTATTTCAGGCCATGGTGCTGCGCCGGCTGTCACGCCAGGCCTCCGTTAAGGTTCGTAGGTCATGGACTGAAAGTAA…
>FJ188392.1 Myotis polyomavirus VM-2008 isolate 14, complete genome	AAGCCTCTGAAAAGCCCCTTGTGCCTCAGGAAGCCTCTCCCTTTTTGCTGAGGAGAGTGAGAGGCTAAGGCCTCCGGCCTCCTTATATTTCAAAAAAAAAAATGCTGCGAGTACTATGGCTGTCACTGAGGTGTTTGTTTATGGCTCTCAAGCGGAGCTCTCCAACTGCTGAGCAAATACTTTACATTCTTGATTTGCTTGAGGAAGCACAGCGACTGTTTGCAGACAATAAAGAACCAATTGAGGATCTGATCTTGGAAATGATAACCCATACTACTCACGTGAAAAAGGCACTACTACTAAAACTAGAGGAATTGCAGGGGAGCCTCAAAAAAGAGTGTTTTATTGGGGGTCTTTTTAATTGTTGTTTGAATGGGGAACTGGATGATTATGGCCCCT…
>NC_011310.1 Myotis polyomavirus VM-2008, complete genome	AAGCCTCTGAAAAGCCCCTTGTGCCTCAGGAAGCCTCTCCCTTTTTGCTGAGGAGAGTGAGAGGCTAAGGCCTCCGGCCTCCTTATATTTCAAAAAAAAAAATGCTGCGAGTACTATGGCTGTCACTGAGGTGTTTGTTTATGGCTCTCAAGCGGAGCTCTCCAACTGCTGAGCAAATACTTTACATTCTTGATTTGCTTGAGGAAGCACAGCGACTGTTTGCAGACAATAAAGAACCAATTGAGGATCTGATCTTGGAAATGATAACCCATACTACTCACGTGAAAAAGGCACTACTACTAAAACTAGAGGAATTGCAGGGGAGCCTCAAAAAAGAGTGTTTTATTGGGGGTCTTTTTAATTGTTGTTTGAATGGGGAACTGGATGATTATGGCCCCT…
>FJ173815.1 Merkel cell polyomavirus isolate MKL-1, complete genome	GGGGCTCCTAGCCTCCGAGGCCTCTGGAAAAAAAAGAGAGAGGCCTCTGAGGCTTAAGAGGCTTAATTAGCAAAAAAGGCAGTATCTAAGGGCAGATCCCAAGGGCGGGAAACTGCAGTATAAAAACCACTCCTTAGTGAGGTGGCTCATTTGCTCCTCTGCTCTTTCTGCAAACTCCTTCTGCATATAGACAAGATGGATTTAGTCCTAAATAGGAAAGAAAGAGAGGCTCTCTGCAAGCTTTTAGAGATTGCTCCTAATTGTTATGGCAACATCCCTCTGATGAAAGCTGCTTTCAAAAGAAGCTGCTTAAAGCATCACCCTGATAAAGGGGGAAATCCTGTTATAATGATGGAATTGAACACCCTTTGGAGCAAATTCCAGCAAAATATCCACAAG…
>AB365130.1 BK polyomavirus DNA, complete genome, isolate: FUK-22	GCCTCGGCCTCTTATATATTATAAAAAAAAAGGCCACAGGGAGGAGCTGCTTTCCCATGGAATGCAGCCAAACCATGACCTCAGGAAGCAAGTGCATGACTGGGCAGCCAGCCAGTGGCAGTTAATAGTGAAACCCCGCCCCTAACATTCTCAAATAAACACAAGAGGAAGTGGAAACTTTCCAAAGGAGTGGAAAGCAGCCAGACAGACATGTTTTGCGAGCCTAAGAATCTTGGCCTTGTCCCCAGTTAATACTGGACAAAGGCCATGGTTTTGCGCCAGCTGTCACGACAAGCTTCAGTGAAAGTTAGTAAAACCTGGACTGGAACTAAAAAAAGAGCTCAGAGGATTTTTATTTTTATTTTAGAGCTTTTGCTGGAATTTTGTAGAGGTGAAGAC…
>AB365131.1 BK polyomavirus DNA, complete genome, isolate: FUK-23	GCCTCGGCCTCTTATATATTATAAAAAAAAAGGCCACAGGGAGGAGCTGCTTACCCATGGAATGCAGCCAAACCATGACCTCAGGAAGGAAAGTGCATGACTGGGCAGCCAGCCAGTGGCAGTTAATAGTGAAACCCCGCCCATAAAATTCTCAAATAAACACAAGAGGAAGTGGAAACTGGCCAAAGGAGTGGAAAGTAGCCAGACAGACATGTTTTGCGAGCCTGGGAATGTTGGCCTTGTCCCCAGTTAAACTGGACAAAGGCCATGGTTCTGCGCCAGCTGTCACGACAAGCTTCTGTGAAAGTTAGTAAAACCTGGACTGGAACAAAAAAAAGAGCTCAGAGGATTTTTATTTTTATTTTAGAGCTTTTGCTGGAATTTTGTAGAGGTGAAGAC…
>AB365132.1 BK polyomavirus DNA, complete genome, isolate: NAR-9	GCCTCGGCCTCTTATATATTATAAAAAAAAAGGCCACAGGGAGGAGCTGCTTACCCATGGAATGCAGCCAAACCATGACCTCAGGAAGGAAAGTGCATGACTGGGCAGCCAGCCAGTGGCAGTTAATAGTGAAACCCCGCCCATAAAATTCTCAAATAAACACAAGAGGAAGTGGAAACTGGCCAAAGGAGTGGAAAGTAGCCAGACAGACATGTTTTGCGAGCCTGGGAATGTTGGCCTTGTCCCCAGTTAAACTGGACAAAGGCCATGGTTCTGCGCCAGCTGTCACGACAAGCTTCTGTGAAAGTTAGTAAAACCTGGACTGGAACAAAAAAAAGAGCTCAGAGGATTTTTATTTTTATTTTAGAGCTTTTGCTGGAATTTTGTAGAGGTGAAGAC…
>AB365133.1 BK polyomavirus DNA, complete genome, isolate: NAR-15	GCCTCGGCCTCTTATATATTATAAAAAAAAAGGCCACAGGGAGGAGCTGCTTACCCATGGAATGCAGCCAAACCATGACCTCAGGAAGGAAAGTGCATGACTGGGCAGCCAGCCAGTGGCAGTTAATAGTGAAACCCCGCCCATAAAATTCTCAAATAAACACAAGAGGAAGTGGAAACTGGCCAAAGGAGTGGAAAGTAGCCAGACAGACATGTTTTGCGAGCCTGGGAATGTTGGCCTTGTCCCCAGTTAAACTGGACAAAGGCCATGGTTCTGCGCCAGCTGTCACGACAAGCTTCTGTGAAAGTTAGTAAAACCTGGACTGGAACAAAAAAAAGAGCTCAGAGGATTTTTATTTTTATTTTAGAGCTTTTGCTGGAATTTTGTAGAGGTGAAGAC…
>AB365134.1 BK polyomavirus DNA, complete genome, isolate: NAR-16	GCCTCGGCCTCTTATATATTATAAAAAAAAAGGCCACAGGGAGGAGCTGCTTACCCATGGAATGCAGCCAAACCATGACCTCAGGAAGGAAAGTGCATGACTGGGCAGCCAGCCAGTGGCAGTTAATAGTGAAACCCCGCCCATAAAATTCCGCCCATAAAATTCTCAAATAAACACAAGAGGAAGTGGAAACTGGCCAAAGGAGTGGAAAGTAGCCAGACAGACATGTTTTGCGAGCCTGGGAATGTTGGCCTTGTCCCCAGTTAAACTGGACAAAGGCCATGGTTCTGCGCCAGCTGTCACGACAAGCTTCTGTGAAAGTTAGTAAAACCTGGACTGGAACAAAAAAAAGAGCTCAGAGGATTTTTATTTTTATTTTAGAGCTTTTGCTGGAATTTT…
>AB365135.1 BK polyomavirus DNA, complete genome, isolate: NAR-17	GCCTCGGCCTCTTATATATTATAAAAAAAAAGGCCACAGGGAGGAGCTGCTTACCCATGGAATGCAGCCAAACCATGACCTCAGGAAGGAAAGTGCATGACTGGGCAGCCAGCCAGTGGCAGTTAATAGTGAAACCCCGCCCATAAAATTCTCAAATAAACACAAGAGGAAGTGGAAACTGGCCAAAGGAGTGGAAAGTAGCCAGACAGACATGTTTTGCGAGCCTGGGAATGTTGGCCTTGTCCCCAGTTAAACTGGACAAAGGCCATGGTTCTGCGCCAGCTGTCACGACAAGCTTCTGTGAAAGTTAGTAAAACCTGGACTGGAACAAAAAAAAGAGCTCAGAGGATTTTTATTTTTATTTTAGAGCTTTTGCTGGAATTTTGTAGAGGTGAAGAC…
>AB365136.1 BK polyomavirus DNA, complete genome, isolate: NAR-21	GCCTCGGCCTCTTATATATTATAAAAAAAAAGGCCACAGGGAGGAGCTGCTTACCCATGGAATGCAGCCAAACCATGACCTCAGGAAGGAAAGTGCATGACTGGGCAGCCAGCCAGTGGCAGTTAATAGTGAAACCCCGCCCATAAAATTCTCAAATAAACACAAGAGGAAGTGGAAACTGGCCAAAGGAGTGGAAAGTAGCCAGACAGACATGTTTTGCGAGCCTGGGAATGTTGGCCTTGTCCCCAGTTAAACTGGACAAAGGCCATGGTTCTGCGCCAGCTGTCACGACAAGCTTCTGTGAAAGTTAGTAAAACCTGGACTGGAACAAAAAAAAGAGCTCAGAGGATTTTTATTTTTATTTTAGAGCTTTTGCTGGAATTTTGTAGAGGTGAAGAC…
>AB365137.1 BK polyomavirus DNA, complete genome, isolate: NAR-41	GCCTCGGCCTCTTATATATTATAAAAAAAAAGGCCACAGGGAGGAGCTGCTTACCCATGGAATGCAGCCAAACCATGACCTCAGGAAGGAAAGTGCATGACTGGGCAGCCAGCCAGTGGCAGTTAATAGTGAAACCCCGCCCATAAAATTCTCAAATAAACACAAGAGGAAGTGGAAACTGGCCAAAGGAGTGGAAAGTAGCCAGACAGACATGTTTTGCGAGCCTGGGAATGTTGGCCTTGTCCCCAGTTAAACTGGACAAAGGCCATGGTTCTGCGCCAGCTGTCACGACAAGCTTCTGTGAAAGTTAGTAAAACCTGGACTGGAACAAAAAAAAGAGCTCAGAGGATTTTTATTTTTATTTTAGAGCTTTTGCTGGAATTTTGTAGAGGTGAAGAC…
>AB365138.1 BK polyomavirus DNA, complete genome, isolate: NEA-2	GCCTCGGCCTCTTATATATTATAAAAAAAAAGGCCACAGGGAGGAGCTGCTTTCCCATGGAATGCAGCCAAACCATGACCTCAGGAAGGAAAGTGCATGACTGGGCAGCCAGCCAGTGGCAGTTAATAGTGAAACCCCGCCCCTAGAATTCTCAAATAAACACAAGAGGAAGTGGAAACTAGCCAAAGGAGTGGAAAGCAGCCAGACAGACATGTTTTGCGAGCCTAGGAATCTTGGCCTTGTCCCCAGTTAATACTGGACAAAGGCCATGGTTCTACGCCAGCTGTCACGACAAGCTTCTGTGAAAGTTAGTAAAACCTGGACTGGAACTAAAAGAAGAGCTCAGAGGATTTTTATTTTTATTTTAGAGCTTTTGCTGGAATTTTGTAGAGGTGAAGA…
>AB365139.1 BK polyomavirus DNA, complete genome, isolate: NEA-27	GCCTCGGCCTCTTATATATTATAAAAAAAAAGGCCACAGGGAGGAGCTGCTTTCCCATGGAATGCAGCCAAACCATGACCTCAGGAAGCAAGTGCATGACTGGGCAGCCAGCCAGTGGCAGTTAATAGTGAAACCCCGCCCCTAACATTCTCAAATAAACACAAGAGGAAGTGGAAACTTTCCAAAGGAGTGGAAAGCAGCCAGACAGACATGTTTTGCGAGCCTAAGAATCTTGGCCTTGTCCCCAGTTAATACTGGACAAAGGCCATGGTTTTGCGCCAGCTGTCACGACAAGCTTCAGTGAAAGTTAGTAAAACCTGGACTGGAACTAAAAAAAGAGCTCAGAGGATTTTTATTTTTATTTTAGAGCTTTTGCTGGAATTTTGTAGAGGTGAAGAC…
>AB365140.1 BK polyomavirus DNA, complete genome, isolate: NEA-28	GCCTCGGCCTCTTATATATTATAAAAAAAAAGGCCACAGGGAGGAGCTGCTTTCCCATGGAATGCAGCCAAACCATGACCTCAGGAAGGAAAGTGCATGACTGGGCAGCCAGCCAGTGGCAGTTAATAGTGAAACCCCGCCCCTAGAATTCTCAAATAAACACAAGAGGAAGTGGAAACTAGCCAAAGGAGTGGAAAGCAGCCAGACAGACATGTTTTGCGAGCCTAGGAATCTTGGCCTTGTCCCCAGTTAATACTGGACAAAGGCCATGGAAGTGGAAACTAGCCAAAGGAGTGGAAAGCAGCCAGACAGACATGTTTTGCGAGCCTAGGAATCTTGGCCTTGTCCCCAGTTAATACTGGACAAAGGCCATGGTTCTACGCCAGCTGTCACGACAAG…
>AB365141.1 BK polyomavirus DNA, complete genome, isolate: NEB-10	GCCTCGGCCTCTTATATATTATAAAAAAAAAGGCCACAGGGAGGAGCTGCTTTCCCATGGAATGCAGCCAAACCATGACCTCAGGAAGGAAAGTGCATGACTGGGCAGCCAGCCAGTGGCAGTTAATAGTGAAACCCCGCCCCTAGAATTCTCAAATAAACACAAGAGGAAGTGGAAACTAGCCAAAGGAGTGGAAAGCAGCCAGACAGACATGTTTTGCGAGCCTAGGAATCTTGGCCTTGTCCCCAGTTAATACTGGACAAAGGCCATGGTTCTACGCCAGCTGTCACGACAAGCTTCTGTGAAAGTTAGTAAAACCTGGACTGGAACTAAAAGAAGAGCTCAGAGGATTTTTATTTTTATTTTAGAGCTTTTGCTGGAATTTTGTAGAGGTGAAGA…
>AB365142.1 BK polyomavirus DNA, complete genome, isolate: NEB-26	GCCTCGGCCTCTTATATATTATAAAAAAAAAGGCCACAGGGAGGAGCTGCTTTCCCATGGAATGCAGCCAAACCATGACCTCAGGAAGGAAAGTGCATGACTGGGCAGCCAGCCAGTGGCAGTTAATAGTGAAACCCCGCCCCTAGAATTCTCAAATAAACACAAGAGGAAGTGGAAACTAGCCAAAGGAGTGGAAAGCAGCCAGACAGACATGTTTTGCGAGCCTAGGAATCTTGGCCTTGTCCCCAGTTAATACTGGACAAAGGCCATGGTTCTACGCCAGCTGTCACGACAAGCTTCTGTGAAAGTTAGTAAAACCTGGACTGGAACTAAAAGAAGAGCTCAGAGGATTTTTATTTTTATTTTAGAGCTTTTGCTGGAATTTTGTAGAGGTGAAGA…
>AB365143.1 BK polyomavirus DNA, complete genome, isolate: NEB-27	GCCTCGGCCTCTTATATATTATAAAAAAAAAGGCCACAGGGAGGAGCTGCTTTCCCATGGAATGCAGCCAAACCATGACCTCAGGAAGGAAAGTGCATGACTGGGCAGCCAGCCAGTGGCAGTTAATAGTGAAACCCCGCCCCTAGAATTCTCAAATAAACACAAGAGGAAGTGGAAACTAGCCAAAGGAGTGGAAAGCAGCCAGACAGACATGTTTTGCGAGCCTAGGAATCTTGGCCTTGTCCCCAGTTAATACTGGACAAAGGCCATGGTTCTACGCCAGCTGTCACGACAAGCTTCTGTGAAAGTTAGTAAAACCTGGACTGGAACTAAAAGAAGAGCTCAGAGGATTTTTATTTTTATTTTAGAGCTTTTGCTGGAATTTTGTAGAGGTGAAGA…
>AB365144.1 BK polyomavirus DNA, complete genome, isolate: NEC-7	GCCTCGGCCTCTTATATATTATAAAAAAAAAGGCCACAGGGAGGAGCTGCTTACCCATGGAATGCAGCCAAACCATGACCTCAGGAAGGAAAGTGCATGACTGGGCAGCCAGCCAGTGGCAGTTAATAGTGAAACCCCGCCCATAAAATTCTCAAATAAACACAAGAGGAAGTGGAAACTGGCCAAAGGAGTGGAAAGTAGCCAGACAGACATGTTTTGCGAGCCTGGGAATGTTGGCCTTGTCCCCAGTTAAACTGGACAAAGGCCATGGTTCTGCGCCAGCTGTCACGACAAGCTTCTGTGAAAGTTAGTAAAACCTGGACTGGAACAAAAAAAAGAGCTCAGAGGATTTTTATTTTTATTTTAGAGCTTTTGCTGGAATTTTGTAGAGGTGAAGAC…
>AB365145.1 BK polyomavirus DNA, complete genome, isolate: NEC-15	GCCTCGGCCTCTTATATATTATAAAAAAAAAGGCCACAGGGAGGAGCTGCTTTCCCATGGAATGCAGCCAAACCATGACCTCAGGAAGGAAAGTGCATGACTGGGCAGCCAGCCAGTGGCAGTTAATAGTGAAACCCCGCCCATGAAATTCTCAAATAAACACAAGAGGAAGTGGAAACTGGCCAAAGGAGTGGAAAGTAGCCAGACAGACATGTTTTGCGAGCCTGGGAATGTTGGCCTTGTCCCCAGTTAAACTGGACAAAGGCCATGGTTCTGCGCCAGCTGTCACGACAAGCTTCTGTGAAAGTTAGTAAAACCTGGACTGGAACAAAAAAAAGAGCTCAGAGGATTTTTATTTTTATTTTAGAGCTTTTGCTGGAATTTTGTAGAGGTGAAGAC…
>AB365146.1 BK polyomavirus DNA, complete genome, isolate: NEC-22	GCCTCGGCCTCTTATATATTATAAAAAAAAAGGCCACAGGGAGGAGCTGCTTTCCCATGGAATGCAGCCAAACCATGACCTCAGGAAGGAAAGTGCATGACTGGGCAGCCAGCCAGTGGCAGTTAATAGTGAAACCCCGCCCATAAAATTCTCAAATAAACACAAGAGGAAGTGGAAACTGGCCAAAGGAGTGGAAAGTAGCCAGACAGACATGTTTTGCGAGCCTGGGAATGTTGGCCTTGTCCCCAGTTAAACTGGACAAAGGCCATGGTTCTGCGCCAGCTGTCACGACAAGCTTCTGTGAAAGTTAGTAAAACCTGGACTGGAACAAAAAAAAGAGCTCAGAGGATTTTTATTTTTATTTTAGAGCTTTTGCTGGAATTTTGTAGAGGTGAAGAC…
>AB365147.1 BK polyomavirus DNA, complete genome, isolate: NGY-19	GCCTCGGCCTCTTATATATTATAAAAAAAAAGGCCACAGGGAGGAGCTGCTTTCCCATGGAATGCAGCCAAACCATGACCTCAGGAAGGAAAGTGCATGACTGGGCAGCCAGCCAGTGGCAGTTAATAGTGAAACCCCGCCCCTAGAATTCTCAAATAAACACAAGAGGAAGTGGAAACTAGCCAAAGGAGTGGAAAGCAGCCAGACAGACATGTTTTGCGAGCCTAGGAATCTTGGCCTTGTCCCCAGTTAATACTGGACAAAGGCCATGGTTCTACGCCAGCTGTCACGACAAGCTTCTGTGAAAGTTAGTAAAACCTGGACTGGAACTAAAAGAAGAGCTCAGAGGATTTTTATTTTTATTTTAGAGCTTTTGCTGGAATTTTGTAGAGGTGAAGA…
>AB365148.1 BK polyomavirus DNA, complete genome, isolate: OKN-16	GCCTCGGCCTCTTATATATTATAAAAAAAAAGGCCACAGGGAGGAGCTGCTTACCCATGGAATGCAGCCAAACCATGACCTCAGGAAGGAAAGTGCATGACTGGGCAGCCAGCCAGTGGCAGTTAATAGTGAAACCCCGCCCATAAAATTCTCAAATAAACACAAGAGGAAGTGGAAACTGGCCAAAGGAGTGGAAAGTAGCCAGACAGACATGTTTTGCGAGCCTGGGAATGTTGGCCTTGTCCCCAGTTAAACTGGACAAAGGCCATGGTTCTGCGCCAGCTGTCACGACAAGCTTCTGTGAAAGTTAGTAAAACCTGGACTGGAACAAAAAAAAGAGCTCAGAGGATTTTTATTTTTATTTTAGAGCTTTTGCTGGAATTTTGTAGAGGTGAAGAC…
>AB365149.1 BK polyomavirus DNA, complete genome, isolate: OKN-19	GCCTCGGCCTCTTATATATTATAAAAAAAAAGGCCACAGGGAGGAGCTGCTTACCCATGGAATGCAGCCAAACCATGACCTCAGGAAGGAAAGTGCATGACTGGGCAGCCAGCCAGTGGCAGTTAATAGTGAAACCCCGCCCTGAAATTCTCAAATAAACACAAGAGGAAGTGGAAACTAGCCAAAGGAGTGGAAAGCAGCCAGACAGACATGTTTTGCGAGCCTAGGAATCTTGGCCTTGTCCCCAGTTAATACTGGACAAAGGCCATGGTTCTACGCCAGCTGTCACGACAAGCTTCTGTGAAAGTTAGTAAAACCTGGACTGGAACTAAAAGAAGAGCTCAGAGGATTTTTATTTTTATTTTAGAGCTTTTGCTGGAATTTTGTAGAGGTGAAGAC…
>AB365150.1 BK polyomavirus DNA, complete genome, isolate: OKN-22	GCCTCGGCCTCTTATATATTATAAAAAAAAAGGCCACAGGGAGGAGCTGCTTTCCCATGGAATGCAGCCAAACCATGACCTCAGGAAGGAAAGTGCATGACTGGGCAGCCAGCCAGTGGCAGTTAATAGTGAAACCCCGCCCCTAGAATTCTCAAATAAACACAAGAGGAAGTGGAAACTAGCCAAAGGAGTGGAAAGCAGCCAGACAGACATGTTTTGCGAGCCTAGGAATCTTGGCCTTGTCCCCAGTTAATACTGGACAAAGGCCATGGTTCTACGCCAGCTGTCACGACAAGCTTCTGTGAAAGTTAGTAAAACCTGGACTGGAACTAAAAGAAGAGCTCAGAGGATTTTTATTTTTATTTTAGAGCTTTTGCTGGAATTTTGTAGAGGTGAAGA…
>AB365151.1 BK polyomavirus DNA, complete genome, isolate: OKN-28	GCCTCGGCCTCTTATATATTATAAAAAAAAAGGCCACAGGGAGGAGCTGCTTACCCATGGAATGCAGCCAAACCATGACCTCAGGAAGGAAAGTGCATGACTGGGCAGCCAGCCAGTGGCAGTTAATAGTGAAACTCCGCCCCTAAAATTCTCAAATAAACACAAGAGGAAGTGGAAACTGGCCAAAGGAGTGGAAAGTAGCCAGACAGACATGTTTTGCGAGCCTGGGAATGTTGGCCTTGTCCCCAGTTAAACTGGACAAAGGCCATGGTTCTGCGCCAGCTGTCACGACAAGCTTCTGTGAAAGTTAGTAAAACCTGGACTGGAACAAAAAAAAGAGCTCAGAGGATTTTTATTTTTATTTTAGAGCTTTTGCTGGAATTTTGTAGAGGTGAAGAC…
>AB365152.1 BK polyomavirus DNA, complete genome, isolate: OKN-36	GCCTCGGCCTCTTATATATTATAAAAAAAAAGGCCACAGGGAGGAGCTGCTTACCCATGGAATGCAGCCAAACCATGACCTCAGGAAGGAAAGTGCATGACTGGGCAGCCAGCCAGTGGCAGTTAATAGTGAAACCCCGCCCATAAAATTCTCAAATAAACACAAGAGGAAGTGGAAACTGGCCAAAGGAGTGGAAAGTAGCCAGACAGACATGTTTTGCGAGCCTGGGAATGTTGGCCTTGTCCCCAGTTAAACTGGACAAAGGCCATGGTTCTGCGCCAGCTGTCACGACAAGCTTCTGTGAAAGTTAGTAAAACCTGGACTGGAACAAAAAAAAGAGCTCAGAGGATTTTTATTTTTATTTTAGAGCTTTTGCTGGAATTTTGTAGAGGTGAAGAC…
>AB365153.1 BK polyomavirus DNA, complete genome, isolate: OKN-42	GCCTCGGCCTCTTATATATTATAAAAAAAAAGGCCACAGGGAGGAGCTGCTTACCCATGGAATGCAGCCAAACCATGACCTCAGGAAGGAAAGTGCATGACTGGGCAGCCAGCCAGTGGCAGTTAATAGTGAAACCCCGCCCATAAAATTCTCAAATAAACACAAGAGGAAGTGGAAACTGGCCAAAGGAGTGGAAAGTAGCCAGACAGACATGTTTTGCGAGCCTGGGAATGTTGGCCTTGTCCCCAGTTAAACTGGACAAAGGCCATGGTTCTGCGCCAGCTGTCACGACAAGCTTCTGTGAAAGTTAGTAAAACCTGGACTGGAACAAAAAAAAGAGCTCAGAGGATTTTTATTTTTATTTTAGAGCTTTTGCTGGAACTTTGTAGAGGTGAAGAC…
>AB365154.1 BK polyomavirus DNA, complete genome, isolate: OKN-48	GCCTCGGCCTCTTATATATTATAAAAAAAAAGGCCACAGGGAGGAGCTGCTTACCCATGGAATGCAGCCAAACCATGACCTCAGGAAGGAAAGTGCATGACTGGGCAGCCAGCCAGTGGCAGTTAATAGTGAAACCCCGCCCATAAAATTCTCAAATAAACACAAGAGGAAGTGGAAACTGGCCAAAGGAGTGGAAAGTAGCCAGACAGACATGTTTTGCGAGCCTGGGAATGTTGGCCTTGTCCCCAGTTAAACTGGACAAAGGCCATGGTTCTGCGCCAGCTGTCACGACAAGCTTCTGTGAAAGTTAGTAAAACCTGGACTGGAACAAAAAAAAGAGCTCAGAGGATTTTTATTTTTATTTTAGAGCTTTTGCTGGAATTTTGTAGAGGTGAAGAC…
>AB365155.1 BK polyomavirus DNA, complete genome, isolate: OKN-50	GCCTCGGCCTCTTATATATTATAAAAAAAAAGGCCACAGGGAGGAGCTGCTTACCCATGGAATGCAGCCAAACCATGACCTCAGGAAGGAAAGTGCATGACTGGGCAGCCAGCCAGTGGCAGTTAATAGTGAAACCCCGCCCATAAAATTCTCAAATAAACACAAGAGGAAGTGGAAACTGGCCAAAGGAGTGGAAAGTAGCCAGACAGACATGTTTTGCGAGCCTGGGAATGTTGGCCTTGTCCCCAGTTAAACTGGACAAAGGCCATGGTTCTGCGCCAGCTGTCACGACAAGCTTCTGTGAAAGTTAGTAAAACCTGGACTGGAACAAAAAAAAGAGCTCAGAGGATTTTTATTTTTATTTTAGAGCTTTTGCTGGAATTTTGTAGAGGTGAAGAC…
>AB365156.1 BK polyomavirus DNA, complete genome, isolate: OKN-58	GCCTCGGCCTCTTATATATTATAAAAAAAAAGGCCACAGGGAGGAGCTGCTTACCCATGGAATGCAGCCAAACCATGACCTCAGGAAGGAAAGTGCATGACTGGGCAGCCAGCCAGTGGCAGTTAATAGTGAAACTCCGCCCCTAAAATTCTCAAATAAACACAAGAGGAAGTGGAAACTGGCCAAAGGAGTGGAAAGTAGCCAGACAGACATGTTTTGCGAGCCTGGGAATGTTGGCCTTGTCCCCAGTTAAACTGGACAAAGGCCATGGTTCTGCGCCAGCTGTCACGACAAGCTTCTGTGAAAGTTAGTAAAACCTGGACTGGAACAAAAAAAAGAGCTCAGAGGATTTTTATTTTTATTTTAGAGCTTTTGCTGGAATTTTGTAGAGGTGAAGAC…
>AB365157.1 BK polyomavirus DNA, complete genome, isolate: SAU-3	GCCTCGGCCTCTTATATATTATAAAAAAAAAGGCCACAGGGAGGAGCTGCTTACCCATGGAATGCAGCCAAACCATGACCTCAGGAAGGAAAGTGCATGACTGGGCAGCCAGCCAGTGGCAGTTAATAGTGAAACCCCGCCCCTAAAATTCTCAAATAAACACAAGAGGAAGTGGAAACTGGCCAAAGGAGTGGAAAGCAGCCAGACAGACATGTTTTGCGAGCCTAGGAATCTTGGCCTTGTCCCCAGTTAAACTGGACAAAGGCCATGGTTCTGCGCCAGCTGTCACGACAAGCTTCAGTGAAAGTTGGTAAAACCTGGACTGGAACAAAAAAAAGAGCTCAGAGGATTTTTATTTTTATTTTAGAGCTTTTGCTGGAATTTTGTAGAGGTGAAGAC…
>AB365158.1 BK polyomavirus DNA, complete genome, isolate: SHA-4	GCCTCGGCCTCTTATATATTATAAAAAAAAAGGCCACAGGGAGGAGCTGCTTACCCATGGAATGCAGCCAAACCATGACCTCAGGAAGGAAAGTGCATGACTGGGCAGCCAGCCAGTGGCAGTTAATAGTGAAACCCCGCCCATAAAATTCTCAAATAAACACAAGAGGAAGTGGAAACTGGCCAAAGGAGTGGAAAGTAGCCAGACAGACATGTTTTGCGAGCCTGGGAATGTTGGCCTTGTCCCCAGTTAAACTGGACAAAGGCCATGGTTCTGCGCCAGCTGTCACGACAAGCTTCAGTGAAAGTTAGTAAAACCTGGACTGGAACAAAAAAAAGAGCTCAGAGGATTTTTATTTTTATTTTAGAGCTTTTGCTGGAATTTTGTAGAGGTGAAGAC…
>AB365159.1 BK polyomavirus DNA, complete genome, isolate: SHA-7	GCCTCGGCCTCTTATATATTATAAAAAAAAAGGCCACAGGGAGGAGCTGCTTACCCATGGAATGCAGCCAAACCATGACCTCAGGAAGGAAAGTGCATGACTGGGCAGCCAGCCAGTGGCAGTTAATAGTGAAACCCCGCCCATAAAATTCTCAAATAAACACAAGAGGAAGTGGAAACTGGCCAAAGGAGTGGAAAGTAGCCAGACAGACATGTTTTGCGAGCCTGGGAATGTTGGCCTTGTCCCCAGTTAAACTGGACAAAGGCCATGGTTCTGCGCCAGCTGTCACGACAAGCTTCTGTGAAAGTTAGTAAAACCTGGACTGGAACAAAAAAAAGAGCTCAGAGGATTTTTATTTTTATTTTAGAGCTTTTGCTGGAATTTTGTAGAGGTGAAGAC…
>AB365160.1 BK polyomavirus DNA, complete genome, isolate: SHA-9	GCCTCGGCCTCTTATATATTATAAAAAAAAAGGCCACAGGGAGGAGCTGCTTACCCATGGAATGCAGCCAAACCATGACCTCAGGAAGGAAAGTGCATGACTGGGCAGCCAGCCAGTGGCAGTTAATAGTGAAACCCCGCCCATAAAATTCTCAAATAAACACAAGAGGAAGTGGAAACTGGCCAAAGGAGTGGAAAGTAGCCAGACAGACATGTTTTGCGAGCCTGGGAATGTTGGCCTTGTCCCCAGTTAAACTGGACAAAGGCCATGGTTCTGCGCCAGCTGTCACGACAAGCTTCAGTGAAAGTTGGTAAAACCTGGACTGGAACAAAAAAAAGAGCTCAGAGGATTTTTATTTTTATTTTAGAGCTTTTGCTGGAATTTTGTAGAGGTGAAGAC…
>AB365161.1 BK polyomavirus DNA, complete genome, isolate: SHA-10	GCCTCGGCCTCTTATATATTATAAAAAAAAAGGCCACAGGGAGGAGCTGCTTACCCATGGAATGCAGCCAAACCATGACCTCAGGAAGGAAAGTGCATGACTGGGCAGCCAGCCAGTGGCAGTTAATAGTGAAACCCCGCCCATAAAATTCTCAAATAAACACAAGAGGAAGTGGAAACTGGCCAAAGGAGTGGAAAGTAGCCAGACAGACATGTTTTGCGAGCCTGGGAATGTTGGCCTTGTCCCCAGTTAAACTGGACAAAGGCCATGGTTCTGCGCCAGCTGTCACGACAAGCTTCTGTGAAAGTTAGTAAAACCTGGACTGGAACAAAAAAAAGAGCTCAGAGGATTTTTATTTTTATTTTAGAGCTTTTGCTGGAATTTTGTAGAGGTGAAGAC…
>AB365162.1 BK polyomavirus DNA, complete genome, isolate: SHA-13	GCCTCGGCCTCTTATATATTATAAAAAAAAAGGCCACAGGGAGGAGCTGCTTACCCATGGAATGCAGCCAAACCATGACCTCAGGAAGGAAAGTGCATGACTGGGCAGCCAGCCAGTGGCAGTTAATAGTGAAACCCCGCCCATAAAATTCTCAAATAAACACAAGAGGAAGTGGAAACTGGCCAAAGGAGTGGAAAGTAGCCAGACAGACATGTTTTGCGAGCCTGGGAATGTTGGCCTTGTCCCCAGTTAAACTGGACAAAGGCCATGGTTCTGCGCCAGCTGTCACGACAAGCTTCAGTGAAAGTTAGTAAAACCTGGACTGGAACAAAAAAAAGAGCTCAGAGGATTTTTATTTTTATTTTAGAGCTTTTGCTGGAATTTTGTAGAGGTGAAGAC…
>AB365163.1 BK polyomavirus DNA, complete genome, isolate: SHA-19	GCCTCGGCCTCTTATATATTATAAAAAAAAAGGCCACAGGGAGGAGCTGCTAACCCATGGAATGTAGCCAAACCATGACCTCAGGAAGGAAAGTGCATGACTGGGCAGCCAGCCAGTGGCAGTTAATAGTGAAACCCCGCCCCTAAAATTCTCAAATAAACACAAGAGGAAGTGGAAACTGGCCAAAGGAGTGGAAAGCAGCCAGACAGACATGTTTTGCGAGCCTAGGAATCTTGGCCTTGTCCCCAGTTAAACTGGACAAAGGCCATGGTTCTGCGCCAGCTGTCACGACAAGCTTCTGTGAAAGTTAGTAAAACCTGGACTGGAACAAAAAAAAGGGCTCAGAGGATTTTTATTTTTATTTTAGAGCTTTTGCTGGAATTTTGTAGAGGTGAAGAC…
>AB365164.1 BK polyomavirus DNA, complete genome, isolate: SHA-22	GCCTCGGCCTCTTATATATTATAAAAAAAAAGGCCACAGGGAGGAGCTGCTTACCCATGGAATGCAGCCAAACCATGACCTCAGGAAGGAAAGTGCATGACTGGGCAGCCAGCCAGTGGCAGTTAATAGTGAAACCCCGCCCATAAAATTCTCAAATAAACACAAGAGGAAGTGGAAACTGGCCAAAGGAGTGGAAAGTAGCCAGACAGACATGTTTTGCGAGCCTGGGAATGTTGGCCTTGTCCCCAGTTAAACTGGACAAAGGCCATGGTTCTGCGCCAGCTGTCACGACAAGCTTCTGTGAAAGTTAGTAAAACCTGGACTGGAACAAAAAAAAGAGCTCAGAGGATTTTTATTTTTATTTTAGAGCTTTTGCTGGAATTTTGTAGAGGTGAAGAC…
>AB365165.1 BK polyomavirus DNA, complete genome, isolate: SHA-23	GCCTCGGCCTCTTATATATTATAAAAAAAAAGGCCACAGGGAGGAGCTGCTTACCCATGGAATGCAGCCAAACCATGACCTCAGGAAGGAAAGTGCATGACTGGGCAGCCAGCCAGTGGCAGTTAATAGTGAAACCCCGCCCATAAAATTCTCAAATAAACACAAGAGGAAGTGGAAACTGGCCAAAGGAGTGGAAAGTAGCCAGACAGACATGTTTTGCGAGCCTGGGAATGTTGGCCTTGTCCCCAGTTAAACTGGACAAAGGCCATGGTTCTGCGCCAGCTGTCACGACAAGCTTCAGTGAAAGTTAGTAAAACCTGGACTGGAACAAAAAAAAGAGCTCAGAGGATTTTTATTTTTATTTTAGAGCTTTTGCTGGAATTTTGTAGAGGTGAAGAC…
>AB365166.1 BK polyomavirus DNA, complete genome, isolate: SHA-25	GCCTCGGCCTCTTATATATTATAAAAAAAAAGGCCACAGGGAGGAGCTGCTTACCCATGGAATGCAGCCAAACCATGACCTCAGGAAGGAAAGTGCATGACTGGGCAGCCAGCCAGTGGCAGTTAATAGTGAAACCCCGCCCCTAAAATTCTCAAATAAACACAAGAGGAAGTGGAAACTGGCCAAAGGAGTGGAAAGTAGCCAGACAGACATGTTTTGCGAGCCTGGGAATGTTGGCCTTGTCCCCAGTTAAACTGGACAAAGGCCATGGTTTTGCGCCAGCTGTCACGACAAGCTTCTGTGAAAGTTAGTAAAACCTGGACTGGAACAAAAAAAAGAGCTCAGAGGATTTTTATTTTTATTTTAGAGCTTTTGCTGGAATTTTGTAGAGGTGAAGAC…
>AB365167.1 BK polyomavirus DNA, complete genome, isolate: SHA-28	GCCTCGGCCTCTTATATATTATAAAAAAAAAGGCCACAGGGAGGAGCTGCTTTCCCATGGAATGCAGCCAAACCATGACCTCAGGAAGGAAAGTGCATGACTGGGCAGCCAGCCAGTGGCAGTTAATAGTGAAACCCCGCCCCTAGAATTCTCAAATAAACACAAGAGGAAGTGGAAAGTAGCCAAAGGAGTGGAAAGCAGCCAGACAGACATGTTTTGCGAGCCGAGGAATCTTGGCCTTGTCCCCAGTTAATACTGGACAAAGGCCATGGTTCTACGCCAGCTGTCACGACAAGCTTCTGTGAGAGTTAGTAAAACCTGGACTGGAACTAAAAGAAGAGCTCAGAGGATTTTTATTTTTATTTTAGAGCTTTTGCTGGAATTTTGTAGAGGTGAAGA…
>AB365168.1 BK polyomavirus DNA, complete genome, isolate: SHA-30	GCCTCGGCCTCTTATATATTATAAAAAAAAAGGCCACAGGGAGGAGCTGCTTTCCCATGGAATGCAGCCAAACCATGACCTCAGGAAGGAAAGTGCATGACTGGGCAGCCAGCCAGTGGCAGTTAATAGTGAAACCCCGCCCCTAGAATTCTCAAATAAACACAAGAGGAAGTGGAAAGTAGCCAAAGGAGTGGAAAGCAGCCAGACAGACATGTTTTGCGAGCCGAGGAATCTTGGCCTTGTCCCCAGTTAATACTGGACAAAGGCCATGGTTCTTCGCCAGCTGTCACGACAAGCTTCTGTGAGAGTTAGTAAAACCTGGACTGGAACTAAAAGAAGAGCTCAGAGGATTTTTATTTTTATTTTAGAGCTTTTGCTGGAATTTTGTAGAGGTGAAGA…
>AB365169.1 BK polyomavirus DNA, complete genome, isolate: SHA-40	GCCTCGGCCTCTTATATATTATAAAAAAAAAGGCCACAGGGAGGAGCTGCTAACCCATGGAATGTAGCCAAACCATGACCTCAGGAAGGAAAGTGCATGACTGGGCAGCCAGCCAGTGGCAGTTAATAGTGAAACCCCGCCCCTAAAATTCTCAAATAAACACAAGAGGAAGTGGAAACTGGCCAAAGGAGTGGAAAGCAGCCAGACAGACATGTTTTGCGAGCCTAGGAATCTTGGCCTTGTCCCCAGTTAAACTGGACAAAGGCCATGGTTCTGCGCCAGCTGTCACGACAAGCTTCTGTGAAAGTTAGTAAAACCTGGACTGGAACAAAAAAAAGGGCTCAGAGGATTTTTATTTTTATTTTAGAGCTTTTGCTGGAATTTTGTAGAGGTGAAGAC…
>AB365170.1 BK polyomavirus DNA, complete genome, isolate: SHA-41	GCCTCGGCCTCTTATATATTATAAAAAAAAAGGCCACAGGGAGGAGCTGCTTACCCATGGAATGCAGCCAAACCATGACCTCAGGAAGGAAAGTGCATGACTGGGCAGCCAGCCAGTGGCAGTTAATAGTGAAACCCCGCCCATAAAATTCTCAAATAAACACAAGAGGAAGTGGAAACTGGCCAAAGGAGTGGAAAGTAGCCAGACAGACATGTTTTGCGAGCCTGGGAATGTTGGCCTTGTCCCCAGTTAAACTGGACAAAGGCCATGGTTCTGCGCCAGCTGTCACGACAAGCTTCTGTGAAAGTTAGTAAAACCTGGACTGGAACAAAAAAAAGAGCTCAGAGGATTTTTATTTTTATTTTAGAGCTTTTGCTGGAATTTTGTAGAGGTGAAGAC…
>AB365171.1 BK polyomavirus DNA, complete genome, isolate: SHA-43	GCCTCGGCCTCTTATATATTATAAAAAAAAAGGCCACAGGGAGGAGCTGCTTACCCATGGAATGCAGCCAAACCATGACCTCAGGAAGGAAAGTGCATGACTGGGCAGCCAGCCAGTGGCAGTTAATAGTGAAACCCCGCCCCTGAAATTCTCAAATAAACACAAGAGGAAGTGGAAACTAGCCAAAGGAGTGGAAAGCAGCCAGACAGACATGTTTTGCGAGCCTAGGAATCTTGGCCTTGTCCCCAGTTAATACTGGACAAAGGCCATGGTTCTACGCCAGCTGTCACGACAAGCTTCTGTGAAAGTAAGTAAAACCTGGACTGGAACAAAAAGAAGAGCTCAGAGGATTTTTATTTTTATTTTAGAGCTTTTGCTGGAATTTTGTAGAGGTGAAGA…
>AB365172.1 BK polyomavirus DNA, complete genome, isolate: SHA-47	GCCTCGGCCTCTTATATATTATAAAAAAAAAGGCCACAGGGAGGAGCTGCTTTCCCATGGAATGCAGCCAAACCATGACCTCAGGAAGGAAAGTGCATGACTGGGCAGCCAGCCAGTGGCAGTTAATAGTGAAACCCCGCCCCTAGAATTCTCAAATAAACACAAGAGGAAGTGGAAAGTAGCCAAAGGAGTGGAAAGCAGCCAGACAGACATGTTTTGCGAGCCGAGGAATCTTGGCCTTGTCCCCAGTTAATACTGGACAAAGGCCATGGTTCTACGCCAGCTGTCACGACAAGCTTCTGTGAGAGTTAGTAAAACCTGGACTGGAACTAAAAGAAGAGCTCAGAGGATTTTTATTTTTATTTTAGAGCTTTTGCTGGAATTTTGTAGAGGTGAAGA…
>AB365173.1 BK polyomavirus DNA, complete genome, isolate: SHA-55	GCCTCGGCCTCTTATATATTATAAAAAAAAAGGCCACAGGGAGGAGCTGCTTTCCCATGGAATGCAGCCAAACCATGACCTCAGGAAGGAAAGTGCATGACTGGGCAGCCAGCCAGTGGCAGTTAATAGTGAAACCCCGCCCCTAGAATTCTCAAATAAACACAAGAGGAAGTGGAAAGTAGCCAAAGGAGTGGAAAGCAGCCAGACAGACATGTTTTGCGAGCCGAGGAATCTTGGCCTTGTCCCCAGTTAATACTGGACAAAGGCCATGGTTCTACGCCAGCTGTCACGACAAGCTTCTGTGAGAGTTAGTAAAACCTGGACTGGAACTAAAAGAAGAGCTCAGAGGATTTTTATTTTTATTTTAGAGCTTTTGCTGGAATTTTGTAGAGGTGAAGA…
>AB365174.1 BK polyomavirus DNA, complete genome, isolate: SHA-56	GCCTCGGCCTCTTATATATTATAAAAAAAAAGGCCACAGGGAGGAGCTGCTTACCCATGGAATGCAGCCAAACCATGACCTCAGGAAGGAAAGTGCATGACTGGGCAGCCAGCCAGTGGCAGTTAATAGTGAAACCCCGCCCATAAAATTCTCAAATAAACACAAGAGGAAGTGGAAACTGGCCAAAGGAGTGGAAAGTAGCCAGACAGACATGTTTTGCGAGCCTGGGAATGTTGGCCTTGTCCCCAGTTAAACTGGACAAAGGCCATGGTTCTGCGCCAGCTGTCACGACAAGCTTCTGTGAAAGTTAGTAAAACCTGGACTGGAACAAAAAAAAGAGCTCAGAGGATTTTTATTTTTATTTTAGAGCTTTTGCTGGAATTTTGTAGAGGTGAAGAC…
>AB365175.1 BK polyomavirus DNA, complete genome, isolate: SHA-62	GCCTCGGCCTCTTATATATTATAAAAAAAAAGGCCACAGGGAGGAGCTGCTTACCCATGGAATGCAGCCAAACCATGACCTCAGGAAGGAAAGTGCATGACTGGGCAGCCAGCCAGTGGCAGTTAATAGTGAAACCCCGCCCATAAAATTCTCAAATAAACACAAGAGGAAGTGGAAACTGGCCAAAGGAGTGGAAAGTAGCCAGACAGACATGTTTTGCGAGCCTGGGAATGTTGGCCTTGTCCCCAGTTAAACTGGACAAAGGCCATGGTTCTGCGCCAGCTGTCACGACAAGCTTCAGTGAAAGTTGGTAAAACCTGGACTGGAACAAAAAAAAGAGCTCAGAGGATTTTTATTTTTATTTTAGAGCTTTTGCTGGAATTTTGTAGAGGTGAAGAC…
>AB365176.1 BK polyomavirus DNA, complete genome, isolate: SHA-70	GCCTCGGCCTCTTATATATTATAAAAAAAAAGGCCACAGGGAGGAGCTGCTTACCCATGGAATGCAGCCAAACCATGACCTCAGGAAGGAAAGTGCATGACTGGGCAGCCAGCCAGTGGCAGTTAATAGTGAAACCCCGCCCATAAAATTCTCAAATAAACACAAGAGGAAGTGGAAACTGGCCAAAGGAGTGGAAAGTAGCCAGACAGACATGTTTTGCGAGCCTGGGAATGTTGGCCTTGTCCCCAGTTAAACTGGACAAAGGCCATGGTTCTGCGCCAGCTGTCACGACAAGCTTCAGTGAAAGTTAGTAAAACCTGGACTGGAACAAAAAAAAGAGCTCAGAGGATTTTTATTTTTATTTTAGAGCTTTTGCTGGAATTTTGTAGAGGTGAAGAC…
>AB365177.1 BK polyomavirus DNA, complete genome, isolate: SHA-72	GCCTCGGCCTCTTATATATTATAAAAAAAAAGGCCACAGGGAGGAGCTGCTAACCCATGGAATGTAGCCAAACCATGACCTCAGGAAGGAAAGTGCATGACTGGGCAGCCAGCCAGTGGCAGTTAATAGTGAAACCCCGCCCCTAAAATTCTCAAATAAACACAAGAGGAAGTGGAAACTGGCCAAAGGAGTGGAAAGCAGCCAGACAGACATGTTTTGCGAGCCTAGGAATCTTGGCCTTGTCCCCAGTTAAACTGGACAAAGGCCATGGTTCTGCGCCAGCTGTCACGACAAGCTTCTGTGAAAGTTAGTAAAACCTGGACTGGAACAAAAAAAAGGGCTCAGAGGATTTTTATTTTTATTTTAGAGCTTTTGCTGGAATTTTGTAGAGGTGAAGAC…
>AB365178.1 BK polyomavirus DNA, complete genome, isolate: SHA-78	GCCTCGGCCTCTTATATATTATAAAAAAAAAGGCCACAGGGAGGAGCTGCTTTCCCATGGAATGCAGCCAAACCATGACCTCAGGAAGGAAAGTGCATGACTGGGCAGCCAGCCAGTGGCAGTTAATAGTGAAACCCCGCCCCTAGAATTCTCAAATAAACACAAGAGGAAGTGGAAAGTAGCCAAAGGAGTGGAAAGCAGCCAGACAGACATGTTTTGCGAGCCGAGGAATCTTGGCCTTGTCCCCAGTTAATACTGGACAAAGGCCATGGTTCTACGCCAGCTGTCACGACAAGCTTCTGTGAGAGTTAGTAAAACCTGGACTGGAACTAAAAGAAGAGCTCAGAGGATTTTTATTTTTATTTTAGAGCTTTTGCTGGAATTTTGTAGAGGTGAAGA…
>FJ385773.1 Budgerigar fledgling disease polyomavirus, complete genome	GGTATAGATTTTTTCTCTGTATAGTGCACTGGCTTGCCAGAGCGCGATTTATAAAAACAAGGGAAGTGCTGAGCAATCGTTACATAACATGCATTCCAAATAAGGGAATGCGGATATCCATACTTGGGACTTACATAACATGCATTCCATATAAGGAATACGGATATGCCCATGTTTGTATCCAAACAGGCGGTCTCCCAGACTCCGCCTATCGTCCCATATTACGTGCCGCTCCATAAAAGGGAGTCCATAAAAGGGAGGCGTACGTGACCTTTTTACAGGATATTACGCCCTAGCAACAGGATGTCTACTCCAGCGCGAGATCCAAACACGGCGGGCACTGCGGTAAGTTCCCCTATTTAAATTCAAATGTTTGCGCGCGAAAGCTAACAATGCCTA…
>AB369087.1 BK polyomavirus DNA, complete genome, isolate: A-23H	GCCTCGGCCTCTTATATATTATAAAAAAAAAGGCCACAGGGAGGAGCTGCTTACCCATGGAATGCAGCCAAACCATGACCTCAGGAAGGAAAGTGCATGACTGGGCAGCCAGCCAGTGGCAGTTAATAGTGAAACCCCGCCCCTGAAATTCTCAAATAAACACAAGAGGAAGTGGAAACTGGCCAAAGGAGTGGAAAGCAGCCAGACAGACATGTTTTGCGGGCCTAGGAATCTTGGCCTTGTCCCCAGTTAAACTGGACAAAGGCCATGGTTCTGCGCCAGCTGTCACGACAAGCTTCTGTGAAACTTGGTAAAACCTGGACTGGAACAAAAAAAAGAGCTCAGAGGATTTTTATTTTTATTTTAGAGCTTTTGCTGGAATTTTGTAGAGGTGAAGAC…
>AB369088.1 BK polyomavirus DNA, complete genome, isolate: A-36H	GCCTCGGCCTCTTATATATTATAAAAAAAAAGGCCACAGGGAGGAGCTGCTTACCCATGGAATGCAGCCAAACCATGACCTCAGGAAGGAAAGTGCATGACTGGGCAGCCAGCCAGTGGCAGTTAATAGTGAAACCCCGCCCCTGAAATTCTCAAATAAACACAAGAGGAAGTGGAAACTGGCCAAAGGAGTGGAAAGCAGCCAGACAGACATGTTTTGCGGGCCTAGGAATCTTGGCCTTGTCCCCAGTTAAACTGGACAAAGGCCATGGTTCTGCGCCAGCTGTCACGACAAGCTTCTGTGAAACTTGGTAAAACCTGGACTGGAACAAAAAAAAGAGCTCAGAGGATTTTTATTTTTATTTTAGAGCTTTTGCTGGAATTTTGTAGAGGTGAAGAC…
>AB369089.1 BK polyomavirus DNA, complete genome, isolate: A-37H	GCCTCGGCCTCTTATATATTATAAAAAAAAAGGCCACAGGGAGGAGCTGCTTTCCCATGGAATGCAGCCAAACCATGACCTCAGGAAGGAAAGTGCATGACTGGGCAGCCAGCCAGTGGCAGTTAATAGTGAAACCCCGCCCCTAGAATTCTCAAATAAACACAAGAGGAAGTGGAAAGTAGCCAAAGGAGTGGAAAGCAGCCAGACAGACATGTTTTGCGAGCCGAGGAATCTTGGCCTTGTCCCCAGTTAATACTGGACAAAGGCCATGGTTCTACGCCAGCTGTCACGACAAGCTTCTGTGAAAGTTAGTAAAACCTGGACTGGAACTAAAAAAAGAGCTCAGAGGATTCTTATTTTTATTTTAGAGCTTTTGCTGGAATTTTGTAGAGGTGAAGA…
>AB369090.1 BK polyomavirus DNA, complete genome, isolate: A-43H	GCCTCGGCCTCTTATATATTATAAAAAAAAAGGCCACAGGGAGGAGCTGCTAACCCATGGAATGTAGCCAAACCATGACCTCAGGAAGGAAAGTGCATGACTGGGCAGCCAGCCAGTGGCAGTTAATAGTGAAACCCCGCCCCTAAAATTCTCAAATAAACACAAGAGGAAGTGGAAACTGGCCAAAGGAGTGGAAAGCAGCCAGACAGACATGTTTTGCGAGCCTAGGAATCTTGGCCTTGTCCCCAGTTAAACTGGACAAAGGCCATGGTTCTGCGCCAGCTGTCACGACAAGCTTCTGTGAAAGTTAGTAAAACCTGGACTGGAACAAAAAAAAGAGCTCAGAGGATTTTTATTTTTATTTTAGAGCTTTTGCTGGAATTTTGTAGAGGTGAAGAC…
>AB369091.1 BK polyomavirus DNA, complete genome, isolate: A-47H	GCCTCGGCCTCTTATATATTATAAAAAAAAAGGCCACAGGGAGGAGCTGCTTACCCATGGAATGCAGCCAAACCATGACCTCAGGAAGGAAAGTGCATGACTGGGCAGCCAGCCAGTGGCAGTTAATAGTGAAACCCCGCCCCTGAAATTCTCAAATAAACACAAGAGGAAGTGGAAACTGGCCAAAGGAGTGGAAAGCAGCCAGACAGACATGTTTTGCGGGCCTAGGAATCTTGGCCTTGTCCCCAGTTAAACTGGACAAAGGCCATGGTTCTGCGCCAGCTGTCACGACAAGCTTCTGTGAAACTTGGTAAAACCTGGACTGGAACAAAAAAAAGAGCTCAGAGGATTTTTATTTTTATTTTAGAGCTTTTGCTGGAATTTTGTAGAGGTGAAGAC…
>AB369092.1 BK polyomavirus DNA, complete genome, isolate: A-62H	GCCTCGGCCTCTTATATATTATAAAAAAAAAGGCCACAGGGAGGAGCTGCTTACCCATGGAATGCAGCCAAACCATGACCTCAGGAAGGAAAGTGCATGACTGGGCAGCCAGCCAGTGGCAGTTAATAGTGAAACCCCGCCCCTAAAATTCTCAAATAAACACAAGAGGAAGTGGAAACTGGCCAAAGGAGTGGAAAGCAGCCAGACAGACATGTTTTGCGAGCCTAGGAATCTTGGCCTTGTCCCCAGTTAAACTGGACAAAGGCCATGGTTCTGCGCCAGCTGTCACGACAAGCTTCTGTGAAAGTTGGTAAAACCTGGACTGGAACAAAAAAAAGAGCTCAGAGGATTTTTATTTTTATTTTAGAGCTTTTGCTGGAATTTTGTAGAGGTGAAGAC…
>AB369093.1 BK polyomavirus DNA, complete genome, isolate: A-66H	GCCTCGGCCTCTTATATATTATAAAAAAAAAGGCCACAGGGAGGAGCTGCTTTCCCATGGAATGCAGCCAAACCATGACCTCAGGAAGGAAAGTGCATGACTGGGCAGCCAGCCAGTGGCAGTTAATAGTGAAACCCCGCCCCTAGAATTCTCAAATAAACACAAGAGGAAGTGGAAAGTAGCCAAAGCAGTGGAAAGCAGCCAGACAGACATGTTTTGCGAGCCGAGGAATCTTGGCCTTGTCCCCAGTTAATACTGGACAAAGGCCATGGTTCTACGCCAGCTGTCACGACAAGCTTCTGTGAAAGTTAGTAAAACCTGGACTGGAACTAAAAAAAGAGCTCAGAGGATTCTTATTTTTATTTTAGAGCTTTTGCTGGAATTTTGTAGAGGTGAAGA…
>AB369094.1 BK polyomavirus DNA, complete genome, isolate: A-68H	GCCTCGGCCTCTTATATATTATAAAAAAAAAGGCCACAGGGAGGAGCTGCTAACCCATGGAATGTAGCCAAACCATGACCTCAGGAAGGAAAGTGCATGACTGGGCAGCCAGCCAGTGGCAGTTAATAGTGAAACCCCGCCCCTAAAATTCTCAAATAAACACAAGAGGAAGTGGAAACTGGCCAAAGGAGTGGAAAGCAGCCAGACAGACATGTTTTGCGAGCCTAGGAATCTTGGCCTTGTCCCCAGTTAAACTGGACAAAGGCCATGGTTCTGCGCCAGCTGTCACGACAAGCTTCTGTGAAAGTTAGTAAAACCTGGACTGGAACAAAAAAAAGAGCTCAGAGGATTTTTATTTTTATTTTAGAGCTTTTGCTGGAATTTTGTAGAGGTGAAGAC…
>AB369095.1 BK polyomavirus DNA, complete genome, isolate: FUJ-4	GCCTCGGCCTCTTATATATTATAAAAAAAAAGGCCACAGGGAGGAGCTGCTTACCCATGGAATGCAGCCAAACCATGACCTCAGGAAGGAAAGTGCATGACTGGGCAGCCAGCCAGTGGCAGTTAATAGTGAAACCCCGCCCATCAAATTCTCAAATAAACACAAGAGGAAGTGGAAACTGGCCAAAGGAGTGGAAAGTAGCCAGACAGACATGTTTTGCGAGCCTGGGAATGTTGGCCTTGTCCCCAGTTAAACTGGACAAAGGCCATGGTTCTGCGCCAGCTGTCACGACAAGCTTCTGTGAAAGTTAGTAAAACCTGGACTGGAACAAAAAAAAGAGCTCAGAGGATTTTTATTTTTATTTTAGAGCTTTTGCTGGAATTTTGTAGAGGTGAAGAC…
>AB369096.1 BK polyomavirus DNA, complete genome, isolate: FUJ-6	GCCTCGGCCTCTTATATATTATAAAAAAAAAGGCCACAGGGAGGAGCTGCTTACCCATGGAATGCAGCCAAACCATGACCTCAGGAAGGAAAGTGCATGACTGGGCAGCCAGCCAGTGGCAGTTAATAGTGAAACCCCGCCCATGAAATTCTCAAATAAACACAAGAGGAAGTGGAAACTGGCCAAAGGAGTGGAAAGTAGCCAGACAGACATGTTTTGCGAGCCTGGGAATGTTGGCCTTGTCCCCAGTTAAACTGGACAAAGGCCATGGTTCTGCGCCAGCTGTCACGACAAGCTTCTGTGAAAGTTAGTAAAACCTGGACTGGAACAAAAAAAAGAGCTCAGAGGATTTTTATTTTTATTTTAGAGCTTTTGCTGGAATTTTGTAGAGGTGAAGAC…
>AB369097.1 BK polyomavirus DNA, complete genome, isolate: FUJ-15	GCCTCGGCCTCTTATATATTATAAAAAAAAAGGCCACAGGGAGGAGCTGCTTACCCATGGAATGCAGCCAAACCATGACCTCAGGAAGGAAAGTGCATGACTGGGCAGCCAGCCAGTGGCAGTTAATAGTGAAACCCCGCCCATGAAATTCTCAAATAAACACAAGAGGAAGTGGAAACTGGCCAAAGGAGTGGAAAGTAGCCAGACAGACATGTTTTGCGAGCCTGGGAATGTTGGCCTTGTCCCCAGTTAAACTGGACAAAGGCCATGGTTCTGCGCCAGCTGTCACGACAAGCTTCTGTGAAAGTTAGTAAAACCTGGACTGGAACAAAAAAAAGAGCTCAGAGGATTTTTATTTTTATTTTAGAGCTTTTGCTGGAATTTTGTAGAGGTGAAGAC…
>AB369098.1 BK polyomavirus DNA, complete genome, isolate: FUJ-27	GCCTCGGCCTCTTATATATTATAAAAAAAAAGGCCACAGGGAGGAGCTGCTTACCCATGGAATGCAGCCAAACCATGACCTCAGGAAGGAAAGTGCATGACTGGGCAGCCAGCCAGTGGCAGTTAATAGTGAAACCCCGCCCATAAAATTCTCAAATAAACACAAGAGGAAGTGGAAACTGGCCAAAGGAGTGGAAAGTAGCCAGACAGACATGTTTTGCGAGCCTGGGAATGTTGGCCTTGTCCCCAGTTAAACTGGACAAAGGCCATGGTTCTGCGCCAGCTGTCACGACAAGCTTCAGTGAAAGTTAGTAAAACCTGGACTGGAACAAAAAAAAGAGCTCAGAGGATTTTTATTTTTATTTTAGAGCTTTTGCTGGAATTTTGTAGAGGTGAAGAC…
>AB369099.1 BK polyomavirus DNA, complete genome, isolate: FUJ-31	GCCTCGGCCTCTTATATATTATAAAAAAAAAGGCCACAGGGAGGAGCTGCTTACCCATGGAATGCAGCCAAACCATGACCTCAGGAAGGAAAGTGCATGACTGGGCAGCCAGCCAGTGGCAGTTAATAGTGAAACCCCGCCCATAAAATTCTCAAATAAACACAAGAGGAAGTGGAAACTGGCCAAAGGAGTGGAAAGTAGCCAGACAGACATGTTTTGCGAGCCTGGGAATGTTGGCCTTGTCCCCAGTTAAACTGGACAAAGGCCATGGTTCTGCGCCAGCTGTCACGACAAGCTTCTGTGAAAGTTAGTAAAACCTGGACTGGAACAAAAAAAAGAGCTCAGAGGATTTTTATTTTTATTTTAGAGCTTTTGCTGGAATTTTGTAGAGGTGAAGAC…
>AB369100.1 BK polyomavirus DNA, complete genome, isolate: FUJ-34	GCCTCGGCCTCTTATATATTATAAAAAAAAAGGCCACAGGGAGGAGCTGCTTACCCATGGAATGCAGCCAAACCATGACCTCAGGAAGGAAAGTGCATGACTGGGCAGCCAGCCAGTGGCAGTTAATAGTGAAACCCCGCCCATAAAATTCTCAAATAAACACAAGAGGAAGTGGAAACTGGCCAAAGGAGTGGAAAGTAGCCAGACAGACATGTTTTGCGAGCCTGGGAATGTTGGCCTTGTCCCCAGTTAAACTGGACAAAGGCCATGGTTCTGCGCCAGCTGTCACGACAAGCTTCAGTGAAAGTTGGTAAAACCTGGACTGGAACAAAAAAAAGAGCTCAGAGGATTTTTATTTTTATTTTAGAGCTTTTGCTGGAATTTTGTAGAGGTGAAGAC…
>AB369101.1 BK polyomavirus DNA, complete genome, isolate: FUJ-36	GCCTCGGCCTCTTATATATTATAAAAAAAAAGGCCACAGGGAGGAGCTGCTTACCCATGGAATGCAGCCAAACCATGACCTCAGGAAGGAAAGTGCATGACTGGGCAGCCAGCCAGTGGCAGTTAATAGTGAAACCCCGCCCATCAAATTCTCAAATAAACACAAGAGGAAGTGGAAACTGGCCAAAGGAGTGGAAAGTAGCCAGACAGACATGTTTTGCGAGCCTGGGAATGTTGGCCTTGTCCCCAGTTAAACTGGACAAAGGCCATGGTTCTGCGCCAGCTGTCACGACAAGCTTCTGTGAAAGTTAGTAAAACCTGGACTGGAACAAAAAAAAGAGCTCAGAGGATTTTTATTTTTATTTTAGAGCTTTTGCTGGAATTTTGTAGAGGTGAAGAC…
>GM674140.1 Sequence 1 from Patent WO2008077511	CCTCTGGCCTCCTGTAATATAGAAAAAAAGGGCACAGTGATTGACAGTTGTGTATACAAGCATGTGTGGTATGTTTAGTGTGTAAGCCAATAAAGTTAAAGGTCACTACTGTGGGTGGTGACACCTGATACCGGCGGAACTAGTTGCTACGTGCCACACAATAGCTTTCACTCTTGGCGTGAAGCCAACTTCCTGGGCCGTGAGCCAGCTTCCTGCGGCCTTGTGTTTTTTACCAACACACCTGGTGAACTTCTACTGTCCTTGACACAGGTAAGACTGGGGACCCTTTGTAGGCCAAAGGAGAGTGAAGGGTAACTGAAATGCTAAGACTGTAAGTTCTAATCCTAGTATTTCAGTTCGGGGATGTTGGCGCCATCGTCTCGAACCTGGCCTGCATAC…
>GM674141.1 Sequence 2 from Patent WO2008077511	CCTCTGGCCTCCTGTAATATAGAAAAAAAGGGCACAGTGATTGACAGTTGTGTATACAAGCATGTGTGGTATGTTCAGTGTGTAAGCCAATAAAGTTAAAGGTCACCACGGTGGGTGGTGACACCTGATACCGGCGGAACTAGTTGCTACGTGCCACACAATAGCTTTCACTCTTGGCGTGAAGCCAACTTCCTGGGCCGTGAGCCAGCTTCCTGCGGCCTTGTGTTTTTTAACAACACACCTGGTGAACTTCTACTGTCCTTGACACAGGTAAGACTGGGGACCCTTTGTAGGCCAAAGGAGAGTGAAGGGTAACTGAAATGCTAAGACTGTAAGTTCTAATCCTAGTATTTCAGTTCGGGGATGTTGGCGCCATCGTCTCGAACCTGGCCTGCATAC…
>GM674142.1 Sequence 3 from Patent WO2008077511	CCTCTGGCCTCCTGTAATATAGAAAAAAAGGGCACAGTGATTGACAGTTGTGTATACAAGCATGTGTGGTATGTTAAGTGTGTAAGCCAATAAAGTTAAAGGTCACCACGGTGGGTGGTGACACCTGATACCGGCGGAACTAGTTGCTACGTGCCACACAATAGCTTTCACTCTTGGCGTGAAGCCAACTTCCTGGGCCGTGAGCCAGCTTCCTGCGGCCTTGTGTTTTTTAACAACACACCTGGTGAACTTCTACTGTCCTTGACACAGGTAAGACTGGGGACCCTTTGTAGGCCAAAGGAGAGTGAAGGGTAACTGAAATGCTAAGACTGTAAGTTCTAATCCTAGTATTTCAGTTCGGGGATGTTGGCGCCATCGTCTCGAACCTGGCCTGCATAC…
>FJ464337.1 Merkel cell polyomavirus strain TKS, complete genome	GGGGCTCCTAGCCTCCGAGGCCTCTGGAAAAAAAAGAGAGAGGCCTCTGAGGCTTAAGAGGCTTAATTAGCAAAAAAGGCAGTATCTAAGGGCAGATCCCAAGGGCGGGAAACTGCAGTATAAAAACCACTCCTTAGTGAGGTAGCTCATTTGCTCCTCTGCTCTTTCTGCAAACTCCTTCTGCATATAGACAAGATGGATTTAGTCCTAAATAGGAAAGAAAGAGAGGCTCTCTGCAAGCTTTTAGAGATTGCTCCTAATTGTTATGGCAACATCCCTCTGATGAAAGCTGCTTTCAAAAGAAGCTGCTTAAAGCATCACCCTGATAAAGGGGGAAATCCTGTTATAATGATGGAATTGAACACCCTTTGGAGCAAATTCCAGCAAAATATCCACAAG…
>AB453159.1 Budgerigar fledgling disease polyomavirus DNA, complete genome, strain: APV1	GGTATAGCTTTTTTCTCTGTATAGTGCACTGGCTTGCCAGAGCGCGATTTATAAAAACAAGGGAAGTGCTGAGCAATCGTTACATAACATGCATTCCAAATAAGGGAATGCGGAAATCCATACTTGGGACTTACATAACATGCATTCCATATAAGGAATACGGATATGCCCATGTTTGTATCCAAACAGGCGGTCTCCCAGACTCCGCCTATCGTCCCATATTACGTGCCGCTCCATAAAAGGGAGGCGTACGTGACCTTTTTACAGGATATTACGCCCTAGCAACAGGATGTCTACTCCAGCGCGAGATCCAAACACGGCGGTAAGTTCCCCATTTAAATTCAAATGTTTGCGCGCGAAAGCTAACAATGCCTAACGGAACGCCTACCCTAAACAGGC…
>AB453160.1 Budgerigar fledgling disease polyomavirus DNA, complete genome, strain: APV2	GGTATAGCTTTTTTCTCTGTATAGTGCACTGGCTTGCCAGAGCGCGATTTATAAAAACAAGGGAAGTGCTGAGCAATCGTTACATAACATGCATTCCAAATAAGGGAATGCGGAAATCCATACTTGGGACTTACATAACATGCATTCCATATAAGGAATACGGATATGCCCATGTTTGTATCCAAACAGGCGGTCTCCCAGACTCCGCCTATCGTCCCATATTACGTGCCGCTCCATAAAAGGGAGGCGTACGTGACCTTTTTACAGGATATTACGCCCTAGCAACAGGATGTCTACTCCAGCGCGAGATCCAAACACGGCGGTAAGTTCCCCATTTAAATTCAAATGTTTGCGCGCGAAAGCTAACAATGCCTAACGGAACGCCTACCCTAAACAGGC…
>AB453161.1 Budgerigar fledgling disease polyomavirus DNA, complete genome, strain: APV3	GGTATAGCTTTTTTCTCTGTATAGTGCACTGGCTTGCCAGAGCGCGATTTATAAAAACAAGGGAAGTGCTGAGCAATCGTTACATAACATGCATTCCAAATAAGGGAATGCGGAAATCCATACTTGGGACTTACATAACATGCATTCCATATAAGGAATACGGATATGCCCATGTTTGTATCCAAACAGGCGGTCTCCCAGACTCCGCCTATCGTCCCATATTACGTGCCGCTCCATAAAAGGGAGGCGTACGTGACCTTTTTACAGGATATTACGCCCTAGCAACAGGATGTCTACTCCAGCGCGAGATCCAAACACGGCGGGCACTGCGGTAAGTTCCCCCATTTAAATTCAAATGTTTGCGCGCGAAAGCTAACAATGCCTAACGGAACGCCTACC…
>AB453162.1 Budgerigar fledgling disease polyomavirus DNA, complete genome, strain: APV4	GGTATAGCTTTTTTCTCTGTATAGTGCACTGGCTTGCCAGAGCGCGATTTATAAAAACAAGGGAAGTGCTGAGCAATCGTTACATAACATGCATTCCAAATAAGGGAATGCGGAAATCCATACTTGGGACTTACATAACATGCATTCCATATAAGGAATACGGATATGCCCATGTTTGTATCCAAACAGGCGGTCTCCCAGACTCCGCCTATCGTCCCATATTACGTGCCGCTCCATAAAAGGGAGGCGTACGTGACCTTTTTACAGGATATTACGCCCTAGCAACAGGATGTCTACTCCAGCGCGAGATCCAAACACGGCGGGCACTGCGGTAAGTTCCCCTATTTAAATTCAAATGTTTGCGCGCGAAAGCTAACAATGCCTAACGGAACGCCTACC…
>AB453163.1 Budgerigar fledgling disease polyomavirus DNA, complete genome, strain: APV5	GGTATAGCTTTTTTCTCTGTATAGTGCACTGGCTTGCCAGAGCGCGATTTATAAAAACAAGGGAAGTGCTGAGCAATCGTTACATAACATGCATTCCAAATAAGGGAATGCGGAAATCCATACTTGGGACTTACATAACATGCATTCCATATAAGGAATACGGATATGCCCATGTTTGTATCCAAACAGGCGGTCTCCCAGACTCCGCCTATCGTCCCATATTACGTGCCGCTCCATAAAAGGGAGGCGTACGTGACCTTTTTACAGGATATTACGCCCTAGCAACAGGATGTCTACTCCAGCGCGAGATCCAAACACGGCGGGCACTGCGGTAAGTTCCCCTATTTAAATTCAAATGTTTGCGCGCGAAAGCTAACAATGCCTAACGGAACGCCTACC…
>AB453164.1 Budgerigar fledgling disease polyomavirus DNA, complete genome, strain: APV6	GGTATAGCTTTTTTCTCTGTATAGTGCACTGGCTTGCCAGAGCGCGATTTATAAAAACAAGGGAAGTGCTGAGCAATCGTTACATAACATGCATTCCAAATAAGGGAATGCGGAAATCCATACTTGGGACTTACATAACATGCATTCCATATAAGGAATACGGATATGCCCATGTTTGTATCCAAACAGGCGGTCTCCCAGACTCCGCCTATCGTCCCATATTACGTGCCGCTCCATAAAAGGGAGGCGTACGTGACCTTTTTACAGGATATTACGCCCTAGCAACAGGATGTCTACTCCAGCGCGAGATCCAAACACGGCGGGCACTGCGGTAAGTTCCCCCATTTAAATTCAAATGTTTGCGCGCGAAAGCTAACAATGCCTAACGGAACGCCTACC…
>AB453165.1 Budgerigar fledgling disease polyomavirus DNA, complete genome, strain: APV7	GGTATAGCTTTTTTCTCTGTATAGTGCACTGGCTTGCCAGAGCGCGATTTATAAAAACAAGGGAAGTGCTGAGCAATCGTTACATAACATGCATTCCAAATAAGGGAATGCGGAAATCCATATTTGGGACTTACATAACATGCATTCCATATAAGGAATACGGATATGCCCATGTTTGTATCCAAACAGGCGGTCTCCCAGACTCCGCCTATCGTCCCATATTACGTGCCGCTCCATAAAAGGGAGGCGTACGTGACCTTTTTACAGGATATTACGCCCTAGCAACAGGATGTCTACTCCAGCGCGAGATCCAAACACGGCGGGCACTGCGGTAAGTTCCCCCATTTAAATTCAAATGTTTGCGCGCGAAAGCTAACAATGCCTAACGGAACGCCTACC…
>AB453166.1 Budgerigar fledgling disease polyomavirus DNA, complete genome, strain: GFM-1	GGTATAGCTTTTTTCTCTGTATAGTGCACTGGCATGCCAGAGCGCGATTTATAAAAACAAGGGAAGTGCTGAGCAATCGTTACATAACATGCATTCCAAATAAGGGAATGCGGAAATCCATACTTGGGACTTACATAACATGCATTCCATATAAGGAATACGGATATGCCCATGTTTGTATCCAAACAGGCGGTCTCCCAGACTCCGCCTATCGTCCCATATTACGTGCCGCTCCATAAAAGGGAGGCGTACGTGACCTTTTTACAGGATATTACGCCCTAGCAACAGGATGTCTACTCCAGCGCGAGATCCAAACACGGCGGGCACTGCGGTAAGTTCCCCCATTTAAATTCAAATGTTTGCGCGCGAAAGCTAACAATGCCTAACGGAACGCCTACC…
>AB485694.1 BK polyomavirus DNA, complete genome, isolate: MT clone 6	GCCTCGGCCTCTTATATATTATAAAAAAAAAGGCCACAGGGAGGAGCTGCTTACCCATGGAATGCAGCCAAACCATGACCTCAGGAAGGAAAGTGCATGACTGGGCAGCCAGCCAGTGGCAGTTAATAGTGAAACCCCGCCCATGAAATTCTCAAATAAACACAAGAGGAAGTGGAAACTGGCCAAAGGAGTGGAAAGTAGCCAGACAGACATGTTTTGCGAGCCTGGGAATGTTGGCCTTGTCCCCAGTTAAACTGGACAAAGGCCATGGTTCTGCGCCAGCTGTCACGACAAGCTTCTGTGAAAGTTAGTAAAACCTGGACTGGAACAAAAAAAAGAGCTCAGAGGATTTTTATTTTTATTTTAGAGCTTTTGCTGGAATTTTGTAGAGGTGAAGAC…
>AB485695.1 BK polyomavirus DNA, complete genome, isolate: MT clone 7	GCCTCGGCCTCTTATATATTATAAAAAAAAAGGCCACAGGGAGGAGCTGCTTACCCATGGAATGCAGCCAAACCAGTTTTGCTAGGCCTCAGAAAAAGCCTCCACACCCTTACTACTTGAGAGAAAGGGTGGAGGCAGAGGCGGCCTCGGCCTCTTATATATTATAAAAAAAAAGGCCACAGGGAGGAGCTGCTTACCCATGGAATGCAGCCAAACCATGACCTCAGGAAGGAAAGTGCATGACTGGGCAGCCAGCCAGTGGCAGTTAATAGTGAAACCCCGCCCATGAAATTCTCAAATAAACACAAGAGGAAGTGGAAACTGGCCAAAGGAGTGGAAAGTAGCCAGACAGACATGTTTTGCGAGCCTGGGAATGTTGGCCTTGTCCCCAGTTAAACT…
>AB485696.1 BK polyomavirus DNA, complete genome, isolate: MT clone 8	GCCTCGGCCTCTTATATATTATAAAAAAAAAGGCCACAGGGAGGAGCTGCTTACCCATGGAATGCAGCCAAACCATGACCTCAGGAAGGAAAGTGCATGACTGGGCAGCCAGCCAGTGGCAGTTAATAGTGAAACCCCGCCCATGAAATTCTCAAATAAACACAAGAGGAAGTGGAAACTGGCCAAAGGAGTGGAAAGTAGCCAGACAGACATGTTTTGCGAGCCTGGGAATGTTGGCCTTGTCCCCAGTTAAACTGGACAAAGGCCATGGTTCTGCGCCAGCTGTCACGACAAGCTTCTGTGAAAGTTAGTAAAACCTGGACTGGAACAAAAAAAAGAGCTCAGAGGATTTTTATTTTTATTTTAGAGCTTTTGCTGGAATTTTGTAGAGGTGAAGAC…
>AB485697.1 BK polyomavirus DNA, complete genome, isolate: MT clone 11	GCCTCGGCCTCTTATATATTATAAAAAAAAAGGCCACAGGGAGGAGCTGCTTACCCATGGAATGCAGCCAAACCATGACCTCAGGAAGGAAAGTGCATGACTGGGCAGCCAGCCAGTGGCAGTTAATAGTGAAACCCCGCCCATGAAATTCTCAAATAAACACAAGAGGAAGTGCTAGGCCTCAGAAAAAGCCTCCACACCCTTACTACTTGAGAGAAAGGGTGGAGGCCGAGGCGGCCTCGGCCTCTTATATATTATAAAAAAAAAGGCCACAGGGAGGAGCTGCTTACCCATGGAATGCAGCCAAACCATGACCTCAGGAAGGAAAGTGCATGACTGGGCAGCCAGCCAGTGGCAGTTAATAGTGAAACCCCGCCCATGAAATTCTCAAATAAACAC…
[truncated: 1,138 more rows]

## Sheet: CD-HIT 0.9 filter
		Cluster representatives selected according to ICTV, n=102, from 100 clusters
[truncated: 2,176 more rows]

## Sheet: Selected sequences & edits
			Ltag	VP1
[truncated: 176 more rows]

## Sheet: LTag_seq
>LTag_AB972940_Acerodon_celebensis_polyomavirus_1	MDKFMDRDELKELCELLQIPAHCYGNLPMMKINYKKMNKIYHPDKGGDAEKMKRMNELWQKLQDGVCNARDEGPSGESVPRPPPYGHSSWEHWWRNFNREWDDLFCSEEFSSSDDDGRSQSPSPGPSTGQSSRRPSPPPQSQSSYSATPPKPKKRKTEHVPDDFPAVLHNFLSHAIYSNKTSSSFLIYTTTEKGESLYSLIDKFKPEFKARFAYQEACILFIITAGKHRVSAIKNFCATHCTVSFLICKAVIKPLECYQEMKSDPFKLVEENKPGLYMSDFAEGPEKPGVDWNLLSEFAVANNLDDPLLIMGFYLDFSNEPDACTKCNQKKLKTHYKFHPDHYKNALLFKECKTQKTVCQQASDVVQAKQRLKLVELTREELLTERFQMMLTKLEDVFG…
[truncated: 173 more rows]

[truncated: 1 more sheets: VP1_seq]
